# Supplementary material for: ARTP mutagenesis for genome-wide identification of genes important for biofilm regulation in spoilage bacterium Pseudomonas fluorescens PF08
Source: Appl Environ Microbiol. 2025 May 7;91(6):e00218-25. doi: 10.1128/aem.00218-25 (PMC12175535; doi:10.1128/aem.00218-25)
Supplement: Table S4 — All SNPs, INDELs, SVs, and CNVs detected in this study. [file aem.00218-25-s0002.xlsx]

## Sheet: Table S4
Table S4 The specific information of all SNPs, INDELs, SVs and CNVs detected in BgDNA and FgDNA

## Sheet: BgDNA.sv.anno
Table S4-1 The specific information of all SVs detected in BgDNA
#Chr1	Pos1	Orientation1	Chr2	Pos2	Orientation2	Type	Size	Score	num_Reads	num_Reads_lib
NZ_CP032618.1	73605	0+2-	NZ_CP032618.1	220412	3+1-	ITX	95776	52	3	OT-M-BgDNA|3,2.57
NZ_CP032618.1	204443	472+6-	NZ_CP032618.1	207238	472+6-	INV	39521	99	239	OT-M-BgDNA|239,NA
NZ_CP032618.1	280034	15+15-	NZ_CP032618.1	280276	15+15-	ITX	-345	99	15	OT-M-BgDNA|15,NA
NZ_CP032618.1	35126	2+0-	NZ_CP032618.1	448530	2+0-	INV	412569	72	2	OT-M-BgDNA|2,2.65
NZ_CP032618.1	271904	0+2-	NZ_CP032618.1	458196	2+0-	ITX	182060	96	2	OT-M-BgDNA|2,2.52
NZ_CP032618.1	391413	1+3-	NZ_CP032618.1	458196	2+0-	ITX	41423	68	3	OT-M-BgDNA|3,2.44
NZ_CP032618.1	434049	2+4-	NZ_CP032618.1	458196	2+0-	ITX	10489	67	4	OT-M-BgDNA|4,2.02
NZ_CP032618.1	384399	0+2-	NZ_CP032618.1	495511	2+0-	ITX	107494	62	2	OT-M-BgDNA|2,2.55
NZ_CP032618.1	517939	6+6-	NZ_CP032618.1	523493	6+6-	ITX	-342	51	6	OT-M-BgDNA|6,NA
NZ_CP032618.1	417038	2+0-	NZ_CP032618.1	638924	2+0-	INV	222016	94	2	OT-M-BgDNA|2,2.56
NZ_CP032618.1	446156	2+0-	NZ_CP032618.1	675846	2+0-	INV	227304	55	2	OT-M-BgDNA|2,2.54
NZ_CP032618.1	469130	2+0-	NZ_CP032618.1	675846	2+0-	INV	205305	59	2	OT-M-BgDNA|2,2.53
NZ_CP032618.1	624341	0+2-	NZ_CP032618.1	675846	0+2-	INV	48660	61	2	OT-M-BgDNA|2,2.29
NZ_CP032618.1	286143	0+2-	NZ_CP032618.1	652234	0+2-	INV	365825	60	2	OT-M-BgDNA|2,2.59
NZ_CP032618.1	610671	76+76-	NZ_CP032618.1	611756	76+76-	ITX	-397	99	76	OT-M-BgDNA|76,NA
NZ_CP032618.1	646177	358+248-	NZ_CP032618.1	648225	358+248-	INV	-312	99	305	OT-M-BgDNA|305,NA
NZ_CP032618.1	161711	0+2-	NZ_CP032618.1	784628	5+3-	ITX	248419	74	5	OT-M-BgDNA|5,2.50
NZ_CP032618.1	523638	2+0-	NZ_CP032618.1	788165	2+0-	INV	268343	92	2	OT-M-BgDNA|2,2.32
NZ_CP032618.1	123213	0+21-	NZ_CP032618.1	913701	0+24-	INV	4267048	90	22	OT-M-BgDNA|22,2.43
NZ_CP032618.1	422608	0+2-	NZ_CP032618.1	923518	5+3-	ITX	199394	82	5	OT-M-BgDNA|5,2.27
NZ_CP032618.1	482838	1+3-	NZ_CP032618.1	923518	2+0-	ITX	290442	80	3	OT-M-BgDNA|3,2.22
NZ_CP032618.1	433963	2+0-	NZ_CP032618.1	890136	2+0-	INV	458149	63	2	OT-M-BgDNA|2,2.31
NZ_CP032618.1	289260	0+2-	NZ_CP032618.1	930273	0+2-	INV	641271	53	2	OT-M-BgDNA|2,2.36
NZ_CP032618.1	523638	0+2-	NZ_CP032618.1	1025719	0+2-	INV	506422	92	2	OT-M-BgDNA|2,2.17
NZ_CP032618.1	453190	0+2-	NZ_CP032618.1	1079088	5+3-	ITX	248858	58	5	OT-M-BgDNA|5,2.22
NZ_CP032618.1	32080	0+0-	NZ_CP032618.1	1190408	3+3-	ITX	-344	51	3	OT-M-BgDNA|3,2.38
NZ_CP032618.1	645047	3+0-	NZ_CP032618.1	1190408	3+0-	INV	546503	54	3	OT-M-BgDNA|3,2.11
NZ_CP032618.1	923518	3+0-	NZ_CP032618.1	1264215	3+0-	INV	341475	85	3	OT-M-BgDNA|3,2.17
NZ_CP032618.1	1092735	0+85-	NZ_CP032618.1	1231977	86+1-	ITX	135763	99	86	OT-M-BgDNA|86,2.18
NZ_CP032618.1	1231977	23+0-	NZ_CP032618.1	1233257	22+7-	INV	33682	99	29	OT-M-BgDNA|29,0.04
NZ_CP032618.1	1293133	9+9-	NZ_CP032618.1	1293199	9+9-	ITX	-438	99	9	OT-M-BgDNA|9,NA
NZ_CP032618.1	1295217	7+7-	NZ_CP032618.1	1295338	7+7-	ITX	-351	58	7	OT-M-BgDNA|7,NA
NZ_CP032618.1	1300062	6+6-	NZ_CP032618.1	1300079	6+6-	ITX	-345	95	6	OT-M-BgDNA|6,NA
NZ_CP032618.1	1303836	9+9-	NZ_CP032618.1	1303926	9+9-	ITX	-349	93	9	OT-M-BgDNA|9,NA
NZ_CP032618.1	366614	2+0-	NZ_CP032618.1	1490769	2+0-	INV	1124569	53	2	OT-M-BgDNA|2,2.16
NZ_CP032618.1	1093930	84+0-	NZ_CP032618.1	1473155	84+0-	INV	378805	99	84	OT-M-BgDNA|84,1.90
NZ_CP032618.1	1093930	0+57-	NZ_CP032618.1	1616701	0+57-	INV	521610	99	57	OT-M-BgDNA|57,1.74
NZ_CP032618.1	1093930	52+0-	NZ_CP032618.1	1623914	52+0-	INV	529602	99	52	OT-M-BgDNA|52,1.74
NZ_CP032618.1	1093930	0+214-	NZ_CP032618.1	1625750	0+214-	INV	531317	99	214	OT-M-BgDNA|214,1.74
NZ_CP032618.1	569913	0+2-	NZ_CP032618.1	1652298	0+2-	INV	1082578	56	2	OT-M-BgDNA|2,1.95
NZ_CP032618.1	1684313	4+370-	NZ_CP032618.1	1686232	366+0-	ITX	413	99	370	OT-M-BgDNA|370,0.04
NZ_CP032618.1	1092735	0+66-	NZ_CP032618.1	1722906	66+0-	ITX	628449	99	66	OT-M-BgDNA|66,1.78
NZ_CP032618.1	1434623	0+38-	NZ_CP032618.1	1722906	38+0-	ITX	286775	99	38	OT-M-BgDNA|38,1.66
NZ_CP032618.1	1663686	7+7-	NZ_CP032618.1	1663824	7+7-	ITX	-342	55	7	OT-M-BgDNA|7,NA
NZ_CP032618.1	204298	3+457-	NZ_CP032618.1	1795037	462+1-	ITX	1576410	99	460	OT-M-BgDNA|460,2.10
NZ_CP032618.1	230463	603+6-	NZ_CP032618.1	1795037	603+5-	INV	1562347	99	608	OT-M-BgDNA|608,2.09
NZ_CP032618.1	506992	2+0-	NZ_CP032618.1	1795037	2+0-	INV	1286021	99	2	OT-M-BgDNA|2,1.98
NZ_CP032618.1	768352	4+563-	NZ_CP032618.1	1795037	567+0-	ITX	1019575	99	567	OT-M-BgDNA|567,1.88
NZ_CP032618.1	1741754	412+206-	NZ_CP032618.1	1795037	412+206-	INV	50722	99	618	OT-M-BgDNA|618,1.74
NZ_CP032618.1	1790592	0+103-	NZ_CP032618.1	1802981	81+22-	ITX	80400	99	103	OT-M-BgDNA|103,1.27
NZ_CP032618.1	366614	2+0-	NZ_CP032618.1	1779560	2+0-	INV	1411881	54	2	OT-M-BgDNA|2,2.05
NZ_CP032618.1	1092735	0+190-	NZ_CP032618.1	1766021	190+0-	ITX	671494	99	190	OT-M-BgDNA|190,1.79
NZ_CP032618.1	1765641	8+1-	NZ_CP032618.1	1767105	1+30-	ITX	1637140	99	31	OT-M-BgDNA|31,0.02
NZ_CP032618.1	433963	0+3-	NZ_CP032618.1	1872661	0+3-	INV	1438013	53	3	OT-M-BgDNA|3,2.03
NZ_CP032618.1	513889	167+201-	NZ_CP032618.1	1947780	167+202-	INV	1433250	99	370	OT-M-BgDNA|370,1.99
NZ_CP032618.1	1159478	58+0-	NZ_CP032618.1	1947780	58+2-	INV	823915	99	60	OT-M-BgDNA|60,1.82
NZ_CP032618.1	1790592	1+486-	NZ_CP032618.1	1937259	487+2-	ITX	144981	99	488	OT-M-BgDNA|488,1.94
NZ_CP032618.1	1795037	392+198-	NZ_CP032618.1	1959039	392+197-	INV	166026	99	589	OT-M-BgDNA|589,2.00
NZ_CP032618.1	1846636	0+0-	NZ_CP032618.1	1894870	10+64-	INV	-272	99	37	OT-M-BgDNA|37,2.00
NZ_CP032618.1	1092735	0+47-	NZ_CP032618.1	1988354	49+2-	ITX	857305	99	49	OT-M-BgDNA|49,1.85
NZ_CP032618.1	1616701	0+27-	NZ_CP032618.1	1988354	0+27-	INV	372042	99	27	OT-M-BgDNA|27,2.01
NZ_CP032618.1	1795037	0+134-	NZ_CP032618.1	1988354	0+134-	INV	196272	99	134	OT-M-BgDNA|134,1.99
NZ_CP032618.1	1566081	2+0-	NZ_CP032618.1	2165681	2+0-	INV	598432	53	2	OT-M-BgDNA|2,1.90
NZ_CP032618.1	218132	2+0-	NZ_CP032618.1	2219222	2+0-	INV	2001758	53	2	OT-M-BgDNA|2,2.06
NZ_CP032618.1	913701	0+31-	NZ_CP032618.1	2183574	0+31-	INV	3199735	99	31	OT-M-BgDNA|31,1.88
NZ_CP032618.1	2213085	20+20-	NZ_CP032618.1	2213934	20+20-	ITX	-415	86	20	OT-M-BgDNA|20,NA
NZ_CP032618.1	2253932	0+407-	NZ_CP032618.1	2279584	0+407-	INV	28334	99	407	OT-M-BgDNA|407,1.30
NZ_CP032618.1	2252222	128+0-	NZ_CP032618.1	2281046	128+0-	INV	28008	99	128	OT-M-BgDNA|128,1.29
NZ_CP032618.1	2261312	0+50-	NZ_CP032618.1	2264057	50+0-	ITX	1824	99	50	OT-M-BgDNA|50,1.46
NZ_CP032618.1	2272508	8+8-	NZ_CP032618.1	2272583	8+8-	ITX	-354	86	8	OT-M-BgDNA|8,NA
NZ_CP032618.1	2277694	4+4-	NZ_CP032618.1	2277710	4+4-	ITX	-348	59	4	OT-M-BgDNA|4,NA
NZ_CP032618.1	523638	2+0-	NZ_CP032618.1	2343454	2+0-	INV	1821175	94	2	OT-M-BgDNA|2,1.94
NZ_CP032618.1	1092735	0+71-	NZ_CP032618.1	2373061	71+0-	ITX	1278589	99	71	OT-M-BgDNA|71,1.82
NZ_CP032618.1	1795037	0+2-	NZ_CP032618.1	2329005	0+2-	INV	536293	73	2	OT-M-BgDNA|2,1.83
NZ_CP032618.1	700020	0+18-	NZ_CP032618.1	2472048	0+18-	INV	1771054	62	18	OT-M-BgDNA|18,1.86
NZ_CP032618.1	2440006	29+27-	NZ_CP032618.1	2440470	29+27-	ITX	-377	99	28	OT-M-BgDNA|28,NA
NZ_CP032618.1	675846	2+0-	NZ_CP032618.1	2538116	2+0-	INV	1862774	59	2	OT-M-BgDNA|2,1.86
NZ_CP032618.1	1093930	0+121-	NZ_CP032618.1	2558961	0+121-	INV	1464392	99	121	OT-M-BgDNA|121,1.80
NZ_CP032618.1	1288677	0+375-	NZ_CP032618.1	2577980	376+1-	ITX	1284922	99	376	OT-M-BgDNA|376,1.74
NZ_CP032618.1	2531929	33+33-	NZ_CP032618.1	2532030	33+33-	ITX	-370	99	33	OT-M-BgDNA|33,NA
NZ_CP032618.1	2533317	8+8-	NZ_CP032618.1	2533506	8+8-	ITX	-351	56	8	OT-M-BgDNA|8,NA
NZ_CP032618.1	2574454	6+6-	NZ_CP032618.1	2574471	6+6-	ITX	-435	95	6	OT-M-BgDNA|6,NA
NZ_CP032618.1	2574846	12+12-	NZ_CP032618.1	2574863	12+12-	ITX	-435	99	12	OT-M-BgDNA|12,NA
NZ_CP032618.1	2587402	4+4-	NZ_CP032618.1	2587418	4+4-	ITX	-344	59	4	OT-M-BgDNA|4,NA
NZ_CP032618.1	2587685	12+12-	NZ_CP032618.1	2587732	12+12-	ITX	-409	99	12	OT-M-BgDNA|12,NA
NZ_CP032618.1	2588558	8+8-	NZ_CP032618.1	2588730	8+8-	ITX	-350	59	8	OT-M-BgDNA|8,NA
NZ_CP032618.1	388563	3+0-	NZ_CP032618.1	2698276	3+0-	INV	2310929	78	3	OT-M-BgDNA|3,1.90
NZ_CP032618.1	1194029	90+0-	NZ_CP032618.1	2663308	90+0-	INV	1468202	99	90	OT-M-BgDNA|90,1.70
NZ_CP032618.1	1194029	218+231-	NZ_CP032618.1	2664310	218+231-	INV	1471361	99	449	OT-M-BgDNA|449,1.70
NZ_CP032618.1	1304687	133+0-	NZ_CP032618.1	2593551	133+0-	INV	1288323	99	133	OT-M-BgDNA|133,1.73
NZ_CP032618.1	1473233	14+271-	NZ_CP032618.1	2660618	289+4-	ITX	1170838	99	289	OT-M-BgDNA|289,1.68
NZ_CP032618.1	2374506	25+0-	NZ_CP032618.1	2660618	25+0-	INV	1099699	99	25	OT-M-BgDNA|25,1.34
NZ_CP032618.1	2469382	99+0-	NZ_CP032618.1	2660618	99+0-	INV	190470	99	99	OT-M-BgDNA|99,1.18
NZ_CP032618.1	2516131	4+193-	NZ_CP032618.1	2660618	195+0-	ITX	142745	99	195	OT-M-BgDNA|195,1.03
NZ_CP032618.1	2617779	17+17-	NZ_CP032618.1	2618846	17+17-	ITX	-357	52	17	OT-M-BgDNA|17,NA
NZ_CP032618.1	2670084	14+14-	NZ_CP032618.1	2670643	14+14-	ITX	-424	65	14	OT-M-BgDNA|14,NA
NZ_CP032618.1	2671963	13+13-	NZ_CP032618.1	2672510	13+13-	ITX	-346	59	13	OT-M-BgDNA|13,NA
NZ_CP032618.1	923518	2+1-	NZ_CP032618.1	2745548	2+0-	INV	1823969	97	2	OT-M-BgDNA|2,1.76
NZ_CP032618.1	675846	2+0-	NZ_CP032618.1	2721577	2+0-	INV	2047301	62	2	OT-M-BgDNA|2,1.80
NZ_CP032618.1	1622172	0+54-	NZ_CP032618.1	2808881	54+0-	ITX	1184319	99	54	OT-M-BgDNA|54,1.70
NZ_CP032618.1	1795037	3+0-	NZ_CP032618.1	2851795	3+0-	INV	1059254	54	3	OT-M-BgDNA|3,1.65
NZ_CP032618.1	2940870	0+17-	NZ_CP032618.1	2954940	17+0-	ITX	13097	99	17	OT-M-BgDNA|17,1.48
NZ_CP032618.1	923518	2+0-	NZ_CP032618.1	2935079	2+0-	INV	2012372	98	2	OT-M-BgDNA|2,1.73
NZ_CP032618.1	2621421	0+346-	NZ_CP032618.1	2894043	0+346-	INV	271836	99	347	OT-M-BgDNA|347,1.46
NZ_CP032618.1	2621421	384+2-	NZ_CP032618.1	2895160	384+0-	INV	273469	99	384	OT-M-BgDNA|384,1.47
NZ_CP032618.1	43955	0+0-	NZ_CP032618.1	3015341	3+3-	ITX	-360	55	3	OT-M-BgDNA|3,1.94
NZ_CP032618.1	433963	2+0-	NZ_CP032618.1	2996544	2+0-	INV	2562120	52	2	OT-M-BgDNA|2,1.83
NZ_CP032618.1	1231977	0+28-	NZ_CP032618.1	2995381	0+28-	INV	1762778	99	28	OT-M-BgDNA|28,1.65
NZ_CP032618.1	2161079	0+30-	NZ_CP032618.1	2994865	30+0-	ITX	832871	99	30	OT-M-BgDNA|30,1.49
NZ_CP032618.1	634019	0+3-	NZ_CP032618.1	3153233	3+0-	ITX	2516410	61	3	OT-M-BgDNA|3,1.75
NZ_CP032618.1	2286329	0+0-	NZ_CP032618.1	3143933	158+158-	ITX	-375	99	158	OT-M-BgDNA|158,1.46
NZ_CP032618.1	3184155	158+0-	NZ_CP032618.1	3186602	158+0-	INV	1040	99	158	OT-M-BgDNA|158,0.03
NZ_CP032618.1	458196	2+2-	NZ_CP032618.1	3273335	2+2-	INV	1878889	74	3	OT-M-BgDNA|3,1.79
NZ_CP032618.1	503462	0+2-	NZ_CP032618.1	3263360	0+3-	INV	2760193	52	2	OT-M-BgDNA|2,1.78
NZ_CP032618.1	3242265	102+6-	NZ_CP032618.1	3243107	102+6-	INV	-272	99	54	OT-M-BgDNA|54,NA
NZ_CP032618.1	48067	0+3-	NZ_CP032618.1	3383315	0+3-	INV	3335131	64	3	OT-M-BgDNA|3,1.89
NZ_CP032618.1	458196	1+1-	NZ_CP032618.1	3350458	1+1-	INV	2893973	79	2	OT-M-BgDNA|2,1.79
NZ_CP032618.1	3411021	5+5-	NZ_CP032618.1	3411046	5+5-	ITX	-358	68	5	OT-M-BgDNA|5,NA
NZ_CP032618.1	3460363	174+118-	NZ_CP032618.1	3461143	174+118-	INV	-323	99	146	OT-M-BgDNA|146,NA
NZ_CP032618.1	3498170	85+85-	NZ_CP032618.1	3499118	85+85-	ITX	-383	99	85	OT-M-BgDNA|85,NA
NZ_CP032618.1	1795037	0+2-	NZ_CP032618.1	3575844	0+2-	INV	1783274	72	2	OT-M-BgDNA|2,1.59
NZ_CP032618.1	358721	0+21-	NZ_CP032618.1	3699912	21+0-	ITX	-358	80	21	OT-M-BgDNA|21,1.79
NZ_CP032618.1	517939	0+1-	NZ_CP032618.1	3677230	4+3-	ITX	789105	78	4	OT-M-BgDNA|4,1.75
NZ_CP032618.1	1625750	0+24-	NZ_CP032618.1	3762156	0+24-	INV	1452387	95	24	OT-M-BgDNA|24,1.63
NZ_CP032618.1	1092735	0+29-	NZ_CP032618.1	3761077	39+4-	ITX	2205697	75	35	OT-M-BgDNA|35,1.65
NZ_CP032618.1	1834606	69+0-	NZ_CP032618.1	3761077	69+0-	INV	1925973	99	69	OT-M-BgDNA|69,1.59
NZ_CP032618.1	2162081	11+137-	NZ_CP032618.1	3761077	11+133-	INV	1598415	99	144	OT-M-BgDNA|144,1.53
NZ_CP032618.1	2660618	120+0-	NZ_CP032618.1	3761077	120+0-	INV	1099752	99	120	OT-M-BgDNA|120,1.54
NZ_CP032618.1	3917017	319+0-	NZ_CP032618.1	3929963	319+0-	INV	12433	99	319	OT-M-BgDNA|319,0.86
NZ_CP032618.1	2897643	0+331-	NZ_CP032618.1	3937170	0+331-	INV	1038987	99	331	OT-M-BgDNA|331,1.56
NZ_CP032618.1	3497774	0+31-	NZ_CP032618.1	4071383	295+264-	ITX	59778	99	295	OT-M-BgDNA|295,1.62
NZ_CP032618.1	1581091	200+161-	NZ_CP032618.1	4131469	200+161-	INV	2549430	99	361	OT-M-BgDNA|361,1.63
NZ_CP032618.1	2618991	327+0-	NZ_CP032618.1	4131469	327+0-	INV	1512151	99	327	OT-M-BgDNA|327,1.55
NZ_CP032618.1	65978	2+0-	NZ_CP032618.1	4263478	4+0-	INV	2797267	62	3	OT-M-BgDNA|3,1.82
NZ_CP032618.1	769213	2+49-	NZ_CP032618.1	4287134	4+49-	INV	3443582	99	53	OT-M-BgDNA|53,1.67
NZ_CP032618.1	4353067	6+6-	NZ_CP032618.1	4353165	6+6-	ITX	-374	52	6	OT-M-BgDNA|6,NA
NZ_CP032618.1	1926854	0+42-	NZ_CP032618.1	4403293	0+42-	INV	2010245	99	42	OT-M-BgDNA|42,1.58
NZ_CP032618.1	2808881	9+11-	NZ_CP032618.1	4427885	9+11-	INV	1413238	93	20	OT-M-BgDNA|20,1.57
NZ_CP032618.1	1750598	0+136-	NZ_CP032618.1	4505692	136+0-	ITX	2753907	99	136	OT-M-BgDNA|136,1.62
NZ_CP032618.1	1795037	231+17-	NZ_CP032618.1	4533921	227+81-	INV	2876361	99	308	OT-M-BgDNA|308,1.62
NZ_CP032618.1	3686865	0+31-	NZ_CP032618.1	4533921	0+31-	INV	846585	99	31	OT-M-BgDNA|31,1.69
NZ_CP032618.1	2705328	126+0-	NZ_CP032618.1	4489299	126+0-	INV	1783522	99	126	OT-M-BgDNA|126,1.59
NZ_CP032618.1	1790592	0+1-	NZ_CP032618.1	4544708	4+2-	ITX	-365	64	4	OT-M-BgDNA|4,1.62
NZ_CP032618.1	1979615	0+2-	NZ_CP032618.1	4630261	3+1-	ITX	1765111	51	3	OT-M-BgDNA|3,1.61
NZ_CP032618.1	2617351	46+0-	NZ_CP032618.1	4559293	46+0-	INV	1940821	99	46	OT-M-BgDNA|46,1.60
NZ_CP032618.1	218132	2+0-	NZ_CP032618.1	4709669	2+0-	INV	4492418	54	2	OT-M-BgDNA|2,1.82
NZ_CP032618.1	2456839	2+0-	NZ_CP032618.1	4643674	2+0-	INV	2184741	52	2	OT-M-BgDNA|2,1.59
NZ_CP032618.1	917512	0+0-	NZ_CP032618.1	4735630	10+10-	ITX	-342	57	10	OT-M-BgDNA|10,1.71
NZ_CP032618.1	4773836	19+19-	NZ_CP032618.1	4774865	19+19-	ITX	-367	66	19	OT-M-BgDNA|19,NA
NZ_CP032618.1	4775354	22+22-	NZ_CP032618.1	4775721	22+22-	ITX	-369	99	22	OT-M-BgDNA|22,NA
NZ_CP032618.1	161711	0+0-	NZ_CP032618.1	4878421	3+3-	ITX	-343	99	3	OT-M-BgDNA|3,1.84
NZ_CP032618.1	430157	0+2-	NZ_CP032618.1	4849732	2+0-	ITX	4416358	62	2	OT-M-BgDNA|2,1.79
NZ_CP032618.1	634019	1+0-	NZ_CP032618.1	4869508	4+4-	ITX	-342	78	4	OT-M-BgDNA|4,1.75
NZ_CP032618.1	675846	2+0-	NZ_CP032618.1	4825764	2+0-	INV	4151102	59	2	OT-M-BgDNA|2,1.74
NZ_CP032618.1	675846	2+0-	NZ_CP032618.1	4892234	2+0-	INV	4217383	66	2	OT-M-BgDNA|2,1.75
NZ_CP032618.1	4860115	22+22-	NZ_CP032618.1	4861034	22+22-	ITX	-390	95	22	OT-M-BgDNA|22,NA
NZ_CP032618.1	266067	0+3-	NZ_CP032618.1	4947091	0+2-	INV	4678609	67	2	OT-M-BgDNA|2,1.83
NZ_CP032618.1	448530	2+2-	NZ_CP032618.1	4947091	0+2-	INV	4499613	83	2	OT-M-BgDNA|2,1.80
NZ_CP032618.1	1649160	2+0-	NZ_CP032618.1	4947091	2+0-	INV	3295227	55	2	OT-M-BgDNA|2,1.71
NZ_CP032618.1	3664033	0+2-	NZ_CP032618.1	4947091	0+2-	INV	1282312	55	2	OT-M-BgDNA|2,1.85
NZ_CP032618.1	304408	0+2-	NZ_CP032618.1	4935346	2+0-	ITX	4627720	55	2	OT-M-BgDNA|2,1.82
NZ_CP032618.1	1673740	2+0-	NZ_CP032618.1	5045697	2+0-	INV	3368294	66	2	OT-M-BgDNA|2,1.73
NZ_CP032618.1	1912034	2+1-	NZ_CP032618.1	5045697	2+0-	INV	3132496	68	2	OT-M-BgDNA|2,1.71
NZ_CP032618.1	3093347	0+2-	NZ_CP032618.1	5045697	0+2-	INV	1951486	55	2	OT-M-BgDNA|2,1.79
NZ_CP032618.1	4531008	0+2-	NZ_CP032618.1	5045697	0+2-	INV	512116	68	2	OT-M-BgDNA|2,2.23
NZ_CP032618.1	1174475	2+0-	NZ_CP032618.1	5041480	2+0-	INV	3865414	64	2	OT-M-BgDNA|2,1.72
NZ_CP032618.1	1236642	0+2-	NZ_CP032618.1	5114712	2+0-	ITX	3874934	60	2	OT-M-BgDNA|2,1.73
NZ_CP032618.1	161711	0+0-	NZ_CP032618.1	5101974	4+4-	ITX	-341	99	4	OT-M-BgDNA|4,1.86
NZ_CP032618.1	676421	0+2-	NZ_CP032618.1	5129588	2+0-	ITX	4451075	62	2	OT-M-BgDNA|2,1.78
NZ_CP032618.1	433963	2+0-	NZ_CP032618.1	5131747	2+0-	INV	4696697	61	2	OT-M-BgDNA|2,1.82
NZ_CP032618.1	2420455	0+2-	NZ_CP032618.1	5147591	0+2-	INV	2726576	55	2	OT-M-BgDNA|2,1.72
NZ_CP032618.1	186508	0+0-	NZ_CP032618.1	5218765	4+4-	ITX	-341	55	4	OT-M-BgDNA|4,1.87
NZ_CP032618.1	218132	0+2-	NZ_CP032618.1	5160086	0+2-	INV	4942629	58	2	OT-M-BgDNA|2,1.86
NZ_CP032618.1	458196	0+3-	NZ_CP032618.1	5188346	0+3-	INV	4729456	77	3	OT-M-BgDNA|3,1.82
NZ_CP032618.1	1795037	2+0-	NZ_CP032618.1	5211441	2+0-	INV	3418317	86	2	OT-M-BgDNA|2,1.75
NZ_CP032618.1	2248509	0+2-	NZ_CP032618.1	5250859	2+0-	ITX	3000952	51	2	OT-M-BgDNA|2,1.74
NZ_CP032618.1	433963	0+2-	NZ_CP032618.1	5285990	0+2-	INV	4853782	65	2	OT-M-BgDNA|2,1.84
NZ_CP032618.1	493424	0+2-	NZ_CP032618.1	5318966	0+2-	INV	4824681	57	2	OT-M-BgDNA|2,1.83
NZ_CP032618.1	1831869	0+2-	NZ_CP032618.1	5265158	2+0-	ITX	3431428	54	2	OT-M-BgDNA|2,1.76
NZ_CP032618.1	5288725	7+7-	NZ_CP032618.1	5288847	7+7-	ITX	-369	58	7	OT-M-BgDNA|7,NA
NZ_CP032618.1	5314749	21+21-	NZ_CP032618.1	5314776	21+21-	ITX	-346	99	21	OT-M-BgDNA|21,NA
NZ_CP032618.1	4947091	2+0-	NZ_CP032618.1	5442967	2+0-	INV	497786	63	2	OT-M-BgDNA|2,2.37
NZ_CP032618.1	1012421	0+2-	NZ_CP032618.1	5434015	0+2-	INV	4422777	51	2	OT-M-BgDNA|2,1.81
NZ_CP032618.1	384399	0+2-	NZ_CP032618.1	5379754	3+1-	ITX	3327688	53	3	OT-M-BgDNA|3,1.86
NZ_CP032618.1	1790592	0+85-	NZ_CP032618.1	5431720	81+0-	ITX	3547346	98	81	OT-M-BgDNA|81,1.79
NZ_CP032618.1	2365022	2+0-	NZ_CP032618.1	5431720	2+0-	INV	3063244	78	2	OT-M-BgDNA|2,1.78
NZ_CP032618.1	913701	0+157-	NZ_CP032618.1	5383661	0+157-	INV	4470084	99	157	OT-M-BgDNA|157,1.81
NZ_CP032618.1	1435504	194+0-	NZ_CP032618.1	5420233	0+196-	DEL	3984862	99	197	OT-M-BgDNA|197,1.79
NZ_CP032618.1	2162081	0+20-	NZ_CP032618.1	5420721	0+20-	INV	3258373	61	20	OT-M-BgDNA|20,1.78
NZ_CP032618.1	2562501	0+2-	NZ_CP032618.1	5419519	0+2-	INV	2855137	55	2	OT-M-BgDNA|2,1.79
NZ_CP032618.1	5339909	0+2-	NZ_CP032618.1	5457576	0+2-	INV	116374	66	2	OT-M-BgDNA|2,2.39
NZ_CP032618.1	934780	2+0-	NZ_CP032618.1	5472840	2+0-	INV	4537099	53	2	OT-M-BgDNA|2,1.81
NZ_CP032618.1	523638	0+2-	NZ_CP032618.1	5449423	0+2-	INV	4925318	93	2	OT-M-BgDNA|2,1.84
NZ_CP032618.1	388563	3+0-	NZ_CP032618.1	5486930	3+0-	INV	5100968	83	3	OT-M-BgDNA|3,1.87
NZ_CP032618.1	2090008	0+0-	NZ_CP032618.1	5520738	35+29-	ITX	-378	99	32	OT-M-BgDNA|32,1.80
NZ_CP032618.1	4947091	0+3-	NZ_CP032618.1	5475028	0+3-	INV	529172	51	3	OT-M-BgDNA|3,2.39
NZ_CP032618.1	167733	2+0-	NZ_CP032618.1	5614024	2+0-	INV	5450953	99	2	OT-M-BgDNA|2,1.92
NZ_CP032618.1	201521	2+0-	NZ_CP032618.1	5566582	2+0-	INV	5365024	52	2	OT-M-BgDNA|2,1.91
NZ_CP032618.1	523638	2+0-	NZ_CP032618.1	5557251	2+0-	INV	5033887	86	2	OT-M-BgDNA|2,1.86
NZ_CP032618.1	388563	2+0-	NZ_CP032618.1	5558918	2+0-	INV	5171721	70	2	OT-M-BgDNA|2,1.88
NZ_CP032618.1	4852353	0+2-	NZ_CP032618.1	5609798	2+0-	ITX	754384	52	2	OT-M-BgDNA|2,2.41
NZ_CP032618.1	5490751	0+3-	NZ_CP032618.1	5638670	3+0-	ITX	143461	60	3	OT-M-BgDNA|3,2.53
NZ_CP032618.1	167733	2+0-	NZ_CP032618.1	5687890	2+0-	INV	5520166	99	2	OT-M-BgDNA|2,1.93
NZ_CP032618.1	5607020	0+2-	NZ_CP032618.1	5727284	2+0-	ITX	115819	77	2	OT-M-BgDNA|2,2.56
NZ_CP032618.1	634019	0+3-	NZ_CP032618.1	5641759	10+8-	ITX	1000656	53	10	OT-M-BgDNA|10,1.85
NZ_CP032618.1	5045697	0+3-	NZ_CP032618.1	5665518	0+3-	INV	619953	55	3	OT-M-BgDNA|3,2.47
NZ_CP032618.1	189851	3+0-	NZ_CP032618.1	5832128	3+0-	INV	5642490	60	3	OT-M-BgDNA|3,1.95
NZ_CP032618.1	5639200	0+3-	NZ_CP032618.1	5779300	3+0-	ITX	136954	56	3	OT-M-BgDNA|3,2.62
NZ_CP032618.1	5789680	0+2-	NZ_CP032618.1	5820516	0+2-	INV	29933	53	2	OT-M-BgDNA|2,2.60
NZ_CP032618.1	5250859	0+2-	NZ_CP032618.1	5843729	0+2-	INV	594718	92	2	OT-M-BgDNA|2,2.57
NZ_CP032618.1	4643674	2+0-	NZ_CP032618.1	5756902	2+0-	INV	1113245	55	2	OT-M-BgDNA|2,2.42
NZ_CP032618.1	107583	2+0-	NZ_CP032618.1	5934268	2+0-	INV	5828421	86	2	OT-M-BgDNA|2,1.97
NZ_CP032618.1	4278204	0+2-	NZ_CP032618.1	5934268	0+2-	INV	1653005	57	2	OT-M-BgDNA|2,2.38
NZ_CP032618.1	4564577	0+2-	NZ_CP032618.1	5934268	2+0-	ITX	1365309	65	2	OT-M-BgDNA|2,2.45
NZ_CP032618.1	5677085	0+2-	NZ_CP032618.1	5934268	0+2-	INV	254726	61	2	OT-M-BgDNA|2,2.76
NZ_CP032618.1	5455165	0+2-	NZ_CP032618.1	5905755	2+0-	ITX	-375	66	2	OT-M-BgDNA|2,2.67
NZ_CP032618.1	433963	0+2-	NZ_CP032618.1	5875907	0+2-	INV	5440109	99	2	OT-M-BgDNA|2,1.92
NZ_CP032618.1	2951561	2+0-	NZ_CP032618.1	5875907	2+0-	INV	2922120	52	2	OT-M-BgDNA|2,1.99
NZ_CP032618.1	453190	0+2-	NZ_CP032618.1	5949504	2+0-	ITX	5494035	99	2	OT-M-BgDNA|2,1.93
NZ_CP032618.1	5945404	414+0-	NZ_CP032618.1	5946383	414+0-	INV	444	99	414	OT-M-BgDNA|414,0.23
NZ_CP032618.1	2808881	0+116-	NZ_CP032618.1	5945826	0+113-	INV	3147020	99	113	OT-M-BgDNA|113,1.99
NZ_CP032618.1	5416346	0+2-	NZ_CP032618.1	5915202	2+0-	ITX	495879	53	2	OT-M-BgDNA|2,2.67
NZ_CP032618.1	2	8+714-	NZ_CP032618.1	6030689	723+1-	ITX	89171	99	724	OT-M-BgDNA|724,2.00
NZ_CP032618.1	453190	0+0-	NZ_CP032618.1	5968426	6+5-	ITX	-343	79	5	OT-M-BgDNA|5,1.93
NZ_CP032618.1	2867974	0+2-	NZ_CP032618.1	5965363	0+2-	INV	3096974	51	2	OT-M-BgDNA|2,2.00

## Sheet: FgDNA.sv.anno
Table S4-2 The specific information of all SVs detected in FgDNA
#Chr1	Pos1	Orientation1	Chr2	Pos2	Orientation2	Type	Size	Score	num_Reads	num_Reads_lib
NZ_CP032618.1	140659	0+13-	NZ_CP032618.1	150171	14+1-	ITX	6510	58	14	OT-M-FgDNA|14,0.85
NZ_CP032618.1	145197	0+51-	NZ_CP032618.1	148907	51+0-	ITX	1475	99	51	OT-M-FgDNA|51,0.58
NZ_CP032618.1	204629	646+5-	NZ_CP032618.1	205269	646+5-	INV	44504	99	326	OT-M-FgDNA|326,NA
NZ_CP032618.1	280030	10+10-	NZ_CP032618.1	280041	10+10-	ITX	-1744	99	10	OT-M-FgDNA|10,NA
NZ_CP032618.1	280099	5+5-	NZ_CP032618.1	280133	5+5-	ITX	-1740	51	5	OT-M-FgDNA|5,NA
NZ_CP032618.1	610840	0+22-	NZ_CP032618.1	611329	55+33-	ITX	-1805	99	55	OT-M-FgDNA|55,0.10
NZ_CP032618.1	648082	554+195-	NZ_CP032618.1	648390	0+194-	INV	-1674	99	471	OT-M-FgDNA|471,0.01
NZ_CP032618.1	683934	1+9-	NZ_CP032618.1	684467	11+1-	ITX	-1761	55	11	OT-M-FgDNA|11,0.24
NZ_CP032618.1	1231839	34+0-	NZ_CP032618.1	1232796	28+11-	INV	37919	99	39	OT-M-FgDNA|39,0.10
NZ_CP032618.1	1282445	7+7-	NZ_CP032618.1	1282460	7+7-	ITX	-1739	99	7	OT-M-FgDNA|7,NA
NZ_CP032618.1	1332506	8+8-	NZ_CP032618.1	1332518	8+8-	ITX	-1749	99	8	OT-M-FgDNA|8,NA
NZ_CP032618.1	1335520	5+5-	NZ_CP032618.1	1335543	5+5-	ITX	-1740	59	5	OT-M-FgDNA|5,NA
NZ_CP032618.1	1684313	0+188-	NZ_CP032618.1	1685952	189+1-	ITX	-732	99	189	OT-M-FgDNA|189,1.38
NZ_CP032618.1	1685079	0+91-	NZ_CP032618.1	1685952	91+0-	ITX	-1432	99	91	OT-M-FgDNA|91,0.07
NZ_CP032618.1	1684699	0+22-	NZ_CP032618.1	1685363	22+0-	ITX	-1589	99	22	OT-M-FgDNA|22,1.14
NZ_CP032618.1	1684699	0+155-	NZ_CP032618.1	1686201	155+0-	ITX	-769	99	155	OT-M-FgDNA|155,0.86
NZ_CP032618.1	1435281	0+37-	NZ_CP032618.1	1722906	38+1-	ITX	277776	99	38	OT-M-FgDNA|38,1.60
NZ_CP032618.1	204484	3+692-	NZ_CP032618.1	1792754	717+19-	ITX	1534481	99	718	OT-M-FgDNA|718,2.11
NZ_CP032618.1	229919	928+3-	NZ_CP032618.1	1792754	928+4-	INV	1560960	99	931	OT-M-FgDNA|931,2.10
NZ_CP032618.1	230489	0+32-	NZ_CP032618.1	1792754	0+32-	INV	1559253	69	32	OT-M-FgDNA|32,2.10
NZ_CP032618.1	768595	1+847-	NZ_CP032618.1	1792754	843+0-	ITX	1020542	99	844	OT-M-FgDNA|844,1.86
NZ_CP032618.1	1741391	586+262-	NZ_CP032618.1	1792754	586+262-	INV	49495	99	848	OT-M-FgDNA|848,1.79
NZ_CP032618.1	1473153	18+0-	NZ_CP032618.1	1766020	18+1-	INV	290956	69	18	OT-M-FgDNA|18,1.57
NZ_CP032618.1	1765456	10+1-	NZ_CP032618.1	1767068	2+51-	ITX	1394647	99	52	OT-M-FgDNA|52,0.02
NZ_CP032618.1	1791334	0+91-	NZ_CP032618.1	1802981	76+14-	ITX	90523	99	90	OT-M-FgDNA|90,1.67
NZ_CP032618.1	1894331	4+0-	NZ_CP032618.1	1894765	6+76-	INV	-1645	99	44	OT-M-FgDNA|44,0.16
NZ_CP032618.1	1792754	667+340-	NZ_CP032618.1	1959052	667+340-	INV	164629	99	1007	OT-M-FgDNA|1007,1.90
NZ_CP032618.1	1791334	1+658-	NZ_CP032618.1	1937022	658+1-	ITX	148096	99	659	OT-M-FgDNA|659,1.89
NZ_CP032618.1	513054	197+0-	NZ_CP032618.1	1946675	197+0-	INV	1431655	99	197	OT-M-FgDNA|197,1.98
NZ_CP032618.1	513054	0+239-	NZ_CP032618.1	1947032	0+239-	INV	1432015	99	240	OT-M-FgDNA|240,1.98
NZ_CP032618.1	1158339	58+1-	NZ_CP032618.1	1947032	54+3-	INV	801300	99	58	OT-M-FgDNA|58,1.75
NZ_CP032618.1	1616041	0+51-	NZ_CP032618.1	1988345	0+51-	INV	370626	99	51	OT-M-FgDNA|51,1.92
NZ_CP032618.1	1792754	2+181-	NZ_CP032618.1	1988345	2+181-	INV	194841	99	183	OT-M-FgDNA|183,1.90
NZ_CP032618.1	2213085	8+8-	NZ_CP032618.1	2213106	8+8-	ITX	-1850	99	8	OT-M-FgDNA|8,NA
NZ_CP032618.1	2252222	145+0-	NZ_CP032618.1	2280702	145+0-	INV	26639	99	145	OT-M-FgDNA|145,1.33
NZ_CP032618.1	2252222	36+0-	NZ_CP032618.1	2280590	36+0-	INV	26505	99	36	OT-M-FgDNA|36,1.32
NZ_CP032618.1	2253979	0+649-	NZ_CP032618.1	2279603	0+648-	INV	23835	99	648	OT-M-FgDNA|648,1.29
NZ_CP032618.1	2261305	1+147-	NZ_CP032618.1	2263988	146+0-	ITX	394	99	147	OT-M-FgDNA|147,1.44
NZ_CP032618.1	1178467	0+22-	NZ_CP032618.1	2345812	22+0-	ITX	1165098	99	22	OT-M-FgDNA|22,1.74
NZ_CP032618.1	1108989	53+0-	NZ_CP032618.1	2408112	53+0-	INV	1297225	99	53	OT-M-FgDNA|53,1.77
NZ_CP032618.1	1111412	0+20-	NZ_CP032618.1	2408112	0+20-	INV	1294818	84	20	OT-M-FgDNA|20,1.77
NZ_CP032618.1	2440000	3+6-	NZ_CP032618.1	2440475	12+2-	ITX	-1769	68	11	OT-M-FgDNA|11,0.16
NZ_CP032618.1	1926721	0+20-	NZ_CP032618.1	2516706	0+19-	INV	588142	99	19	OT-M-FgDNA|19,1.75
NZ_CP032618.1	2531923	32+32-	NZ_CP032618.1	2532034	32+32-	ITX	-1763	99	32	OT-M-FgDNA|32,NA
NZ_CP032618.1	2533317	10+10-	NZ_CP032618.1	2533411	10+10-	ITX	-1752	84	10	OT-M-FgDNA|10,NA
NZ_CP032618.1	1288677	0+554-	NZ_CP032618.1	2577904	555+1-	ITX	1284598	99	555	OT-M-FgDNA|555,1.71
NZ_CP032618.1	1304682	22+0-	NZ_CP032618.1	2593330	21+0-	INV	1286736	99	21	OT-M-FgDNA|21,1.70
NZ_CP032618.1	1304682	89+0-	NZ_CP032618.1	2593550	89+0-	INV	1286927	99	89	OT-M-FgDNA|89,1.70
NZ_CP032618.1	2574847	5+5-	NZ_CP032618.1	2574860	5+5-	ITX	-1830	70	5	OT-M-FgDNA|5,NA
NZ_CP032618.1	1192356	381+0-	NZ_CP032618.1	2664348	381+0-	INV	1470156	99	381	OT-M-FgDNA|381,1.67
NZ_CP032618.1	1192775	0+320-	NZ_CP032618.1	2664348	0+320-	INV	1469781	99	320	OT-M-FgDNA|320,1.67
NZ_CP032618.1	1194025	139+0-	NZ_CP032618.1	2662640	138+0-	INV	1466844	99	138	OT-M-FgDNA|138,1.67
NZ_CP032618.1	2672221	5+5-	NZ_CP032618.1	2672233	5+5-	ITX	-1752	72	5	OT-M-FgDNA|5,NA
NZ_CP032618.1	2161159	0+0-	NZ_CP032618.1	2707858	1+11-	ITX	1402655	99	12	OT-M-FgDNA|12,1.55
NZ_CP032618.1	1158339	28+1-	NZ_CP032618.1	2808396	28+1-	INV	890121	99	29	OT-M-FgDNA|29,1.68
NZ_CP032618.1	1623452	0+70-	NZ_CP032618.1	2808881	70+0-	ITX	1182913	99	70	OT-M-FgDNA|70,1.69
NZ_CP032618.1	2621509	0+554-	NZ_CP032618.1	2893862	0+554-	INV	270435	99	557	OT-M-FgDNA|557,1.47
NZ_CP032618.1	2621162	576+0-	NZ_CP032618.1	2895160	575+0-	INV	272072	99	575	OT-M-FgDNA|575,1.47
NZ_CP032618.1	1231971	0+55-	NZ_CP032618.1	2995434	0+55-	INV	1761419	99	55	OT-M-FgDNA|55,1.62
NZ_CP032618.1	2161159	0+29-	NZ_CP032618.1	2994846	30+1-	ITX	803686	99	30	OT-M-FgDNA|30,1.52
NZ_CP032618.1	2516222	1+29-	NZ_CP032618.1	2994846	29+0-	ITX	476109	99	29	OT-M-FgDNA|29,1.35
NZ_CP032618.1	2941008	0+9-	NZ_CP032618.1	2954787	10+1-	ITX	10353	99	10	OT-M-FgDNA|10,1.50
NZ_CP032618.1	2791410	0+0-	NZ_CP032618.1	3143915	151+151-	ITX	-1775	99	151	OT-M-FgDNA|151,1.44
NZ_CP032618.1	3184168	156+0-	NZ_CP032618.1	3185603	156+0-	INV	-318	99	156	OT-M-FgDNA|156,0.04
NZ_CP032618.1	3242721	107+0-	NZ_CP032618.1	3243096	107+12-	INV	-1633	99	113	OT-M-FgDNA|113,0.07
NZ_CP032618.1	3460817	90+0-	NZ_CP032618.1	3461255	90+202-	INV	-1676	99	191	OT-M-FgDNA|191,0.06
NZ_CP032618.1	3497775	11+11-	NZ_CP032618.1	3497905	11+11-	ITX	-1757	82	11	OT-M-FgDNA|11,NA
NZ_CP032618.1	3498287	65+65-	NZ_CP032618.1	3498641	65+65-	ITX	-1772	99	65	OT-M-FgDNA|65,NA
NZ_CP032618.1	2202011	3+17-	NZ_CP032618.1	3678347	33+13-	ITX	892471	99	33	OT-M-FgDNA|33,1.54
NZ_CP032618.1	3715194	3+6-	NZ_CP032618.1	3715596	10+1-	ITX	-1776	79	11	OT-M-FgDNA|11,0.20
NZ_CP032618.1	2161342	29+0-	NZ_CP032618.1	3760699	29+0-	INV	1597401	99	29	OT-M-FgDNA|29,1.55
NZ_CP032618.1	2161922	0+210-	NZ_CP032618.1	3760699	0+210-	INV	1596965	99	210	OT-M-FgDNA|210,1.55
NZ_CP032618.1	1834604	107+2-	NZ_CP032618.1	3761077	107+0-	INV	1924609	99	107	OT-M-FgDNA|107,1.59
NZ_CP032618.1	1834939	0+12-	NZ_CP032618.1	3761077	0+12-	INV	1924121	53	12	OT-M-FgDNA|12,1.59
NZ_CP032618.1	3808280	6+6-	NZ_CP032618.1	3808306	6+6-	ITX	-1739	71	6	OT-M-FgDNA|6,NA
NZ_CP032618.1	2897067	0+520-	NZ_CP032618.1	3936545	0+520-	INV	1037588	99	520	OT-M-FgDNA|520,1.58
NZ_CP032618.1	3917020	430+0-	NZ_CP032618.1	3929964	430+0-	INV	11012	99	430	OT-M-FgDNA|430,0.89
NZ_CP032618.1	654648	0+0-	NZ_CP032618.1	4071300	283+283-	ITX	-1797	99	282	OT-M-FgDNA|282,1.69
NZ_CP032618.1	3497775	0+25-	NZ_CP032618.1	4071300	25+0-	ITX	570767	75	25	OT-M-FgDNA|25,1.60
NZ_CP032618.1	4104059	4+4-	NZ_CP032618.1	4104072	4+4-	ITX	-1742	54	4	OT-M-FgDNA|4,NA
NZ_CP032618.1	1581092	263+0-	NZ_CP032618.1	4130864	263+0-	INV	2547838	99	263	OT-M-FgDNA|263,1.62
NZ_CP032618.1	1581092	0+311-	NZ_CP032618.1	4131470	0+313-	INV	2540083	99	312	OT-M-FgDNA|312,1.62
NZ_CP032618.1	2618918	510+0-	NZ_CP032618.1	4131470	510+0-	INV	1513942	99	510	OT-M-FgDNA|510,1.55
NZ_CP032618.1	768621	0+70-	NZ_CP032618.1	4286581	0+70-	INV	3515959	99	70	OT-M-FgDNA|70,1.66
NZ_CP032618.1	1926337	4+50-	NZ_CP032618.1	4403341	55+1-	ITX	2429669	99	55	OT-M-FgDNA|55,1.57
NZ_CP032618.1	2808881	30+2-	NZ_CP032618.1	4427519	30+2-	INV	2847059	99	32	OT-M-FgDNA|32,1.56
NZ_CP032618.1	1750925	0+190-	NZ_CP032618.1	4505641	190+0-	ITX	2752491	99	190	OT-M-FgDNA|190,1.62
NZ_CP032618.1	2705249	143+0-	NZ_CP032618.1	4489196	143+0-	INV	1782163	99	143	OT-M-FgDNA|143,1.58
NZ_CP032618.1	1792754	0+27-	NZ_CP032618.1	4533612	0+27-	INV	2740003	52	27	OT-M-FgDNA|27,1.61
NZ_CP032618.1	1792754	261+1-	NZ_CP032618.1	4533992	261+90-	INV	2910731	99	351	OT-M-FgDNA|351,1.61
NZ_CP032618.1	3684771	16+0-	NZ_CP032618.1	4533612	16+0-	INV	846992	85	16	OT-M-FgDNA|16,1.65
NZ_CP032618.1	3686804	0+54-	NZ_CP032618.1	4533612	0+54-	INV	845147	99	54	OT-M-FgDNA|54,1.65
NZ_CP032618.1	2617352	125+0-	NZ_CP032618.1	4558683	125+0-	INV	1939419	99	125	OT-M-FgDNA|125,1.59
NZ_CP032618.1	4774459	11+12-	NZ_CP032618.1	4774711	11+12-	ITX	-1769	54	11	OT-M-FgDNA|11,NA
NZ_CP032618.1	4774459	0+2-	NZ_CP032618.1	4775729	17+15-	ITX	-1705	67	17	OT-M-FgDNA|17,0.07
NZ_CP032618.1	5164154	5+5-	NZ_CP032618.1	5164188	5+5-	ITX	-1743	51	5	OT-M-FgDNA|5,NA
NZ_CP032618.1	5314751	12+12-	NZ_CP032618.1	5314760	12+12-	ITX	-1742	99	12	OT-M-FgDNA|12,NA
NZ_CP032618.1	913162	0+208-	NZ_CP032618.1	5383583	1+208-	INV	4462577	99	209	OT-M-FgDNA|209,1.79
NZ_CP032618.1	1791334	0+42-	NZ_CP032618.1	5429243	43+1-	ITX	3551047	99	43	OT-M-FgDNA|43,1.77
NZ_CP032618.1	1791203	0+63-	NZ_CP032618.1	5429243	63+0-	ITX	3635831	99	63	OT-M-FgDNA|63,1.78
NZ_CP032618.1	2161549	55+0-	NZ_CP032618.1	5420082	55+0-	INV	3256629	99	55	OT-M-FgDNA|55,1.77
NZ_CP032618.1	2161549	0+55-	NZ_CP032618.1	5420613	0+55-	INV	3256980	99	55	OT-M-FgDNA|55,1.77
NZ_CP032618.1	4029174	3+17-	NZ_CP032618.1	5512411	18+0-	ITX	1402959	99	19	OT-M-FgDNA|19,2.10
NZ_CP032618.1	5661077	11+0-	NZ_CP032618.1	5661472	11+18-	INV	-1651	67	19	OT-M-FgDNA|19,0.29
NZ_CP032618.1	2808396	19+0-	NZ_CP032618.1	5945826	19+0-	INV	3135555	99	19	OT-M-FgDNA|19,1.98
NZ_CP032618.1	2808881	0+96-	NZ_CP032618.1	5945826	0+94-	INV	3147748	99	94	OT-M-FgDNA|94,1.98
NZ_CP032618.1	4686705	5+12-	NZ_CP032618.1	5945826	5+12-	INV	3474632	99	17	OT-M-FgDNA|17,2.51
NZ_CP032618.1	5945277	491+0-	NZ_CP032618.1	5946186	492+1-	INV	5647	99	493	OT-M-FgDNA|493,0.23
NZ_CP032618.1	2	7+1012-	NZ_CP032618.1	6030689	1018+0-	ITX	1806367	99	1018	OT-M-FgDNA|1018,2.00

## Sheet: BgDNA.cnv.anno
Table S4-3 The specific information of all CNVs detected in BgDNA
type	region	size	NormalizedRD	Pvalue	region	Gene	func
duplication	NZ_CP032618.1:1-117200	117200	1.35448	0	CDS	gene0|gene1|gene10|gene100|gene101|gene102|gene103|gene104|gene105|gene106|gene107|gene108|gene109|gene11|gene110|gene111|gene112|gene12|gene13|gene14|gene15|gene16|gene17|gene18|gene19|gene2|gene20|gene21|gene22|gene23|gene24|gene25|gene26|gene27|gene28|gene29|gene3|gene30|gene31|gene32|gene33|gene34|gene35|gene36|gene37|gene38|gene39|gene4|gene40|gene41|gene42|gene43|gene44|gene45|gene46|gene47…	chromosomal replication initiator protein DnaA|DNA polymerase III subunit beta|glycine--tRNA ligase subunit beta|citrate transporter|DUF4105 domain-containing protein|DUF2388 domain-containing protein|DUF2388 domain-containing protein|DUF2388 domain-containing protein|DUF1127 domain-containing protein|acetyl-CoA hydrolase/transferase family protein|NAD(P)(+) transhydrogenase (Re/Si-specific) subu…
duplication	NZ_CP032618.1:121101-139600	18500	1.32241	0	CDS	gene120|gene121|gene122|gene123|gene124|gene125|gene126|gene127|gene128|gene129	HAMP domain-containing protein|SRPBCC family protein|amino acid adenylation domain-containing protein|aminobenzoate oxygenase|DUF3050 domain-containing protein|GntR family transcriptional regulator|hypothetical protein|EAL domain-containing protein|hypothetical protein|retention module-containing protein
deletion	NZ_CP032618.1:139601-140000	400	0.182203	194.919	CDS	gene129	retention module-containing protein
deletion	NZ_CP032618.1:141501-144800	3300	0.505442	0.00188523	CDS	gene129	retention module-containing protein
duplication	NZ_CP032618.1:149701-262600	112900	1.3486	0	CDS	gene129|gene130|gene131|gene132|gene133|gene134|gene135|gene136|gene137|gene138|gene139|gene140|gene141|gene142|gene143|gene144|gene145|gene146|gene147|gene148|gene149|gene150|gene151|gene152|gene153|gene154|gene155|gene156|gene157|gene158|gene159|gene160|gene161|gene162|gene163|gene164|gene166|gene167|gene168|gene169|gene170|gene171|gene172|gene173|gene174|gene175|gene176|gene177|gene178|gene179…	retention module-containing protein|channel protein TolC|type I secretion system permease/ATPase|HlyD family type I secretion periplasmic adaptor subunit|LysR family transcriptional regulator|MFS transporter|HlyD family secretion protein|efflux transporter outer membrane subunit|sigma-70 family RNA polymerase sigma factor|DUF4880 domain-containing protein|TonB-dependent siderophore receptor|DUF31…
deletion	NZ_CP032618.1:262601-263200	600	0.0170056	0.0444884	CDS	gene230	hypothetical protein
duplication	NZ_CP032618.1:263301-297900	34600	1.25299	0	CDS	gene230|gene231|gene232|gene233|gene234|gene235|gene236|gene237|gene238|gene239|gene240|gene241|gene242|gene243|gene244|gene245|gene246|gene247|gene248|gene249|gene250|gene251|gene252|gene253|gene254|gene255|gene256|gene257|gene258|gene259|gene260	hypothetical protein|tetratricopeptide repeat protein|RecQ family ATP-dependent DNA helicase|acyl-CoA thioesterase|hypothetical protein|CbbBc protein|formate dehydrogenase accessory sulfurtransferase FdhD|LysR family transcriptional regulator|peptidoglycan-binding protein LysM|GMP/IMP nucleotidase|ADP compounds hydrolase NudE|3'(2')%2C5'-bisphosphate nucleotidase|thioesterase|sigma-54-dependent F…
deletion	NZ_CP032618.1:297901-301500	3600	0	4.43e-11	CDS	gene261|gene262|gene263	SIR2 family protein|DUF853 family protein|KTSC domain-containing protein
deletion	NZ_CP032618.1:684901-686400	1500	0.00962031	1.06e-10	CDS	gene598	hypothetical protein
duplication	NZ_CP032618.1:737501-750800	13300	1.27791	0	CDS	gene647|gene648|gene649|gene650|gene651|gene652|gene653|gene654|gene655	exodeoxyribonuclease V subunit gamma|exodeoxyribonuclease V subunit beta|exodeoxyribonuclease V subunit alpha|DUF4154 domain-containing protein|diguanylate cyclase|hypothetical protein|LysR family transcriptional regulator|methylmalonate-semialdehyde dehydrogenase (CoA acylating)|3-hydroxyisobutyrate dehydrogenase
deletion	NZ_CP032618.1:750801-766000	15200	0	1.05e-11	CDS	gene655|gene656|gene657|gene658|gene659|gene660|gene661|gene662|gene663|gene664|gene665|gene666	3-hydroxyisobutyrate dehydrogenase|BapA prefix-like domain-containing protein|hypothetical protein|hypothetical protein|hypothetical protein|hypothetical protein|type I secretion protein TolC|type I secretion system permease/ATPase|HlyD family efflux transporter periplasmic adaptor subunit|alpha/beta hydrolase|glutamate ligase|hypothetical protein
deletion	NZ_CP032618.1:805301-810200	4900	0	3.25e-11	CDS	gene703|gene704|gene705|gene706	sigma-70 family RNA polymerase sigma factor|DUF4880 domain-containing protein|TonB-dependent siderophore receptor|diaminopimelate epimerase
deletion	NZ_CP032618.1:815601-831100	15500	0.00166451	1.03e-11	CDS	gene713|gene714|gene715|gene716|gene717|gene718|gene719|gene720	sigma-70 family RNA polymerase sigma factor|ATP-binding protein|endonuclease|PD-(D/E)XK motif protein|AIPR protein|DNA cytosine methyltransferase|DUF2075 domain-containing protein|nucleotide pyrophosphohydrolase
deletion	NZ_CP032618.1:958501-975500	17000	0	9.37e-12	CDS	gene834|gene835|gene836|gene837|gene838|gene839|gene840|gene841|gene842|gene843|gene844|gene845|gene846|gene847|gene848|gene849|gene850	hypothetical protein|hypothetical protein|hypothetical protein|hypothetical protein|hypothetical protein|hypothetical protein|hypothetical protein|DUF927 domain-containing protein|toprim domain-containing protein|hypothetical protein|hypothetical protein|hypothetical protein|hypothetical protein|hypothetical protein|AlpA family phage regulatory protein|hypothetical protein|DUF4102 domain-containi…
deletion	NZ_CP032618.1:1108901-1111100	2200	0.26383	4.68e-05	CDS	gene989	IS3 family transposase
deletion	NZ_CP032618.1:1231801-1232400	600	0.169327	9.57647	CDS	gene1100	nucleoid-structuring protein H-NS
deletion	NZ_CP032618.1:1279201-1288700	9500	0.115904	1.68e-11	CDS	gene1145|gene1146|gene1147|gene1148|gene1149|gene1150|gene1151|gene1152|gene1153|gene1154|gene1155|gene1156|gene1157	ArsC family reductase|ATP-binding protein|integrase|excisionase|hypothetical protein|DUF4145 domain-containing protein|DNA cytosine methyltransferase|hypothetical protein|hypothetical protein|hypothetical protein|hypothetical protein|nucleoid-associated protein YejK|hypothetical protein
deletion	NZ_CP032618.1:1292501-1292900	400	0	0.00306379	intergenic	_	_
deletion	NZ_CP032618.1:1294001-1295200	1200	0	1.33e-10	CDS	gene1166|gene1167	hypothetical protein|hypothetical protein
deletion	NZ_CP032618.1:1298301-1300100	1800	0.0323106	8.85e-11	CDS	gene1171|gene1172|gene1173|gene1174	Rha family transcriptional regulator|hypothetical protein|AAA family ATPase|hypothetical protein
deletion	NZ_CP032618.1:1301701-1315400	13700	0.174862	1.16e-11	CDS	gene1177|gene1178|gene1179|gene1180|gene1181|gene1182|gene1183|gene1184|gene1185|gene1186|gene1187|gene1188|gene1189|gene1190|gene1191|gene1192|gene1193|gene1194|gene1195|gene1196|gene1197|gene1198|gene1199|gene1200	hypothetical protein|hypothetical protein|type II toxin-antitoxin system HicB family antitoxin|type II toxin-antitoxin system HicA family toxin|chemotaxis protein|hypothetical protein|hypothetical protein|hypothetical protein|hypothetical protein|hypothetical protein|hypothetical protein|terminase|DUF4055 domain-containing protein|phage head morphogenesis protein|hypothetical protein|hypothetical…
deletion	NZ_CP032618.1:1317901-1318500	600	0.0131186	0.00474351	CDS	gene1203	phage tail tape measure protein
deletion	NZ_CP032618.1:1319301-1319800	500	0	3.11e-06	CDS	gene1203	phage tail tape measure protein
deletion	NZ_CP032618.1:1321701-1335500	13800	0.255359	1.15e-11	CDS	gene1207|gene1208|gene1209|gene1210|gene1211|gene1212|gene1213|gene1214|gene1215|gene1216|gene1217|gene1218|gene1219|gene1220|gene1221|gene1222	hypothetical protein|protein L|hypothetical protein|hypothetical protein|tail assembly protein|host specificity protein J|DUF1983 domain-containing protein|hypothetical protein|hypothetical protein|phage tail protein|phage tail protein|hypothetical protein|cell wall hydrolase|DUF2514 domain-containing protein|DUF159 family protein|hypothetical protein
deletion	NZ_CP032618.1:1388101-1400100	12000	0.00171271	1.33e-11	CDS	gene1273|gene1274|gene1275|gene1276|gene1277|gene1278|gene1279|gene1280|gene1281|gene1282|gene1283|gene1284	hypothetical protein|hypothetical protein|recombinase family protein|hypothetical protein|hypothetical protein|hypothetical protein|hypothetical protein|hypothetical protein|hypothetical protein|hypothetical protein|recombinase family protein|YchJ family protein
deletion	NZ_CP032618.1:1505201-1548300	43100	0.000601988	3.7e-12	CDS	gene1382|gene1383|gene1384|gene1385|gene1386|gene1387|gene1388|gene1389|gene1390|gene1391|gene1392|gene1393|gene1394|gene1395|gene1396|gene1397|gene1398|gene1399|gene1400|gene1401|gene1402|gene1403|gene1404|gene1405|gene1406|gene1407|gene1408|gene1409|gene1410|gene1411|gene1412|gene1413|gene1414|gene1415|gene1416|gene1417|gene1418|gene1419|gene1420|gene1421|gene1422|gene1423|gene1424|gene1425|gen…	hypothetical protein|hypothetical protein|hypothetical protein|hypothetical protein|hypothetical protein|3'-5' exonuclease|hypothetical protein|DNA translocase FtsK|hypothetical protein|Heme peroxidase|hypothetical protein|hypothetical protein|hypothetical protein|hypothetical protein|hypothetical protein|hypothetical protein|hypothetical protein|helix-turn-helix transcriptional regulator|Cro/Cl …
deletion	NZ_CP032618.1:1577101-1587800	10700	0.0102306	1.49e-11	CDS	gene1462|gene1463|gene1464|gene1465|gene1466|gene1467|gene1468|gene1469|gene1470|gene1471|gene1472|gene1473	hypothetical protein|integrase|glycoside hydrolase family 19 protein|lysis protein|hypothetical protein|DNA adenine methylase|DUF4325 domain-containing protein|hypothetical protein|XRE family transcriptional regulator|nucleoid-associated protein|hypothetical protein|hypothetical protein
deletion	NZ_CP032618.1:1613801-1615700	1900	0.196856	5.5e-06	CDS	gene1499|gene1500	hypothetical protein|IS3 family transposase
deletion	NZ_CP032618.1:1623901-1625400	1500	0.0327479	2.12e-10	CDS	gene1511|gene1512	hypothetical protein|IS110 family transposase
deletion	NZ_CP032618.1:1659601-1663700	4100	0.0747298	3.89e-11	CDS	gene1543|gene1544|gene1545|gene1546|gene1547	copper resistance system multicopper oxidase|copper resistance protein B|copper resistance protein CopC|copper resistance protein CopD|hypothetical protein
deletion	NZ_CP032618.1:1682701-1684400	1700	0.0522172	4.12e-09	CDS	gene1563	retention module-containing protein
deletion	NZ_CP032618.1:1722801-1723200	400	0.0466439	23.8826	CDS	gene1598	nucleoid-structuring protein H-NS
deletion	NZ_CP032618.1:1751501-1754600	3100	0.288515	0.000253318	CDS	gene1622|gene1623|gene1624	flagellin|flagellar protein FlaG|flagellar cap protein FliD
deletion	NZ_CP032618.1:1765901-1766700	800	0.156877	4.39189	CDS	gene1636	hypothetical protein
duplication	NZ_CP032618.1:1791401-1792600	1200	8.10973	8.68e-06	CDS	gene1664	IS110 family transposase
deletion	NZ_CP032618.1:1984801-1985200	400	0.0309745	167.423	CDS	gene1856	hypothetical protein
deletion	NZ_CP032618.1:2023101-2037700	14600	0.0384373	1.09e-11	CDS	gene1886|gene1887|gene1888|gene1889|gene1890|gene1891|gene1892|gene1893|gene1894|gene1895|gene1896|gene1897|gene1898|gene1899|gene1900|gene1901	DUF1049 domain-containing protein|hypothetical protein|glucose-1-phosphate thymidylyltransferase|dTDP-4-dehydrorhamnose 3%2C5-epimerase|WxcM-like domain-containing protein|DegT/DnrJ/EryC1/StrS family aminotransferase|O-antigen translocase|glycosyltransferase family 2 protein|hypothetical protein|hypothetical protein|glycosyltransferase family 2 protein|glycosyltransferase|SDR family oxidoreductas…
deletion	NZ_CP032618.1:2039401-2040700	1300	0.030498	4.07e-07	CDS	gene1905|gene1906	ethanolamine permease|2OG-Fe(II) oxygenase
deletion	NZ_CP032618.1:2222901-2223800	900	0.106406	0.0269	intergenic	_	_
deletion	NZ_CP032618.1:2252201-2253600	1400	0.193239	5.72e-05	CDS	gene2084	amino acid adenylation domain-containing protein
deletion	NZ_CP032618.1:2262101-2265000	2900	0.731576	0.0284127	CDS	gene2088|gene2089	TonB-dependent siderophore receptor|TonB-dependent siderophore receptor
deletion	NZ_CP032618.1:2271501-2277700	6200	0.191348	2.57e-11	CDS	gene2092	amino acid adenylation domain-containing protein
deletion	NZ_CP032618.1:2373001-2373600	600	0.0842992	5.19764	CDS	gene2167	nucleoid-structuring protein H-NS
deletion	NZ_CP032618.1:2406001-2407600	1600	0.0775273	9.96e-11	CDS	gene2190|gene2191	filamentous hemagglutinin N-terminal domain-containing protein|IS3 family transposase
deletion	NZ_CP032618.1:2439701-2442000	2300	0.647248	0.0304222	CDS	gene2223|gene2224|gene2225|gene2226	LacI family DNA-binding transcriptional regulator|DUF4381 domain-containing protein|AraC family transcriptional regulator|bile acid:sodium symporter
deletion	NZ_CP032618.1:2454301-2456900	2600	0.736156	0.0198683	CDS	gene2235|gene2236	5-methyltetrahydropteroyltriglutamate--homocysteine S-methyltransferase|DUF1624 domain-containing protein
deletion	NZ_CP032618.1:2469301-2471100	1800	0.0403276	8.85e-11	CDS	gene2254	IS110 family transposase
deletion	NZ_CP032618.1:2531601-2533300	1700	0.258514	4.51e-05	CDS	gene2297|gene2298	hypothetical protein|hypothetical protein
deletion	NZ_CP032618.1:2571101-2616200	45100	0.0900494	3.53e-12	CDS	gene2335|gene2336|gene2337|gene2338|gene2339|gene2340|gene2341|gene2342|gene2343|gene2344|gene2345|gene2346|gene2347|gene2348|gene2349|gene2350|gene2351|gene2352|gene2353|gene2354|gene2355|gene2356|gene2357|gene2358|gene2359|gene2360|gene2361|gene2362|gene2363|gene2364|gene2365|gene2366|gene2367|gene2368|gene2369|gene2370|gene2371|gene2372|gene2373|gene2374|gene2375|gene2376|gene2377|gene2378|gen…	site-specific integrase|hypothetical protein|hypothetical protein|hypothetical protein|hypothetical protein|hypothetical protein|hypothetical protein|hypothetical protein|hypothetical protein|hypothetical protein|hypothetical protein|hypothetical protein|DNA cytosine methyltransferase|hypothetical protein|hypothetical protein|Heme peroxidase|phage recombination protein Bet|hypothetical protein|hy…
deletion	NZ_CP032618.1:2628201-2637400	9200	0.00394509	1.73e-11	CDS	gene2415|gene2416|gene2417|gene2418|gene2419|gene2420|gene2421|gene2422	AbrB family transcriptional regulator|hypothetical protein|ANTAR domain-containing protein|ABC transporter permease|ABC transporter permease|ABC transporter substrate-binding protein|acetamidase|ABC transporter ATP-binding protein
deletion	NZ_CP032618.1:2703501-2893400	189900	0.695409	8.39e-13	CDS	gene2491|gene2492|gene2493|gene2494|gene2495|gene2496|gene2497|gene2498|gene2499|gene2500|gene2501|gene2502|gene2503|gene2504|gene2505|gene2506|gene2507|gene2508|gene2509|gene2510|gene2511|gene2512|gene2513|gene2514|gene2515|gene2516|gene2517|gene2518|gene2519|gene2520|gene2521|gene2522|gene2523|gene2524|gene2525|gene2526|gene2527|gene2528|gene2529|gene2530|gene2531|gene2532|gene2533|gene2534|gen…	LysR family transcriptional regulator|zinc-binding alcohol dehydrogenase family protein|antibiotic biosynthesis monooxygenase|ribonucleotide-diphosphate reductase subunit beta|GNAT family N-acetyltransferase|nucleoid-structuring protein H-NS|cytochrome c|nitric oxide reductase|VWA domain-containing protein|hypothetical protein|Crp/Fnr family transcriptional regulator|hypothetical protein|NnrS fam…
deletion	NZ_CP032618.1:2895101-2896700	1600	0	9.96e-11	CDS	gene2678|gene2679|gene2680	hypothetical protein|tetratricopeptide repeat protein|N-acetyltransferase
deletion	NZ_CP032618.1:2902601-3498400	595800	0.699429	2.67e-13	CDS	gene2689|gene2690|gene2691|gene2692|gene2693|gene2694|gene2695|gene2696|gene2697|gene2698|gene2699|gene2700|gene2701|gene2702|gene2703|gene2704|gene2705|gene2706|gene2707|gene2708|gene2709|gene2710|gene2711|gene2712|gene2713|gene2714|gene2715|gene2716|gene2717|gene2718|gene2719|gene2720|gene2721|gene2722|gene2723|gene2724|gene2725|gene2726|gene2727|gene2728|gene2729|gene2730|gene2731|gene2732|gen…	hypothetical protein|hypothetical protein|M20/M25/M40 family metallo-hydrolase|OprD family porin|TRAP transporter large permease subunit|dicarboxylate/amino acid:cation symporter|4-oxalomesaconate tautomerase|LysR family transcriptional regulator|N-acetyl-gamma-glutamyl-phosphate reductase|LysR family transcriptional regulator|methyl-accepting chemotaxis protein|penicillin-binding protein 2|TrkH …
deletion	NZ_CP032618.1:3685001-3686400	1400	0.0878738	1.14e-10	CDS	gene3361	IS3 family transposase
deletion	NZ_CP032618.1:3693401-3695800	2400	0.673665	0.0235033	CDS	gene3368|gene3369|gene3370	DNA-binding response regulator|PQQ-dependent catabolism-associated CXXCW motif protein|DNA-binding response regulator
deletion	NZ_CP032618.1:3774601-3774900	300	0.00145762	2.26583	intergenic	_	_
deletion	NZ_CP032618.1:3810601-3813400	2800	0	5.69e-11	CDS	gene3478|gene3479|gene3480	hypothetical protein|hypothetical protein|caspase family protein
deletion	NZ_CP032618.1:3841101-3842400	1300	0.0391316	1.72e-07	CDS	gene3499|gene3500	type IV secretion protein Rhs|hypothetical protein
deletion	NZ_CP032618.1:3916901-3919800	2900	0.0133699	5.5e-11	CDS	gene3571|gene3572|gene3573|gene3574	hypothetical protein|hypothetical protein|hypothetical protein|hypothetical protein
deletion	NZ_CP032618.1:3924401-3927700	3300	0.00123677	4.83e-11	CDS	gene3578|gene3579|gene3580|gene3581	hydroxyisourate hydrolase|heme-binding protein|response regulator|HAMP domain-containing protein
deletion	NZ_CP032618.1:3929901-3936200	6300	0	2.53e-11	CDS	gene3585|gene3586|gene3587|gene3588	hypothetical protein|hypothetical protein|hypothetical protein|adhesin
deletion	NZ_CP032618.1:3961601-3988900	27300	0.000320357	5.84e-12	CDS	gene3613|gene3614|gene3615|gene3616|gene3617|gene3618|gene3619|gene3620|gene3621|gene3622|gene3623|gene3624|gene3625|gene3626|gene3627|gene3628|gene3629|gene3630|gene3631	site-specific integrase|restriction endonuclease|IS66 family insertion sequence hypothetical protein|transposase|hypothetical protein|hypothetical protein|hypothetical protein|hypothetical protein|TIR domain-containing protein|WYL domain-containing protein|hypothetical protein|hypothetical protein|radical SAM protein|hypothetical protein|hypothetical protein|hypothetical protein|hypothetical prot…
deletion	NZ_CP032618.1:4124701-4168600	43900	0.0214294	3.63e-12	CDS	gene3777|gene3778|gene3779|gene3780|gene3781|gene3782|gene3783|gene3784|gene3785|gene3786|gene3787|gene3788|gene3789|gene3790|gene3791|gene3792|gene3793|gene3794|gene3795|gene3796|gene3797|gene3798|gene3799|gene3800|gene3801|gene3802|gene3803|gene3804|gene3805|gene3806|gene3807|gene3808|gene3809|gene3810|gene3811|gene3812|gene3813|gene3814|gene3815|gene3816|gene3817|gene3818|gene3819|gene3820|gen…	CBS domain-containing protein|translesion error-prone DNA polymerase V subunit UmuC|peptidase S24|hypothetical protein|DNA adenine methylase|lysis protein|glycoside hydrolase family 19 protein|late control protein|phage tail protein|phage tail protein|tail tape measure protein|phage tail assembly protein|phage major tail tube protein|phage tail sheath family protein|hypothetical protein|hypotheti…
deletion	NZ_CP032618.1:4196501-4197000	500	0.132935	735.371	CDS	gene3852	hypothetical protein
deletion	NZ_CP032618.1:4223801-4237400	13600	0.0587336	1.17e-11	CDS	gene3874|gene3875|gene3876|gene3877|gene3878|gene3879	UDP-N-acetylglucosamine 2-epimerase (non-hydrolyzing)|UDP-N-acetyl-D-mannosamine dehydrogenase|methyltransferase domain-containing protein|hypothetical protein|glycosyltransferase|glycosyltransferase WbuB
deletion	NZ_CP032618.1:4239001-4240900	1900	0	8.39e-11	CDS	gene3881	hypothetical protein
deletion	NZ_CP032618.1:4352201-4353100	900	0	1.77e-10	CDS	gene3980|gene3981	hypothetical protein|hypothetical protein
deletion	NZ_CP032618.1:4425601-4427300	1700	0.03464	9.37e-11	CDS	gene4060|gene4061	IS110 family transposase|nucleoid-structuring protein H-NS
deletion	NZ_CP032618.1:4730101-4731300	1200	0	1.33e-10	CDS	gene4358|gene4359	hypothetical protein|hypothetical protein
deletion	NZ_CP032618.1:4774901-4775400	500	0.156257	3.8975	intergenic	_	_
deletion	NZ_CP032618.1:4820101-4820600	500	0.0658845	265.742	CDS	gene4435	hypothetical protein
deletion	NZ_CP032618.1:5306901-5309900	3000	0.0786145	5.31e-11	CDS	gene4888|gene4889|gene4890	hypothetical protein|hypothetical protein|WYL domain-containing protein
deletion	NZ_CP032618.1:5333201-5335000	1800	0.0416232	5.31e-09	CDS	gene4917	mechanosensitive ion channel family protein
deletion	NZ_CP032618.1:5481401-5482700	1300	0.0247796	3.2e-08	CDS	gene5068|gene5069	IS3 family transposase|hypothetical protein
duplication	NZ_CP032618.1:5482701-5969700	487000	1.27397	0	CDS	gene5069|gene5070|gene5071|gene5072|gene5073|gene5074|gene5075|gene5076|gene5077|gene5078|gene5079|gene5080|gene5081|gene5082|gene5083|gene5084|gene5085|gene5086|gene5087|gene5088|gene5089|gene5090|gene5091|gene5092|gene5093|gene5094|gene5095|gene5096|gene5097|gene5098|gene5099|gene5100|gene5101|gene5102|gene5103|gene5104|gene5105|gene5106|gene5107|gene5108|gene5109|gene5110|gene5111|gene5112|gen…	hypothetical protein|response regulator|CBS domain-containing protein|3'-5' exonuclease|RNA polymerase sigma factor|FecR family protein|TonB-dependent siderophore receptor|PepSY domain-containing protein|hypothetical protein|glutathione S-transferase|hypothetical protein|cell envelope integrity protein CreD|two-component system sensor histidine kinase CreC|two-component system response regulator …
deletion	NZ_CP032618.1:5969701-5977100	7400	0.0073866	2.15e-11	CDS	gene5540|gene5541|gene5542|gene5543|gene5544	sigma-70 family RNA polymerase sigma factor|DUF4880 domain-containing protein|TonB-dependent receptor|hypothetical protein|DUF560 domain-containing protein
duplication	NZ_CP032618.1:5977101-6030600	53500	1.37618	0	CDS	gene5544|gene5545|gene5546|gene5547|gene5548|gene5549|gene5550|gene5551|gene5552|gene5553|gene5554|gene5555|gene5556|gene5557|gene5558|gene5559|gene5560|gene5561|gene5562|gene5563|gene5564|gene5565|gene5566|gene5567|gene5568|gene5569|gene5570|gene5571|gene5572|gene5573|gene5574|gene5575|gene5576|gene5577|gene5578|gene5579|gene5580|gene5581|gene5582|gene5583|gene5584|gene5585|gene5586|gene5587|gen…	DUF560 domain-containing protein|SMI1/KNR4 family protein|cation:proton antiporter|acyl-CoA thioesterase|pyridoxal kinase PdxY|DUF3301 domain-containing protein|cobalamin biosynthesis protein CobW|DUF1826 domain-containing protein|GTP-binding protein|RNA polymerase-binding protein DksA|glutamine synthetase|GTP cyclohydrolase I FolE2|phosphoribosyl-AMP cyclohydrolase|carbonate dehydratase|dihydroo…

## Sheet: FgDNA.cnv.anno
Table S4-4 The specific information of all CNVs detected in FgDNA
type	region	size	NormalizedRD	Pvalue	region	Gene	func
duplication	NZ_CP032618.1:1-116800	116800	1.356	0	CDS	gene0|gene1|gene10|gene100|gene101|gene102|gene103|gene104|gene105|gene106|gene107|gene108|gene109|gene11|gene110|gene111|gene112|gene12|gene13|gene14|gene15|gene16|gene17|gene18|gene19|gene2|gene20|gene21|gene22|gene23|gene24|gene25|gene26|gene27|gene28|gene29|gene3|gene30|gene31|gene32|gene33|gene34|gene35|gene36|gene37|gene38|gene39|gene4|gene40|gene41|gene42|gene43|gene44|gene45|gene46|gene47…	chromosomal replication initiator protein DnaA|DNA polymerase III subunit beta|glycine--tRNA ligase subunit beta|citrate transporter|DUF4105 domain-containing protein|DUF2388 domain-containing protein|DUF2388 domain-containing protein|DUF2388 domain-containing protein|DUF1127 domain-containing protein|acetyl-CoA hydrolase/transferase family protein|NAD(P)(+) transhydrogenase (Re/Si-specific) subu…
duplication	NZ_CP032618.1:121101-139600	18500	1.30086	0	CDS	gene120|gene121|gene122|gene123|gene124|gene125|gene126|gene127|gene128|gene129	HAMP domain-containing protein|SRPBCC family protein|amino acid adenylation domain-containing protein|aminobenzoate oxygenase|DUF3050 domain-containing protein|GntR family transcriptional regulator|hypothetical protein|EAL domain-containing protein|hypothetical protein|retention module-containing protein
deletion	NZ_CP032618.1:141501-143200	1700	0.363602	0.000552511	CDS	gene129	retention module-containing protein
deletion	NZ_CP032618.1:144101-145200	1100	0.341604	7.49843	CDS	gene129	retention module-containing protein
duplication	NZ_CP032618.1:149701-262600	112900	1.36825	0	CDS	gene129|gene130|gene131|gene132|gene133|gene134|gene135|gene136|gene137|gene138|gene139|gene140|gene141|gene142|gene143|gene144|gene145|gene146|gene147|gene148|gene149|gene150|gene151|gene152|gene153|gene154|gene155|gene156|gene157|gene158|gene159|gene160|gene161|gene162|gene163|gene164|gene166|gene167|gene168|gene169|gene170|gene171|gene172|gene173|gene174|gene175|gene176|gene177|gene178|gene179…	retention module-containing protein|channel protein TolC|type I secretion system permease/ATPase|HlyD family type I secretion periplasmic adaptor subunit|LysR family transcriptional regulator|MFS transporter|HlyD family secretion protein|efflux transporter outer membrane subunit|sigma-70 family RNA polymerase sigma factor|DUF4880 domain-containing protein|TonB-dependent siderophore receptor|DUF31…
deletion	NZ_CP032618.1:262601-263200	600	0.0163013	0.0358874	CDS	gene230	hypothetical protein
duplication	NZ_CP032618.1:263301-297900	34600	1.27964	0	CDS	gene230|gene231|gene232|gene233|gene234|gene235|gene236|gene237|gene238|gene239|gene240|gene241|gene242|gene243|gene244|gene245|gene246|gene247|gene248|gene249|gene250|gene251|gene252|gene253|gene254|gene255|gene256|gene257|gene258|gene259|gene260	hypothetical protein|tetratricopeptide repeat protein|RecQ family ATP-dependent DNA helicase|acyl-CoA thioesterase|hypothetical protein|CbbBc protein|formate dehydrogenase accessory sulfurtransferase FdhD|LysR family transcriptional regulator|peptidoglycan-binding protein LysM|GMP/IMP nucleotidase|ADP compounds hydrolase NudE|3'(2')%2C5'-bisphosphate nucleotidase|thioesterase|sigma-54-dependent F…
deletion	NZ_CP032618.1:297901-301500	3600	0	4.42701e-11	CDS	gene261|gene262|gene263	SIR2 family protein|DUF853 family protein|KTSC domain-containing protein
duplication	NZ_CP032618.1:301501-610700	309200	1.2653	0	CDS	gene265|gene266|gene267|gene268|gene269|gene270|gene271|gene272|gene273|gene274|gene275|gene276|gene277|gene279|gene280|gene281|gene282|gene283|gene284|gene285|gene286|gene287|gene288|gene289|gene290|gene291|gene292|gene293|gene294|gene295|gene296|gene297|gene298|gene299|gene300|gene301|gene302|gene303|gene304|gene305|gene306|gene307|gene308|gene309|gene310|gene311|gene312|gene313|gene314|gene315…	SDR family oxidoreductase|cellulose synthase operon protein YhjQ|methyltransferase|ABC transporter permease|ABC transporter permease|amino acid ABC transporter|ATP-binding cassette domain-containing protein|GABA permease|hypothetical protein|alpha/beta fold hydrolase|hypothetical protein|TonB-dependent siderophore receptor|hypothetical protein|oxidative damage protection protein|adenine DNA glyco…
deletion	NZ_CP032618.1:684901-686400	1500	0.0108423	1.06248e-10	CDS	gene598	hypothetical protein
duplication	NZ_CP032618.1:734901-750800	15900	1.30001	0	CDS	gene647|gene648|gene649|gene650|gene651|gene652|gene653|gene654|gene655	exodeoxyribonuclease V subunit gamma|exodeoxyribonuclease V subunit beta|exodeoxyribonuclease V subunit alpha|DUF4154 domain-containing protein|diguanylate cyclase|hypothetical protein|LysR family transcriptional regulator|methylmalonate-semialdehyde dehydrogenase (CoA acylating)|3-hydroxyisobutyrate dehydrogenase
deletion	NZ_CP032618.1:750801-766000	15200	0	1.0485e-11	CDS	gene655|gene656|gene657|gene658|gene659|gene660|gene661|gene662|gene663|gene664|gene665|gene666	3-hydroxyisobutyrate dehydrogenase|BapA prefix-like domain-containing protein|hypothetical protein|hypothetical protein|hypothetical protein|hypothetical protein|type I secretion protein TolC|type I secretion system permease/ATPase|HlyD family efflux transporter periplasmic adaptor subunit|alpha/beta hydrolase|glutamate ligase|hypothetical protein
deletion	NZ_CP032618.1:805301-810200	4900	0	3.2525e-11	CDS	gene703|gene704|gene705|gene706	sigma-70 family RNA polymerase sigma factor|DUF4880 domain-containing protein|TonB-dependent siderophore receptor|diaminopimelate epimerase
deletion	NZ_CP032618.1:815601-831100	15500	0.00140879	1.02821e-11	CDS	gene713|gene714|gene715|gene716|gene717|gene718|gene719|gene720	sigma-70 family RNA polymerase sigma factor|ATP-binding protein|endonuclease|PD-(D/E)XK motif protein|AIPR protein|DNA cytosine methyltransferase|DUF2075 domain-containing protein|nucleotide pyrophosphohydrolase
deletion	NZ_CP032618.1:958501-975500	17000	0	9.37485e-12	CDS	gene834|gene835|gene836|gene837|gene838|gene839|gene840|gene841|gene842|gene843|gene844|gene845|gene846|gene847|gene848|gene849|gene850	hypothetical protein|hypothetical protein|hypothetical protein|hypothetical protein|hypothetical protein|hypothetical protein|hypothetical protein|DUF927 domain-containing protein|toprim domain-containing protein|hypothetical protein|hypothetical protein|hypothetical protein|hypothetical protein|hypothetical protein|AlpA family phage regulatory protein|hypothetical protein|DUF4102 domain-containi…
deletion	NZ_CP032618.1:1109001-1111100	2100	0.235746	1.20403e-05	CDS	gene989	IS3 family transposase
deletion	NZ_CP032618.1:1279201-1288700	9500	0.112629	1.67761e-11	CDS	gene1145|gene1146|gene1147|gene1148|gene1149|gene1150|gene1151|gene1152|gene1153|gene1154|gene1155|gene1156|gene1157	ArsC family reductase|ATP-binding protein|integrase|excisionase|hypothetical protein|DUF4145 domain-containing protein|DNA cytosine methyltransferase|hypothetical protein|hypothetical protein|hypothetical protein|hypothetical protein|nucleoid-associated protein YejK|hypothetical protein
deletion	NZ_CP032618.1:1292501-1292900	400	0	0.00145529	intergenic	_	_
deletion	NZ_CP032618.1:1294001-1295200	1200	0	1.3281e-10	CDS	gene1166|gene1167	hypothetical protein|hypothetical protein
deletion	NZ_CP032618.1:1298301-1300000	1700	0.00842941	9.37485e-11	CDS	gene1171|gene1172|gene1173	Rha family transcriptional regulator|hypothetical protein|AAA family ATPase
deletion	NZ_CP032618.1:1302401-1314300	11900	0.104211	1.33926e-11	CDS	gene1178|gene1179|gene1180|gene1181|gene1182|gene1183|gene1184|gene1185|gene1186|gene1187|gene1188|gene1189|gene1190|gene1191|gene1192|gene1193|gene1194|gene1195|gene1196|gene1197	hypothetical protein|type II toxin-antitoxin system HicB family antitoxin|type II toxin-antitoxin system HicA family toxin|chemotaxis protein|hypothetical protein|hypothetical protein|hypothetical protein|hypothetical protein|hypothetical protein|hypothetical protein|terminase|DUF4055 domain-containing protein|phage head morphogenesis protein|hypothetical protein|hypothetical protein|hypothetical…
deletion	NZ_CP032618.1:1317901-1318500	600	0.0119417	0.00329021	CDS	gene1203	phage tail tape measure protein
deletion	NZ_CP032618.1:1319301-1319800	500	0	1.1529e-06	CDS	gene1203	phage tail tape measure protein
deletion	NZ_CP032618.1:1321701-1335500	13800	0.244981	1.15487e-11	CDS	gene1207|gene1208|gene1209|gene1210|gene1211|gene1212|gene1213|gene1214|gene1215|gene1216|gene1217|gene1218|gene1219|gene1220|gene1221|gene1222	hypothetical protein|protein L|hypothetical protein|hypothetical protein|tail assembly protein|host specificity protein J|DUF1983 domain-containing protein|hypothetical protein|hypothetical protein|phage tail protein|phage tail protein|hypothetical protein|cell wall hydrolase|DUF2514 domain-containing protein|DUF159 family protein|hypothetical protein
deletion	NZ_CP032618.1:1388101-1400100	12000	0.00169648	1.3281e-11	CDS	gene1273|gene1274|gene1275|gene1276|gene1277|gene1278|gene1279|gene1280|gene1281|gene1282|gene1283|gene1284	hypothetical protein|hypothetical protein|recombinase family protein|hypothetical protein|hypothetical protein|hypothetical protein|hypothetical protein|hypothetical protein|hypothetical protein|hypothetical protein|recombinase family protein|YchJ family protein
deletion	NZ_CP032618.1:1505201-1548400	43200	0.00153483	3.68918e-12	CDS	gene1382|gene1383|gene1384|gene1385|gene1386|gene1387|gene1388|gene1389|gene1390|gene1391|gene1392|gene1393|gene1394|gene1395|gene1396|gene1397|gene1398|gene1399|gene1400|gene1401|gene1402|gene1403|gene1404|gene1405|gene1406|gene1407|gene1408|gene1409|gene1410|gene1411|gene1412|gene1413|gene1414|gene1415|gene1416|gene1417|gene1418|gene1419|gene1420|gene1421|gene1422|gene1423|gene1424|gene1425|gen…	hypothetical protein|hypothetical protein|hypothetical protein|hypothetical protein|hypothetical protein|3'-5' exonuclease|hypothetical protein|DNA translocase FtsK|hypothetical protein|Heme peroxidase|hypothetical protein|hypothetical protein|hypothetical protein|hypothetical protein|hypothetical protein|hypothetical protein|hypothetical protein|helix-turn-helix transcriptional regulator|Cro/Cl …
deletion	NZ_CP032618.1:1577101-1587800	10700	0.00982119	1.48946e-11	CDS	gene1462|gene1463|gene1464|gene1465|gene1466|gene1467|gene1468|gene1469|gene1470|gene1471|gene1472|gene1473	hypothetical protein|integrase|glycoside hydrolase family 19 protein|lysis protein|hypothetical protein|DNA adenine methylase|DUF4325 domain-containing protein|hypothetical protein|XRE family transcriptional regulator|nucleoid-associated protein|hypothetical protein|hypothetical protein
deletion	NZ_CP032618.1:1613801-1615700	1900	0.195376	3.24206e-06	CDS	gene1499|gene1500	hypothetical protein|IS3 family transposase
deletion	NZ_CP032618.1:1623901-1625400	1500	0.0355596	5.31242e-10	CDS	gene1511|gene1512	hypothetical protein|IS110 family transposase
deletion	NZ_CP032618.1:1659601-1663700	4100	0.075589	3.88713e-11	CDS	gene1543|gene1544|gene1545|gene1546|gene1547	copper resistance system multicopper oxidase|copper resistance protein B|copper resistance protein CopC|copper resistance protein CopD|hypothetical protein
deletion	NZ_CP032618.1:1682701-1684400	1700	0.0474991	2.81246e-10	CDS	gene1563	retention module-containing protein
deletion	NZ_CP032618.1:1685301-1685700	400	0.0793268	1345.14	CDS	gene1563	retention module-containing protein
deletion	NZ_CP032618.1:1722801-1723200	400	0.0483353	28.5241	CDS	gene1598	nucleoid-structuring protein H-NS
deletion	NZ_CP032618.1:1751501-1752600	1100	0.0116832	1.01419e-09	CDS	gene1622	flagellin
duplication	NZ_CP032618.1:1791401-1792600	1200	7.9667	8.6619e-07	CDS	gene1664	IS110 family transposase
deletion	NZ_CP032618.1:1984801-1985200	400	0.0318444	182.391	CDS	gene1856	hypothetical protein
deletion	NZ_CP032618.1:2023101-2037700	14600	0.036713	1.09159e-11	CDS	gene1886|gene1887|gene1888|gene1889|gene1890|gene1891|gene1892|gene1893|gene1894|gene1895|gene1896|gene1897|gene1898|gene1899|gene1900|gene1901	DUF1049 domain-containing protein|hypothetical protein|glucose-1-phosphate thymidylyltransferase|dTDP-4-dehydrorhamnose 3%2C5-epimerase|WxcM-like domain-containing protein|DegT/DnrJ/EryC1/StrS family aminotransferase|O-antigen translocase|glycosyltransferase family 2 protein|hypothetical protein|hypothetical protein|glycosyltransferase family 2 protein|glycosyltransferase|SDR family oxidoreductas…
deletion	NZ_CP032618.1:2039401-2040700	1300	0.0307071	4.42075e-07	CDS	gene1905|gene1906	ethanolamine permease|2OG-Fe(II) oxygenase
deletion	NZ_CP032618.1:2222901-2224200	1300	0.0953584	1.1606e-06	intergenic	_	_
deletion	NZ_CP032618.1:2252201-2253600	1400	0.199596	3.75065e-05	CDS	gene2084	amino acid adenylation domain-containing protein
deletion	NZ_CP032618.1:2262301-2265100	2800	0.729132	0.0332857	CDS	gene2088|gene2089	TonB-dependent siderophore receptor|TonB-dependent siderophore receptor
deletion	NZ_CP032618.1:2271501-2277700	6200	0.192296	2.57052e-11	CDS	gene2092	amino acid adenylation domain-containing protein
duplication	NZ_CP032618.1:2279301-2280700	1400	1.61042	0.0103743	CDS	gene2093	amino acid adenylation domain-containing protein
deletion	NZ_CP032618.1:2373001-2373600	600	0.100462	11.9023	CDS	gene2167	nucleoid-structuring protein H-NS
deletion	NZ_CP032618.1:2406001-2407600	1600	0.0852266	9.96078e-11	CDS	gene2190|gene2191	filamentous hemagglutinin N-terminal domain-containing protein|IS3 family transposase
deletion	NZ_CP032618.1:2415201-2415600	400	0.0821701	337.104	CDS	gene2198	hypothetical protein
deletion	NZ_CP032618.1:2454901-2457300	2400	0.734365	0.0390581	CDS	gene2235|gene2236|gene2237	5-methyltetrahydropteroyltriglutamate--homocysteine S-methyltransferase|DUF1624 domain-containing protein|DUF924 domain-containing protein
deletion	NZ_CP032618.1:2469301-2471400	2100	0.101653	1.51783e-10	CDS	gene2254|gene2255	IS110 family transposase|nucleoid-structuring protein H-NS
deletion	NZ_CP032618.1:2532101-2533300	1200	0.151072	2.72222e-06	CDS	gene2297|gene2298	hypothetical protein|hypothetical protein
deletion	NZ_CP032618.1:2571101-2616400	45300	0.0923976	3.51816e-12	CDS	gene2335|gene2336|gene2337|gene2338|gene2339|gene2340|gene2341|gene2342|gene2343|gene2344|gene2345|gene2346|gene2347|gene2348|gene2349|gene2350|gene2351|gene2352|gene2353|gene2354|gene2355|gene2356|gene2357|gene2358|gene2359|gene2360|gene2361|gene2362|gene2363|gene2364|gene2365|gene2366|gene2367|gene2368|gene2369|gene2370|gene2371|gene2372|gene2373|gene2374|gene2375|gene2376|gene2377|gene2378|gen…	site-specific integrase|hypothetical protein|hypothetical protein|hypothetical protein|hypothetical protein|hypothetical protein|hypothetical protein|hypothetical protein|hypothetical protein|hypothetical protein|hypothetical protein|hypothetical protein|DNA cytosine methyltransferase|hypothetical protein|hypothetical protein|Heme peroxidase|phage recombination protein Bet|hypothetical protein|hy…
deletion	NZ_CP032618.1:2628201-2637400	9200	0.00435142	1.73231e-11	CDS	gene2415|gene2416|gene2417|gene2418|gene2419|gene2420|gene2421|gene2422	AbrB family transcriptional regulator|hypothetical protein|ANTAR domain-containing protein|ABC transporter permease|ABC transporter permease|ABC transporter substrate-binding protein|acetamidase|ABC transporter ATP-binding protein
deletion	NZ_CP032618.1:2703601-2705700	2100	0.702473	0.0491705	CDS	gene2491|gene2492|gene2493|gene2494	LysR family transcriptional regulator|zinc-binding alcohol dehydrogenase family protein|antibiotic biosynthesis monooxygenase|ribonucleotide-diphosphate reductase subunit beta
deletion	NZ_CP032618.1:2751201-3498400	747200	0.702577	2.13293e-13	CDS	gene2537|gene2538|gene2539|gene2540|gene2541|gene2542|gene2543|gene2544|gene2545|gene2546|gene2547|gene2548|gene2549|gene2550|gene2551|gene2552|gene2553|gene2554|gene2555|gene2556|gene2557|gene2558|gene2559|gene2560|gene2561|gene2562|gene2563|gene2564|gene2565|gene2566|gene2567|gene2568|gene2569|gene2570|gene2571|gene2572|gene2573|gene2574|gene2575|gene2576|gene2577|gene2578|gene2579|gene2580|gen…	hypothetical protein|hypothetical protein|magnesium-translocating P-type ATPase|hypothetical protein|chemotaxis protein|AraC family transcriptional regulator|arsenical resistance protein ArsH|arsenate reductase ArsC|arsenical efflux pump membrane protein ArsB|ArsR family transcriptional regulator|hypothetical protein|branched-chain amino acid ABC transporter permease|AzlD domain-containing protei…
deletion	NZ_CP032618.1:3685001-3686400	1400	0.0889532	1.13838e-10	CDS	gene3361	IS3 family transposase
deletion	NZ_CP032618.1:3693401-3695800	2400	0.694038	0.0464583	CDS	gene3368|gene3369|gene3370	DNA-binding response regulator|PQQ-dependent catabolism-associated CXXCW motif protein|DNA-binding response regulator
deletion	NZ_CP032618.1:3774601-3774900	300	0.0018955	3.2214	intergenic	_	_
deletion	NZ_CP032618.1:3810601-3813400	2800	0	5.69188e-11	CDS	gene3478|gene3479|gene3480	hypothetical protein|hypothetical protein|caspase family protein
deletion	NZ_CP032618.1:3841101-3842400	1300	0.0469793	4.38029e-07	CDS	gene3499|gene3500	type IV secretion protein Rhs|hypothetical protein
deletion	NZ_CP032618.1:3916901-3919800	2900	0.0129025	5.4956e-11	CDS	gene3571|gene3572|gene3573|gene3574	hypothetical protein|hypothetical protein|hypothetical protein|hypothetical protein
deletion	NZ_CP032618.1:3924401-3927700	3300	0.00106837	4.82947e-11	CDS	gene3578|gene3579|gene3580|gene3581	hydroxyisourate hydrolase|heme-binding protein|response regulator|HAMP domain-containing protein
deletion	NZ_CP032618.1:3929901-3936200	6300	0	2.52972e-11	CDS	gene3585|gene3586|gene3587|gene3588	hypothetical protein|hypothetical protein|hypothetical protein|adhesin
deletion	NZ_CP032618.1:3961601-3988900	27300	0.00026662	5.83782e-12	CDS	gene3613|gene3614|gene3615|gene3616|gene3617|gene3618|gene3619|gene3620|gene3621|gene3622|gene3623|gene3624|gene3625|gene3626|gene3627|gene3628|gene3629|gene3630|gene3631	site-specific integrase|restriction endonuclease|IS66 family insertion sequence hypothetical protein|transposase|hypothetical protein|hypothetical protein|hypothetical protein|hypothetical protein|TIR domain-containing protein|WYL domain-containing protein|hypothetical protein|hypothetical protein|radical SAM protein|hypothetical protein|hypothetical protein|hypothetical protein|hypothetical prot…
deletion	NZ_CP032618.1:4124801-4168600	43800	0.019007	3.63864e-12	CDS	gene3777|gene3778|gene3779|gene3780|gene3781|gene3782|gene3783|gene3784|gene3785|gene3786|gene3787|gene3788|gene3789|gene3790|gene3791|gene3792|gene3793|gene3794|gene3795|gene3796|gene3797|gene3798|gene3799|gene3800|gene3801|gene3802|gene3803|gene3804|gene3805|gene3806|gene3807|gene3808|gene3809|gene3810|gene3811|gene3812|gene3813|gene3814|gene3815|gene3816|gene3817|gene3818|gene3819|gene3820|gen…	CBS domain-containing protein|translesion error-prone DNA polymerase V subunit UmuC|peptidase S24|hypothetical protein|DNA adenine methylase|lysis protein|glycoside hydrolase family 19 protein|late control protein|phage tail protein|phage tail protein|tail tape measure protein|phage tail assembly protein|phage major tail tube protein|phage tail sheath family protein|hypothetical protein|hypotheti…
deletion	NZ_CP032618.1:4196501-4197000	500	0.138296	821.443	CDS	gene3852	hypothetical protein
deletion	NZ_CP032618.1:4223801-4237400	13600	0.0496315	1.17186e-11	CDS	gene3874|gene3875|gene3876|gene3877|gene3878|gene3879	UDP-N-acetylglucosamine 2-epimerase (non-hydrolyzing)|UDP-N-acetyl-D-mannosamine dehydrogenase|methyltransferase domain-containing protein|hypothetical protein|glycosyltransferase|glycosyltransferase WbuB
deletion	NZ_CP032618.1:4239001-4240900	1900	0	8.38803e-11	CDS	gene3881	hypothetical protein
deletion	NZ_CP032618.1:4352201-4353100	900	0	1.77081e-10	CDS	gene3980|gene3981	hypothetical protein|hypothetical protein
deletion	NZ_CP032618.1:4425601-4427300	1700	0.0284994	9.37485e-11	CDS	gene4060|gene4061	IS110 family transposase|nucleoid-structuring protein H-NS
deletion	NZ_CP032618.1:4730101-4731300	1200	0.00018955	1.3281e-10	CDS	gene4358|gene4359	hypothetical protein|hypothetical protein
deletion	NZ_CP032618.1:4820101-4820600	500	0.0741521	438.516	CDS	gene4435	hypothetical protein
deletion	NZ_CP032618.1:5306901-5309900	3000	0.0733181	5.31242e-11	CDS	gene4888|gene4889|gene4890	hypothetical protein|hypothetical protein|WYL domain-containing protein
deletion	NZ_CP032618.1:5333201-5335000	1800	0.0378469	1.06248e-09	CDS	gene4917	mechanosensitive ion channel family protein
deletion	NZ_CP032618.1:5481401-5482700	1300	0.0232709	1.48339e-08	CDS	gene5068|gene5069	IS3 family transposase|hypothetical protein
duplication	NZ_CP032618.1:5482701-5969700	487000	1.30694	0	CDS	gene5069|gene5070|gene5071|gene5072|gene5073|gene5074|gene5075|gene5076|gene5077|gene5078|gene5079|gene5080|gene5081|gene5082|gene5083|gene5084|gene5085|gene5086|gene5087|gene5088|gene5089|gene5090|gene5091|gene5092|gene5093|gene5094|gene5095|gene5096|gene5097|gene5098|gene5099|gene5100|gene5101|gene5102|gene5103|gene5104|gene5105|gene5106|gene5107|gene5108|gene5109|gene5110|gene5111|gene5112|gen…	hypothetical protein|response regulator|CBS domain-containing protein|3'-5' exonuclease|RNA polymerase sigma factor|FecR family protein|TonB-dependent siderophore receptor|PepSY domain-containing protein|hypothetical protein|glutathione S-transferase|hypothetical protein|cell envelope integrity protein CreD|two-component system sensor histidine kinase CreC|two-component system response regulator …
deletion	NZ_CP032618.1:5969701-5977100	7400	0.00713119	2.15368e-11	CDS	gene5540|gene5541|gene5542|gene5543|gene5544	sigma-70 family RNA polymerase sigma factor|DUF4880 domain-containing protein|TonB-dependent receptor|hypothetical protein|DUF560 domain-containing protein
duplication	NZ_CP032618.1:5977101-6030600	53500	1.34902	0	CDS	gene5544|gene5545|gene5546|gene5547|gene5548|gene5549|gene5550|gene5551|gene5552|gene5553|gene5554|gene5555|gene5556|gene5557|gene5558|gene5559|gene5560|gene5561|gene5562|gene5563|gene5564|gene5565|gene5566|gene5567|gene5568|gene5569|gene5570|gene5571|gene5572|gene5573|gene5574|gene5575|gene5576|gene5577|gene5578|gene5579|gene5580|gene5581|gene5582|gene5583|gene5584|gene5585|gene5586|gene5587|gen…	DUF560 domain-containing protein|SMI1/KNR4 family protein|cation:proton antiporter|acyl-CoA thioesterase|pyridoxal kinase PdxY|DUF3301 domain-containing protein|cobalamin biosynthesis protein CobW|DUF1826 domain-containing protein|GTP-binding protein|RNA polymerase-binding protein DksA|glutamine synthetase|GTP cyclohydrolase I FolE2|phosphoribosyl-AMP cyclohydrolase|carbonate dehydratase|dihydroo…

## Sheet: BgDNA.snp.anno
Table S4-5 The specific information of all SNPs detected in BgDNA
Chr	pos	depth(total:ref,alt)	region	nuc	pro	type	gene	func
NZ_CP032618.1	75072	300:235,65	intergenic	-	-	-	-	_
NZ_CP032618.1	136417	96:75,21	CDS	1:TCG->TAG	S->U	stopgain	gene129	retention module-containing protein
NZ_CP032618.1	136423	28:7,21	CDS	1:AGC->ACC	S->T	nonsynonymous	gene129	retention module-containing protein
NZ_CP032618.1	139785	27:5,22	CDS	2:AAA->AAG	K->K	synonymous	gene129	retention module-containing protein
NZ_CP032618.1	139845	49:10,39	CDS	2:ACT->ACC	T->T	synonymous	gene129	retention module-containing protein
NZ_CP032618.1	139857	43:39,4	CDS	2:GGC->GGT	G->G	synonymous	gene129	retention module-containing protein
NZ_CP032618.1	139929	7:5,2	CDS	2:ACT->ACC	T->T	synonymous	gene129	retention module-containing protein
NZ_CP032618.1	139930	8:6,2	CDS	1:ACT->ATT	T->I	nonsynonymous	gene129	retention module-containing protein
NZ_CP032618.1	139932	8:6,2	CDS	2:ACG->ACC	T->T	synonymous	gene129	retention module-containing protein
NZ_CP032618.1	139935	21:6,15	CDS	2:ACT->ACC	T->T	synonymous	gene129	retention module-containing protein
NZ_CP032618.1	140094	536:492,44	CDS	2:AAC->AAT	N->N	synonymous	gene129	retention module-containing protein
NZ_CP032618.1	140106	545:47,498	CDS	2:ACC->ACT	T->T	synonymous	gene129	retention module-containing protein
NZ_CP032618.1	140112	554:47,507	CDS	2:ACT->ACC	T->T	synonymous	gene129	retention module-containing protein
NZ_CP032618.1	140122	563:48,515	CDS	1:AAC->AGC	N->S	nonsynonymous	gene129	retention module-containing protein
NZ_CP032618.1	140133	583:49,534	CDS	2:ACC->ACT	T->T	synonymous	gene129	retention module-containing protein
NZ_CP032618.1	140145	566:66,500	CDS	2:GGC->GGT	G->G	synonymous	gene129	retention module-containing protein
NZ_CP032618.1	140208	380:44,336	CDS	2:GCC->GCG	A->A	synonymous	gene129	retention module-containing protein
NZ_CP032618.1	140251	218:28,190	CDS	1:ACC->AGC	T->S	nonsynonymous	gene129	retention module-containing protein
NZ_CP032618.1	140259	190:60,130	CDS	2:GCG->GCA	A->A	synonymous	gene129	retention module-containing protein
NZ_CP032618.1	140265	165:46,119	CDS	2:AAT->AAC	N->N	synonymous	gene129	retention module-containing protein
NZ_CP032618.1	140268	154:68,86	CDS	2:GGC->GGA	G->G	synonymous	gene129	retention module-containing protein
NZ_CP032618.1	140271	139:49,90	CDS	2:GCT->GCA	A->A	synonymous	gene129	retention module-containing protein
NZ_CP032618.1	140280	133:113,20	CDS	2:CTC->CTA	L->L	synonymous	gene129	retention module-containing protein
NZ_CP032618.1	140304	210:188,22	CDS	2:ACC->ACT	T->T	synonymous	gene129	retention module-containing protein
NZ_CP032618.1	140307	212:190,22	CDS	2:GGC->GGG	G->G	synonymous	gene129	retention module-containing protein
NZ_CP032618.1	140310	217:69,148	CDS	2:ACC->ACT	T->T	synonymous	gene129	retention module-containing protein
NZ_CP032618.1	140391	214:45,169	CDS	2:GGC->GGT	G->G	synonymous	gene129	retention module-containing protein
NZ_CP032618.1	140394	210:10,200	CDS	2:GCT->GCC	A->A	synonymous	gene129	retention module-containing protein
NZ_CP032618.1	140664	26:2,24	CDS	2:GAC->GAT	D->D	synonymous	gene129	retention module-containing protein
NZ_CP032618.1	140667	35:11,24	CDS	2:CCA->CCG	P->P	synonymous	gene129	retention module-containing protein
NZ_CP032618.1	140781	307:166,141	CDS	2:AAG->AAA	K->K	synonymous	gene129	retention module-containing protein
NZ_CP032618.1	140787	297:131,166	CDS	2:GTG->GTA	V->V	synonymous	gene129	retention module-containing protein
NZ_CP032618.1	140805	260:184,76	CDS	2:GTC->GTT	V->V	synonymous	gene129	retention module-containing protein
NZ_CP032618.1	140823	194:7,187	CDS	2:GGC->GGT	G->G	synonymous	gene129	retention module-containing protein
NZ_CP032618.1	140838	171:146,25	CDS	2:GCC->GCG	A->A	synonymous	gene129	retention module-containing protein
NZ_CP032618.1	140850	131:104,27	CDS	2:GTG->GTA	V->V	synonymous	gene129	retention module-containing protein
NZ_CP032618.1	140934	114:88,26	CDS	2:ACT->ACC	T->T	synonymous	gene129	retention module-containing protein
NZ_CP032618.1	140937	112:88,24	CDS	2:GGG->GGC	G->G	synonymous	gene129	retention module-containing protein
NZ_CP032618.1	140940	111:88,23	CDS	2:ACC->ACT	T->T	synonymous	gene129	retention module-containing protein
NZ_CP032618.1	140949	41:20,21	CDS	2:GTC->GTT	V->V	synonymous	gene129	retention module-containing protein
NZ_CP032618.1	140955	36:4,32	CDS	2:CAG->CAA	Q->Q	synonymous	gene129	retention module-containing protein
NZ_CP032618.1	140967	36:4,32	CDS	2:GAC->GAT	D->D	synonymous	gene129	retention module-containing protein
NZ_CP032618.1	140988	68:25,43	CDS	2:CCT->CCA	P->P	synonymous	gene129	retention module-containing protein
NZ_CP032618.1	140991	67:25,42	CDS	2:GCC->GCT	A->A	synonymous	gene129	retention module-containing protein
NZ_CP032618.1	140997	75:25,50	CDS	2:GTT->GTA	V->V	synonymous	gene129	retention module-containing protein
NZ_CP032618.1	141000	78:25,53	CDS	2:ACC->ACG	T->T	synonymous	gene129	retention module-containing protein
NZ_CP032618.1	141003	92:25,67	CDS	2:GTC->GTG	V->V	synonymous	gene129	retention module-containing protein
NZ_CP032618.1	141009	108:24,84	CDS	2:GGT->GGC	G->G	synonymous	gene129	retention module-containing protein
NZ_CP032618.1	141015	133:24,109	CDS	2:ACC->ACT	T->T	synonymous	gene129	retention module-containing protein
NZ_CP032618.1	141021	163:57,106	CDS	2:GGC->GGT	G->G	synonymous	gene129	retention module-containing protein
NZ_CP032618.1	141045	261:91,170	CDS	2:AAA->AAG	K->K	synonymous	gene129	retention module-containing protein
NZ_CP032618.1	141057	306:105,201	CDS	2:ACA->ACC	T->T	synonymous	gene129	retention module-containing protein
NZ_CP032618.1	141062	319:106,213	CDS	0:CTG->TTG	L->L	synonymous	gene129	retention module-containing protein
NZ_CP032618.1	141210	612:487,125	CDS	2:GGT->GGG	G->G	synonymous	gene129	retention module-containing protein
NZ_CP032618.1	141221	606:115,491	CDS	0:CTG->TTG	L->L	synonymous	gene129	retention module-containing protein
NZ_CP032618.1	141222	610:496,114	CDS	2:AAC->AAT	N->N	synonymous	gene129	retention module-containing protein
NZ_CP032618.1	141225	616:111,505	CDS	2:GAA->GAG	E->E	synonymous	gene129	retention module-containing protein
NZ_CP032618.1	141235	615:103,512	CDS	1:GAG->GCG	E->A	nonsynonymous	gene129	retention module-containing protein
NZ_CP032618.1	141236	615:102,513	CDS	0:GAG->AAG	E->K	nonsynonymous	gene129	retention module-containing protein
NZ_CP032618.1	141264	625:563,62	CDS	2:ACG->ACT	T->T	synonymous	gene129	retention module-containing protein
NZ_CP032618.1	141267	626:572,54	CDS	2:GTC->GTT	V->V	synonymous	gene129	retention module-containing protein
NZ_CP032618.1	141273	620:570,50	CDS	2:CAA->CAG	Q->Q	synonymous	gene129	retention module-containing protein
NZ_CP032618.1	141312	578:298,280	CDS	2:GTT->GTC	V->V	synonymous	gene129	retention module-containing protein
NZ_CP032618.1	141435	529:480,49	CDS	2:GTC->GTT	V->V	synonymous	gene129	retention module-containing protein
NZ_CP032618.1	141453	499:455,44	CDS	2:GGT->GGC	G->G	synonymous	gene129	retention module-containing protein
NZ_CP032618.1	141468	483:444,39	CDS	2:GCC->GCG	A->A	synonymous	gene129	retention module-containing protein
NZ_CP032618.1	141477	454:414,40	CDS	2:GTG->GTC	V->V	synonymous	gene129	retention module-containing protein
NZ_CP032618.1	141480	446:403,43	CDS	2:GTA->GTG	V->V	synonymous	gene129	retention module-containing protein
NZ_CP032618.1	141511	420:130,290	CDS	1:ACC->AGC	T->S	nonsynonymous	gene129	retention module-containing protein
NZ_CP032618.1	141516	408:139,269	CDS	2:ACT->ACA	T->T	synonymous	gene129	retention module-containing protein
NZ_CP032618.1	141525	393:151,242	CDS	2:AAT->AAC	N->N	synonymous	gene129	retention module-containing protein
NZ_CP032618.1	141527	386:308,78	CDS	0:AAT->GAT	N->D	nonsynonymous	gene129	retention module-containing protein
NZ_CP032618.1	141531	367:153,214	CDS	2:GCT->GCC	A->A	synonymous	gene129	retention module-containing protein
NZ_CP032618.1	141540	352:159,193	CDS	2:CTC->CTA	L->L	synonymous	gene129	retention module-containing protein
NZ_CP032618.1	141564	295:121,174	CDS	2:ACC->ACT	T->T	synonymous	gene129	retention module-containing protein
NZ_CP032618.1	141567	288:120,168	CDS	2:GGC->GGG	G->G	synonymous	gene129	retention module-containing protein
NZ_CP032618.1	141579	258:207,51	CDS	2:GTC->GTT	V->V	synonymous	gene129	retention module-containing protein
NZ_CP032618.1	141585	245:78,167	CDS	2:CAG->CAA	Q->Q	synonymous	gene129	retention module-containing protein
NZ_CP032618.1	141597	250:146,104	CDS	2:GAC->GAT	D->D	synonymous	gene129	retention module-containing protein
NZ_CP032618.1	141627	306:167,139	CDS	2:GTT->GTA	V->V	synonymous	gene129	retention module-containing protein
NZ_CP032618.1	141636	285:131,154	CDS	2:ACC->ACT	T->T	synonymous	gene129	retention module-containing protein
NZ_CP032618.1	141639	269:143,126	CDS	2:GGT->GGC	G->G	synonymous	gene129	retention module-containing protein
NZ_CP032618.1	141654	235:118,117	CDS	2:GCC->GCT	A->A	synonymous	gene129	retention module-containing protein
NZ_CP032618.1	141657	228:116,112	CDS	2:AAG->AAA	K->K	synonymous	gene129	retention module-containing protein
NZ_CP032618.1	141675	195:91,104	CDS	2:AAA->AAG	K->K	synonymous	gene129	retention module-containing protein
NZ_CP032618.1	141681	191:99,92	CDS	2:GAT->GAC	D->D	synonymous	gene129	retention module-containing protein
NZ_CP032618.1	142481	187:4,183	CDS	0:CTG->TTG	L->L	synonymous	gene129	retention module-containing protein
NZ_CP032618.1	142485	189:4,185	CDS	2:GAA->GAG	E->E	synonymous	gene129	retention module-containing protein
NZ_CP032618.1	142614	320:16,304	CDS	2:AAC->AAT	N->N	synonymous	gene129	retention module-containing protein
NZ_CP032618.1	142642	313:276,37	CDS	1:AAC->AGC	N->S	nonsynonymous	gene129	retention module-containing protein
NZ_CP032618.1	142653	325:267,58	CDS	2:ACC->ACT	T->T	synonymous	gene129	retention module-containing protein
NZ_CP032618.1	142665	315:253,62	CDS	2:GGC->GGT	G->G	synonymous	gene129	retention module-containing protein
NZ_CP032618.1	142695	314:233,81	CDS	2:GTT->GTC	V->V	synonymous	gene129	retention module-containing protein
NZ_CP032618.1	142713	284:194,90	CDS	2:GGC->GGT	G->G	synonymous	gene129	retention module-containing protein
NZ_CP032618.1	142737	232:124,108	CDS	2:GTC->GTG	V->V	synonymous	gene129	retention module-containing protein
NZ_CP032618.1	142740	227:117,110	CDS	2:GTG->GTA	V->V	synonymous	gene129	retention module-containing protein
NZ_CP032618.1	143367	14:0,14	CDS	2:GTC->GTG	V->V	synonymous	gene129	retention module-containing protein
NZ_CP032618.1	143417	23:8,15	CDS	0:AAT->GAT	N->D	nonsynonymous	gene129	retention module-containing protein
NZ_CP032618.1	143454	22:9,13	CDS	2:ACC->ACT	T->T	synonymous	gene129	retention module-containing protein
NZ_CP032618.1	143457	22:9,13	CDS	2:GGC->GGG	G->G	synonymous	gene129	retention module-containing protein
NZ_CP032618.1	143475	22:13,9	CDS	2:CAG->CAA	Q->Q	synonymous	gene129	retention module-containing protein
NZ_CP032618.1	143487	22:13,9	CDS	2:GAC->GAT	D->D	synonymous	gene129	retention module-containing protein
NZ_CP032618.1	143508	12:9,3	CDS	2:CCA->CCT	P->P	synonymous	gene129	retention module-containing protein
NZ_CP032618.1	143511	11:9,2	CDS	2:GCT->GCC	A->A	synonymous	gene129	retention module-containing protein
NZ_CP032618.1	143529	7:0,7	CDS	2:GGT->GGC	G->G	synonymous	gene129	retention module-containing protein
NZ_CP032618.1	143565	5:3,2	CDS	2:AAG->AAA	K->K	synonymous	gene129	retention module-containing protein
NZ_CP032618.1	143640	25:10,15	CDS	2:GAA->GAG	E->E	synonymous	gene129	retention module-containing protein
NZ_CP032618.1	143655	28:23,5	CDS	2:CCG->CCT	P->P	synonymous	gene129	retention module-containing protein
NZ_CP032618.1	143706	28:24,4	CDS	2:GTC->GTT	V->V	synonymous	gene129	retention module-containing protein
NZ_CP032618.1	143730	17:5,12	CDS	2:GGT->GGG	G->G	synonymous	gene129	retention module-containing protein
NZ_CP032618.1	143741	16:12,4	CDS	0:CTG->TTG	L->L	synonymous	gene129	retention module-containing protein
NZ_CP032618.1	143742	15:3,12	CDS	2:AAC->AAT	N->N	synonymous	gene129	retention module-containing protein
NZ_CP032618.1	143745	15:12,3	CDS	2:GAA->GAG	E->E	synonymous	gene129	retention module-containing protein
NZ_CP032618.1	143755	12:9,3	CDS	1:GAG->GCG	E->A	nonsynonymous	gene129	retention module-containing protein
NZ_CP032618.1	143756	12:9,3	CDS	0:GAG->AAG	E->K	nonsynonymous	gene129	retention module-containing protein
NZ_CP032618.1	143772	12:10,2	CDS	2:AAA->AAG	K->K	synonymous	gene129	retention module-containing protein
NZ_CP032618.1	143775	12:10,2	CDS	2:ATT->ATC	I->I	synonymous	gene129	retention module-containing protein
NZ_CP032618.1	143778	11:9,2	CDS	2:GGT->GGC	G->G	synonymous	gene129	retention module-containing protein
NZ_CP032618.1	143784	8:0,8	CDS	2:ACG->ACT	T->T	synonymous	gene129	retention module-containing protein
NZ_CP032618.1	143787	7:0,7	CDS	2:GTC->GTT	V->V	synonymous	gene129	retention module-containing protein
NZ_CP032618.1	143790	4:3,1	CDS	2:ACC->ACG	T->T	synonymous	gene129	retention module-containing protein
NZ_CP032618.1	144330	20:5,15	CDS	2:GAT->GAG	D->E	nonsynonymous	gene129	retention module-containing protein
NZ_CP032618.1	144336	16:1,15	CDS	2:GTG->GTT	V->V	synonymous	gene129	retention module-containing protein
NZ_CP032618.1	144555	7:3,4	CDS	2:GGT->GGC	G->G	synonymous	gene129	retention module-containing protein
NZ_CP032618.1	144561	8:3,5	CDS	2:AAA->AAG	K->K	synonymous	gene129	retention module-containing protein
NZ_CP032618.1	144567	9:1,8	CDS	2:GTG->GTA	V->V	synonymous	gene129	retention module-containing protein
NZ_CP032618.1	144572	9:8,1	CDS	0:TTG->CTG	L->L	synonymous	gene129	retention module-containing protein
NZ_CP032618.1	144576	11:8,3	CDS	2:GCT->GCC	A->A	synonymous	gene129	retention module-containing protein
NZ_CP032618.1	144585	17:8,9	CDS	2:GTC->GTT	V->V	synonymous	gene129	retention module-containing protein
NZ_CP032618.1	144603	17:8,9	CDS	2:GGT->GGC	G->G	synonymous	gene129	retention module-containing protein
NZ_CP032618.1	144618	17:8,9	CDS	2:GCC->GCG	A->A	synonymous	gene129	retention module-containing protein
NZ_CP032618.1	144627	17:9,8	CDS	2:GTC->GTG	V->V	synonymous	gene129	retention module-containing protein
NZ_CP032618.1	144677	15:9,6	CDS	0:AAT->GAT	N->D	nonsynonymous	gene129	retention module-containing protein
NZ_CP032618.1	144768	43:9,34	CDS	2:CCT->CCA	P->P	synonymous	gene129	retention module-containing protein
NZ_CP032618.1	144771	44:9,35	CDS	2:GCC->GCT	A->A	synonymous	gene129	retention module-containing protein
NZ_CP032618.1	144777	53:9,44	CDS	2:GTT->GTA	V->V	synonymous	gene129	retention module-containing protein
NZ_CP032618.1	144780	57:9,48	CDS	2:ACC->ACG	T->T	synonymous	gene129	retention module-containing protein
NZ_CP032618.1	144783	62:9,53	CDS	2:GTC->GTG	V->V	synonymous	gene129	retention module-containing protein
NZ_CP032618.1	144789	70:9,61	CDS	2:GGT->GGC	G->G	synonymous	gene129	retention module-containing protein
NZ_CP032618.1	144795	71:9,62	CDS	2:ACC->ACT	T->T	synonymous	gene129	retention module-containing protein
NZ_CP032618.1	144801	74:3,71	CDS	2:GGC->GGT	G->G	synonymous	gene129	retention module-containing protein
NZ_CP032618.1	144825	93:9,84	CDS	2:AAA->AAG	K->K	synonymous	gene129	retention module-containing protein
NZ_CP032618.1	144842	109:9,100	CDS	0:CTG->TTG	L->L	synonymous	gene129	retention module-containing protein
NZ_CP032618.1	144966	165:92,73	CDS	2:GTC->GTT	V->V	synonymous	gene129	retention module-containing protein
NZ_CP032618.1	144990	147:68,79	CDS	2:GGT->GGG	G->G	synonymous	gene129	retention module-containing protein
NZ_CP032618.1	145001	145:84,61	CDS	0:CTG->TTG	L->L	synonymous	gene129	retention module-containing protein
NZ_CP032618.1	145002	147:61,86	CDS	2:AAC->AAT	N->N	synonymous	gene129	retention module-containing protein
NZ_CP032618.1	145005	147:87,60	CDS	2:GAA->GAG	E->E	synonymous	gene129	retention module-containing protein
NZ_CP032618.1	145015	137:6,131	CDS	1:GAG->GCG	E->A	nonsynonymous	gene129	retention module-containing protein
NZ_CP032618.1	145016	136:6,130	CDS	0:GAG->AAG	E->K	nonsynonymous	gene129	retention module-containing protein
NZ_CP032618.1	145032	123:5,118	CDS	2:AAA->AAG	K->K	synonymous	gene129	retention module-containing protein
NZ_CP032618.1	145035	116:5,111	CDS	2:ATT->ATC	I->I	synonymous	gene129	retention module-containing protein
NZ_CP032618.1	145053	123:2,121	CDS	2:CAG->CAA	Q->Q	synonymous	gene129	retention module-containing protein
NZ_CP032618.1	145146	264:192,72	CDS	2:ACC->ACT	T->T	synonymous	gene129	retention module-containing protein
NZ_CP032618.1	145191	449:91,358	CDS	2:AAA->AAG	K->K	synonymous	gene129	retention module-containing protein
NZ_CP032618.1	145197	467:87,380	CDS	2:GTG->GTA	V->V	synonymous	gene129	retention module-containing protein
NZ_CP032618.1	145200	484:406,78	CDS	2:TTG->TTT	L->F	nonsynonymous	gene129	retention module-containing protein
NZ_CP032618.1	145202	490:410,80	CDS	0:TTG->CTG	L->L	synonymous	gene129	retention module-containing protein
NZ_CP032618.1	145215	544:453,91	CDS	2:GTC->GTT	V->V	synonymous	gene129	retention module-containing protein
NZ_CP032618.1	145359	522:440,82	CDS	2:GTC->GTT	V->V	synonymous	gene129	retention module-containing protein
NZ_CP032618.1	145365	516:427,89	CDS	2:CAG->CAA	Q->Q	synonymous	gene129	retention module-containing protein
NZ_CP032618.1	145377	471:78,393	CDS	2:GAT->GAC	D->D	synonymous	gene129	retention module-containing protein
NZ_CP032618.1	145398	350:293,57	CDS	2:CCT->CCA	P->P	synonymous	gene129	retention module-containing protein
NZ_CP032618.1	145401	332:277,55	CDS	2:GCC->GCT	A->A	synonymous	gene129	retention module-containing protein
NZ_CP032618.1	145406	308:242,66	CDS	0:GAT->AAT	D->N	nonsynonymous	gene129	retention module-containing protein
NZ_CP032618.1	145407	290:224,66	CDS	2:GTT->GTG	V->V	synonymous	gene129	retention module-containing protein
NZ_CP032618.1	145410	236:158,78	CDS	2:ACC->ACG	T->T	synonymous	gene129	retention module-containing protein
NZ_CP032618.1	145413	269:152,117	CDS	2:GTC->GTG	V->V	synonymous	gene129	retention module-containing protein
NZ_CP032618.1	145416	250:147,103	CDS	2:ACC->ACT	T->T	synonymous	gene129	retention module-containing protein
NZ_CP032618.1	145419	227:12,215	CDS	2:GGC->GGT	G->G	synonymous	gene129	retention module-containing protein
NZ_CP032618.1	145431	166:104,62	CDS	2:GGC->GGT	G->G	synonymous	gene129	retention module-containing protein
NZ_CP032618.1	145437	123:83,40	CDS	2:AAA->AAG	K->K	synonymous	gene129	retention module-containing protein
NZ_CP032618.1	145455	70:30,40	CDS	2:AAA->AAG	K->K	synonymous	gene129	retention module-containing protein
NZ_CP032618.1	145461	54:14,40	CDS	2:GAT->GAC	D->D	synonymous	gene129	retention module-containing protein
NZ_CP032618.1	145467	54:14,40	CDS	2:ACA->ACG	T->T	synonymous	gene129	retention module-containing protein
NZ_CP032618.1	145707	34:1,33	CDS	2:CCA->CCG	P->P	synonymous	gene129	retention module-containing protein
NZ_CP032618.1	145722	37:21,16	CDS	2:GTC->GTT	V->V	synonymous	gene129	retention module-containing protein
NZ_CP032618.1	145728	37:21,16	CDS	2:GGG->GGT	G->G	synonymous	gene129	retention module-containing protein
NZ_CP032618.1	145764	53:21,32	CDS	2:AAT->AAC	N->N	synonymous	gene129	retention module-containing protein
NZ_CP032618.1	145776	49:18,31	CDS	2:ACC->ACT	T->T	synonymous	gene129	retention module-containing protein
NZ_CP032618.1	145782	49:18,31	CDS	2:ACT->ACC	T->T	synonymous	gene129	retention module-containing protein
NZ_CP032618.1	145792	47:16,31	CDS	1:AAC->AGC	N->S	nonsynonymous	gene129	retention module-containing protein
NZ_CP032618.1	145803	41:31,10	CDS	2:ACT->ACC	T->T	synonymous	gene129	retention module-containing protein
NZ_CP032618.1	145878	75:41,34	CDS	2:GCC->GCG	A->A	synonymous	gene129	retention module-containing protein
NZ_CP032618.1	145926	95:34,61	CDS	2:ACG->ACA	T->T	synonymous	gene129	retention module-containing protein
NZ_CP032618.1	145929	98:34,64	CDS	2:GCA->GCG	A->A	synonymous	gene129	retention module-containing protein
NZ_CP032618.1	145938	102:34,68	CDS	2:GGA->GGC	G->G	synonymous	gene129	retention module-containing protein
NZ_CP032618.1	145941	102:34,68	CDS	2:GCA->GCC	A->A	synonymous	gene129	retention module-containing protein
NZ_CP032618.1	145950	106:34,72	CDS	2:CTC->CTA	L->L	synonymous	gene129	retention module-containing protein
NZ_CP032618.1	146010	46:0,46	CDS	2:GTC->GTT	V->V	synonymous	gene129	retention module-containing protein
NZ_CP032618.1	146028	52:40,12	CDS	2:CCT->CCA	P->P	synonymous	gene129	retention module-containing protein
NZ_CP032618.1	146031	51:39,12	CDS	2:GCC->GCT	A->A	synonymous	gene129	retention module-containing protein
NZ_CP032618.1	146037	44:29,15	CDS	2:GTT->GTA	V->V	synonymous	gene129	retention module-containing protein
NZ_CP032618.1	146040	46:28,18	CDS	2:ACC->ACG	T->T	synonymous	gene129	retention module-containing protein
NZ_CP032618.1	146043	48:27,21	CDS	2:GTC->GTG	V->V	synonymous	gene129	retention module-containing protein
NZ_CP032618.1	146049	51:27,24	CDS	2:GGT->GGC	G->G	synonymous	gene129	retention module-containing protein
NZ_CP032618.1	146055	54:25,29	CDS	2:ACC->ACT	T->T	synonymous	gene129	retention module-containing protein
NZ_CP032618.1	146085	56:42,14	CDS	2:AAA->AAG	K->K	synonymous	gene129	retention module-containing protein
NZ_CP032618.1	146091	57:44,13	CDS	2:GAT->GAC	D->D	synonymous	gene129	retention module-containing protein
NZ_CP032618.1	146094	57:44,13	CDS	2:CTC->CTG	L->L	synonymous	gene129	retention module-containing protein
NZ_CP032618.1	146097	55:44,11	CDS	2:ACA->ACG	T->T	synonymous	gene129	retention module-containing protein
NZ_CP032618.1	146475	9:2,7	CDS	2:GTC->GTT	V->V	synonymous	gene129	retention module-containing protein
NZ_CP032618.1	146604	148:111,37	CDS	2:ACT->ACC	T->T	synonymous	gene129	retention module-containing protein
NZ_CP032618.1	146607	157:113,44	CDS	2:GGG->GGC	G->G	synonymous	gene129	retention module-containing protein
NZ_CP032618.1	146619	199:94,105	CDS	2:GTC->GTT	V->V	synonymous	gene129	retention module-containing protein
NZ_CP032618.1	146625	232:18,214	CDS	2:CAG->CAA	Q->Q	synonymous	gene129	retention module-containing protein
NZ_CP032618.1	146658	273:145,128	CDS	2:CCT->CCA	P->P	synonymous	gene129	retention module-containing protein
NZ_CP032618.1	146661	274:145,129	CDS	2:GCC->GCT	A->A	synonymous	gene129	retention module-containing protein
NZ_CP032618.1	146667	276:145,131	CDS	2:GTT->GTA	V->V	synonymous	gene129	retention module-containing protein
NZ_CP032618.1	146670	276:145,131	CDS	2:ACC->ACG	T->T	synonymous	gene129	retention module-containing protein
NZ_CP032618.1	146673	273:141,132	CDS	2:GTC->GTG	V->V	synonymous	gene129	retention module-containing protein
NZ_CP032618.1	146685	268:14,254	CDS	2:ACC->ACT	T->T	synonymous	gene129	retention module-containing protein
NZ_CP032618.1	146691	261:134,127	CDS	2:GGC->GGT	G->G	synonymous	gene129	retention module-containing protein
NZ_CP032618.1	146715	227:136,91	CDS	2:AAA->AAG	K->K	synonymous	gene129	retention module-containing protein
NZ_CP032618.1	146727	218:135,83	CDS	2:ACA->ACC	T->T	synonymous	gene129	retention module-containing protein
NZ_CP032618.1	146732	205:131,74	CDS	0:CTG->TTG	L->L	synonymous	gene129	retention module-containing protein
NZ_CP032618.1	146775	155:116,39	CDS	2:ACT->ACC	T->T	synonymous	gene129	retention module-containing protein
NZ_CP032618.1	146790	186:101,85	CDS	2:GAA->GAG	E->E	synonymous	gene129	retention module-containing protein
NZ_CP032618.1	146805	227:125,102	CDS	2:CCG->CCT	P->P	synonymous	gene129	retention module-containing protein
NZ_CP032618.1	146823	293:187,106	CDS	2:ACC->ACA	T->T	synonymous	gene129	retention module-containing protein
NZ_CP032618.1	146829	300:105,195	CDS	2:ACC->ACT	T->T	synonymous	gene129	retention module-containing protein
NZ_CP032618.1	146856	403:87,316	CDS	2:GTC->GTT	V->V	synonymous	gene129	retention module-containing protein
NZ_CP032618.1	146865	409:307,102	CDS	2:ACT->ACC	T->T	synonymous	gene129	retention module-containing protein
NZ_CP032618.1	146874	409:102,307	CDS	2:GAC->GAT	D->D	synonymous	gene129	retention module-containing protein
NZ_CP032618.1	146880	409:102,307	CDS	2:GGG->GGC	G->G	synonymous	gene129	retention module-containing protein
NZ_CP032618.1	146883	411:102,309	CDS	2:CCT->CCG	P->P	synonymous	gene129	retention module-containing protein
NZ_CP032618.1	146892	424:329,95	CDS	2:AAC->AAT	N->N	synonymous	gene129	retention module-containing protein
NZ_CP032618.1	146946	477:193,284	CDS	2:GAT->GAC	D->D	synonymous	gene129	retention module-containing protein
NZ_CP032618.1	147009	484:322,162	CDS	2:ATC->ATT	I->I	synonymous	gene129	retention module-containing protein
NZ_CP032618.1	147036	528:483,45	CDS	2:ACC->ACT	T->T	synonymous	gene129	retention module-containing protein
NZ_CP032618.1	147075	391:342,49	CDS	2:GGC->GGT	G->G	synonymous	gene129	retention module-containing protein
NZ_CP032618.1	147081	357:141,216	CDS	2:AAA->AAG	K->K	synonymous	gene129	retention module-containing protein
NZ_CP032618.1	147087	327:127,200	CDS	2:GTG->GTA	V->V	synonymous	gene129	retention module-containing protein
NZ_CP032618.1	147096	292:49,243	CDS	2:GCC->GCT	A->A	synonymous	gene129	retention module-containing protein
NZ_CP032618.1	147105	240:187,53	CDS	2:GTC->GTT	V->V	synonymous	gene129	retention module-containing protein
NZ_CP032618.1	147123	165:52,113	CDS	2:GGC->GGT	G->G	synonymous	gene129	retention module-containing protein
NZ_CP032618.1	147129	143:91,52	CDS	2:ACC->ACT	T->T	synonymous	gene129	retention module-containing protein
NZ_CP032618.1	147135	124:53,71	CDS	2:ACT->ACC	T->T	synonymous	gene129	retention module-containing protein
NZ_CP032618.1	147138	119:79,40	CDS	2:GCC->GCG	A->A	synonymous	gene129	retention module-containing protein
NZ_CP032618.1	147147	91:53,38	CDS	2:GTC->GTG	V->V	synonymous	gene129	retention module-containing protein
NZ_CP032618.1	147150	87:61,26	CDS	2:GTG->GTA	V->V	synonymous	gene129	retention module-containing protein
NZ_CP032618.1	147161	70:18,52	CDS	0:AAG->GAG	K->E	nonsynonymous	gene129	retention module-containing protein
NZ_CP032618.1	147181	35:27,8	CDS	1:ACC->AGC	T->S	nonsynonymous	gene129	retention module-containing protein
NZ_CP032618.1	147195	18:17,1	CDS	2:GAT->GAC	D->D	synonymous	gene129	retention module-containing protein
NZ_CP032618.1	147900	4:1,3	CDS	2:GTC->GTT	V->V	synonymous	gene129	retention module-containing protein
NZ_CP032618.1	148284	7:0,7	CDS	2:AAC->AAT	N->N	synonymous	gene129	retention module-containing protein
NZ_CP032618.1	148296	15:8,7	CDS	2:ACC->ACT	T->T	synonymous	gene129	retention module-containing protein
NZ_CP032618.1	148302	18:10,8	CDS	2:ACT->ACC	T->T	synonymous	gene129	retention module-containing protein
NZ_CP032618.1	148365	160:32,128	CDS	2:GTC->GTT	V->V	synonymous	gene129	retention module-containing protein
NZ_CP032618.1	148443	417:166,251	CDS	2:ACC->ACA	T->T	synonymous	gene129	retention module-containing protein
NZ_CP032618.1	148446	425:170,255	CDS	2:ACT->ACC	T->T	synonymous	gene129	retention module-containing protein
NZ_CP032618.1	148449	443:260,183	CDS	2:GCA->GCG	A->A	synonymous	gene129	retention module-containing protein
NZ_CP032618.1	148464	481:274,207	CDS	2:GTC->GTT	V->V	synonymous	gene129	retention module-containing protein
NZ_CP032618.1	148467	482:273,209	CDS	2:GTA->GTG	V->V	synonymous	gene129	retention module-containing protein
NZ_CP032618.1	148527	570:487,83	CDS	2:GAT->GAC	D->D	synonymous	gene129	retention module-containing protein
NZ_CP032618.1	148548	608:526,82	CDS	2:CCT->CCA	P->P	synonymous	gene129	retention module-containing protein
NZ_CP032618.1	148551	611:528,83	CDS	2:GCC->GCT	A->A	synonymous	gene129	retention module-containing protein
NZ_CP032618.1	148560	611:523,88	CDS	2:ACC->ACA	T->T	synonymous	gene129	retention module-containing protein
NZ_CP032618.1	148563	615:524,91	CDS	2:GTC->GTG	V->V	synonymous	gene129	retention module-containing protein
NZ_CP032618.1	148566	612:516,96	CDS	2:ACC->ACT	T->T	synonymous	gene129	retention module-containing protein
NZ_CP032618.1	148569	611:499,112	CDS	2:GGT->GGC	G->G	synonymous	gene129	retention module-containing protein
NZ_CP032618.1	148575	612:392,220	CDS	2:ACC->ACT	T->T	synonymous	gene129	retention module-containing protein
NZ_CP032618.1	148581	610:499,111	CDS	2:GGT->GGC	G->G	synonymous	gene129	retention module-containing protein
NZ_CP032618.1	148584	611:497,114	CDS	2:GCC->GCT	A->A	synonymous	gene129	retention module-containing protein
NZ_CP032618.1	148587	605:487,118	CDS	2:AAG->AAA	K->K	synonymous	gene129	retention module-containing protein
NZ_CP032618.1	148605	606:417,189	CDS	2:AAG->AAA	K->K	synonymous	gene129	retention module-containing protein
NZ_CP032618.1	148611	601:155,446	CDS	2:GAC->GAT	D->D	synonymous	gene129	retention module-containing protein
NZ_CP032618.1	148617	614:165,449	CDS	2:ACG->ACC	T->T	synonymous	gene129	retention module-containing protein
NZ_CP032618.1	148622	618:172,446	CDS	0:CTG->TTG	L->L	synonymous	gene129	retention module-containing protein
NZ_CP032618.1	148659	659:440,219	CDS	2:ACC->ACT	T->T	synonymous	gene129	retention module-containing protein
NZ_CP032618.1	148665	671:452,219	CDS	2:ACC->ACT	T->T	synonymous	gene129	retention module-containing protein
NZ_CP032618.1	148674	670:459,211	CDS	2:GGC->GGT	G->G	synonymous	gene129	retention module-containing protein
NZ_CP032618.1	148785	643:516,127	CDS	2:GAA->GAG	E->E	synonymous	gene129	retention module-containing protein
NZ_CP032618.1	148788	638:524,114	CDS	2:TTT->TTC	F->F	synonymous	gene129	retention module-containing protein
NZ_CP032618.1	148818	625:384,241	CDS	2:GGC->GGT	G->G	synonymous	gene129	retention module-containing protein
NZ_CP032618.1	148836	636:270,366	CDS	2:GAT->GAC	D->D	synonymous	gene129	retention module-containing protein
NZ_CP032618.1	148851	638:150,488	CDS	2:GAT->GAC	D->D	synonymous	gene129	retention module-containing protein
NZ_CP032618.1	148899	610:284,326	CDS	2:ATC->ATT	I->I	synonymous	gene129	retention module-containing protein
NZ_CP032618.1	148914	573:351,222	CDS	2:AAC->AAT	N->N	synonymous	gene129	retention module-containing protein
NZ_CP032618.1	148926	556:425,131	CDS	2:ACC->ACT	T->T	synonymous	gene129	retention module-containing protein
NZ_CP032618.1	148932	553:475,78	CDS	2:ACC->ACT	T->T	synonymous	gene129	retention module-containing protein
NZ_CP032618.1	148971	443:346,97	CDS	2:AAA->AAG	K->K	synonymous	gene129	retention module-containing protein
NZ_CP032618.1	148977	415:324,91	CDS	2:GTG->GTA	V->V	synonymous	gene129	retention module-containing protein
NZ_CP032618.1	148995	332:151,181	CDS	2:GTC->GTT	V->V	synonymous	gene129	retention module-containing protein
NZ_CP032618.1	149025	225:90,135	CDS	2:ACT->ACC	T->T	synonymous	gene129	retention module-containing protein
NZ_CP032618.1	149037	172:81,91	CDS	2:GTC->GTG	V->V	synonymous	gene129	retention module-containing protein
NZ_CP032618.1	149073	73:54,19	CDS	2:ACC->ACA	T->T	synonymous	gene129	retention module-containing protein
NZ_CP032618.1	149076	66:49,17	CDS	2:ACT->ACC	T->T	synonymous	gene129	retention module-containing protein
NZ_CP032618.1	149079	56:17,39	CDS	2:GCA->GCG	A->A	synonymous	gene129	retention module-containing protein
NZ_CP032618.1	149094	29:23,6	CDS	2:GTT->GTC	V->V	synonymous	gene129	retention module-containing protein
NZ_CP032618.1	149097	23:6,17	CDS	2:GTA->GTG	V->V	synonymous	gene129	retention module-containing protein
NZ_CP032618.1	149418	27:20,7	CDS	2:TTT->TTC	F->F	synonymous	gene129	retention module-containing protein
NZ_CP032618.1	149643	372:232,140	CDS	2:GGC->GGT	G->G	synonymous	gene129	retention module-containing protein
NZ_CP032618.1	149649	401:139,262	CDS	2:ACC->ACT	T->T	synonymous	gene129	retention module-containing protein
NZ_CP032618.1	149655	424:277,147	CDS	2:ACT->ACC	T->T	synonymous	gene129	retention module-containing protein
NZ_CP032618.1	149667	467:281,186	CDS	2:GTC->GTG	V->V	synonymous	gene129	retention module-containing protein
NZ_CP032618.1	149681	512:224,288	CDS	0:AAG->GAG	K->E	nonsynonymous	gene129	retention module-containing protein
NZ_CP032618.1	149703	586:291,295	CDS	2:ACC->ACA	T->T	synonymous	gene129	retention module-containing protein
NZ_CP032618.1	149706	586:294,292	CDS	2:ACT->ACC	T->T	synonymous	gene129	retention module-containing protein
NZ_CP032618.1	149709	594:294,300	CDS	2:GCA->GCG	A->A	synonymous	gene129	retention module-containing protein
NZ_CP032618.1	150015	644:153,491	CDS	2:ACC->ACT	T->T	synonymous	gene129	retention module-containing protein
NZ_CP032618.1	150024	644:159,485	CDS	2:GAC->GAT	D->D	synonymous	gene129	retention module-containing protein
NZ_CP032618.1	150045	633:166,467	CDS	2:GAG->GAA	E->E	synonymous	gene129	retention module-containing protein
NZ_CP032618.1	150096	681:558,123	CDS	2:GAC->GAT	D->D	synonymous	gene129	retention module-containing protein
NZ_CP032618.1	150111	663:451,212	CDS	2:GAC->GAT	D->D	synonymous	gene129	retention module-containing protein
NZ_CP032618.1	150159	694:473,221	CDS	2:ATT->ATC	I->I	synonymous	gene129	retention module-containing protein
NZ_CP032618.1	150174	681:465,216	CDS	2:AAC->AAT	N->N	synonymous	gene129	retention module-containing protein
NZ_CP032618.1	150186	674:560,114	CDS	2:ACC->ACT	T->T	synonymous	gene129	retention module-containing protein
NZ_CP032618.1	150192	662:93,569	CDS	2:ACT->ACC	T->T	synonymous	gene129	retention module-containing protein
NZ_CP032618.1	150231	585:530,55	CDS	2:AAA->AAG	K->K	synonymous	gene129	retention module-containing protein
NZ_CP032618.1	150237	587:541,46	CDS	2:GTG->GTA	V->V	synonymous	gene129	retention module-containing protein
NZ_CP032618.1	150240	579:261,318	CDS	2:CTT->CTG	L->L	synonymous	gene129	retention module-containing protein
NZ_CP032618.1	150242	581:259,322	CDS	0:CTT->TTT	L->F	nonsynonymous	gene129	retention module-containing protein
NZ_CP032618.1	150273	584:42,542	CDS	2:GGC->GGT	G->G	synonymous	gene129	retention module-containing protein
NZ_CP032618.1	150279	582:101,481	CDS	2:ACC->ACT	T->T	synonymous	gene129	retention module-containing protein
NZ_CP032618.1	150285	600:63,537	CDS	2:ACT->ACC	T->T	synonymous	gene129	retention module-containing protein
NZ_CP032618.1	150297	573:49,524	CDS	2:GTC->GTA	V->V	synonymous	gene129	retention module-containing protein
NZ_CP032618.1	150306	600:550,50	CDS	2:GTT->GTC	V->V	synonymous	gene129	retention module-containing protein
NZ_CP032618.1	187113	635:302,333	CDS	0:AAA->GAA	K->E	nonsynonymous	gene155	autotransporter outer membrane beta-barrel domain-containing protein
NZ_CP032618.1	187372	647:309,338	CDS	1:GAT->GGT	D->G	nonsynonymous	gene155	autotransporter outer membrane beta-barrel domain-containing protein
NZ_CP032618.1	187383	665:329,336	CDS	0:GCT->ACT	A->T	nonsynonymous	gene155	autotransporter outer membrane beta-barrel domain-containing protein
NZ_CP032618.1	187407	641:321,320	CDS	0:TGC->CGC	C->R	nonsynonymous	gene155	autotransporter outer membrane beta-barrel domain-containing protein
NZ_CP032618.1	187419	644:321,323	CDS	0:GGC->AGC	G->S	nonsynonymous	gene155	autotransporter outer membrane beta-barrel domain-containing protein
NZ_CP032618.1	187450	666:348,318	CDS	1:CGC->CAC	R->H	nonsynonymous	gene155	autotransporter outer membrane beta-barrel domain-containing protein
NZ_CP032618.1	187473	684:323,361	CDS	0:CCA->TCA	P->S	nonsynonymous	gene155	autotransporter outer membrane beta-barrel domain-containing protein
NZ_CP032618.1	187590	607:307,300	CDS	0:CGG->AGG	R->R	synonymous	gene155	autotransporter outer membrane beta-barrel domain-containing protein
NZ_CP032618.1	187602	617:311,306	CDS	0:GCG->CCG	A->P	nonsynonymous	gene155	autotransporter outer membrane beta-barrel domain-containing protein
NZ_CP032618.1	187605	617:315,302	CDS	0:TTT->CTT	F->L	nonsynonymous	gene155	autotransporter outer membrane beta-barrel domain-containing protein
NZ_CP032618.1	187761	627:285,342	CDS	0:TGG->CGG	W->R	nonsynonymous	gene155	autotransporter outer membrane beta-barrel domain-containing protein
NZ_CP032618.1	187767	629:340,289	CDS	0:CAA->AAA	Q->K	nonsynonymous	gene155	autotransporter outer membrane beta-barrel domain-containing protein
NZ_CP032618.1	187788	653:295,358	CDS	0:TCA->CCA	S->P	nonsynonymous	gene155	autotransporter outer membrane beta-barrel domain-containing protein
NZ_CP032618.1	187800	641:292,349	CDS	0:CAC->TAC	H->Y	nonsynonymous	gene155	autotransporter outer membrane beta-barrel domain-containing protein
NZ_CP032618.1	187834	641:314,327	CDS	1:GCT->GTT	A->V	nonsynonymous	gene155	autotransporter outer membrane beta-barrel domain-containing protein
NZ_CP032618.1	187845	625:316,309	CDS	0:TGT->CGT	C->R	nonsynonymous	gene155	autotransporter outer membrane beta-barrel domain-containing protein
NZ_CP032618.1	187849	627:325,302	CDS	1:GGT->GAT	G->D	nonsynonymous	gene155	autotransporter outer membrane beta-barrel domain-containing protein
NZ_CP032618.1	187851	631:323,308	CDS	0:GGG->CGG	G->R	nonsynonymous	gene155	autotransporter outer membrane beta-barrel domain-containing protein
NZ_CP032618.1	187857	641:331,310	CDS	0:TTA->CTA	L->L	synonymous	gene155	autotransporter outer membrane beta-barrel domain-containing protein
NZ_CP032618.1	187881	651:336,315	CDS	0:CGT->TGT	R->C	nonsynonymous	gene155	autotransporter outer membrane beta-barrel domain-containing protein
NZ_CP032618.1	187971	640:324,316	CDS	0:CGG->TGG	R->W	nonsynonymous	gene155	autotransporter outer membrane beta-barrel domain-containing protein
NZ_CP032618.1	187980	639:323,316	CDS	0:GCG->ACG	A->T	nonsynonymous	gene155	autotransporter outer membrane beta-barrel domain-containing protein
NZ_CP032618.1	187998	647:314,333	CDS	0:ACT->GCT	T->A	nonsynonymous	gene155	autotransporter outer membrane beta-barrel domain-containing protein
NZ_CP032618.1	188043	627:304,323	CDS	0:TGG->CGG	W->R	nonsynonymous	gene155	autotransporter outer membrane beta-barrel domain-containing protein
NZ_CP032618.1	188049	629:309,320	CDS	0:CCT->TCT	P->S	nonsynonymous	gene155	autotransporter outer membrane beta-barrel domain-containing protein
NZ_CP032618.1	188130	608:284,324	CDS	0:CGG->TGG	R->W	nonsynonymous	gene155	autotransporter outer membrane beta-barrel domain-containing protein
NZ_CP032618.1	204970	52:15,37	intergenic	-	-	-	-	_
NZ_CP032618.1	204973	42:15,27	intergenic	-	-	-	-	_
NZ_CP032618.1	204979	23:8,15	intergenic	-	-	-	-	_
NZ_CP032618.1	297559	7:0,7	intergenic	-	-	-	-	_
NZ_CP032618.1	330596	229:225,4	intergenic	-	-	-	-	_
NZ_CP032618.1	333609	376:318,58	intergenic	-	-	-	-	_
NZ_CP032618.1	333613	334:291,43	intergenic	-	-	-	-	_
NZ_CP032618.1	333615	328:292,36	intergenic	-	-	-	-	_
NZ_CP032618.1	333617	325:291,34	intergenic	-	-	-	-	_
NZ_CP032618.1	333619	315:294,21	intergenic	-	-	-	-	_
NZ_CP032618.1	425539	261:208,53	CDS	2:GCT->GCG	A->A	synonymous	gene377	hypothetical protein
NZ_CP032618.1	512908	639:585,54	intergenic	-	-	-	-	_
NZ_CP032618.1	512920	648:595,53	intergenic	-	-	-	-	_
NZ_CP032618.1	512928	626:573,53	intergenic	-	-	-	-	_
NZ_CP032618.1	512938	623:570,53	intergenic	-	-	-	-	_
NZ_CP032618.1	512939	620:567,53	intergenic	-	-	-	-	_
NZ_CP032618.1	512942	627:574,53	intergenic	-	-	-	-	_
NZ_CP032618.1	512945	621:568,53	intergenic	-	-	-	-	_
NZ_CP032618.1	602592	451:379,72	intergenic	-	-	-	-	_
NZ_CP032618.1	647926	139:13,126	intergenic	-	-	-	-	_
NZ_CP032618.1	647931	127:15,112	intergenic	-	-	-	-	_
NZ_CP032618.1	647932	127:13,114	intergenic	-	-	-	-	_
NZ_CP032618.1	647942	114:14,100	intergenic	-	-	-	-	_
NZ_CP032618.1	647943	116:13,103	intergenic	-	-	-	-	_
NZ_CP032618.1	647946	107:13,94	intergenic	-	-	-	-	_
NZ_CP032618.1	647950	96:13,83	intergenic	-	-	-	-	_
NZ_CP032618.1	647951	93:16,77	intergenic	-	-	-	-	_
NZ_CP032618.1	647956	84:10,74	intergenic	-	-	-	-	_
NZ_CP032618.1	699901	79:60,19	intergenic	-	-	-	-	_
NZ_CP032618.1	699906	32:13,19	intergenic	-	-	-	-	_
NZ_CP032618.1	699907	29:10,19	intergenic	-	-	-	-	_
NZ_CP032618.1	699921	10:5,5	intergenic	-	-	-	-	_
NZ_CP032618.1	699924	10:5,5	intergenic	-	-	-	-	_
NZ_CP032618.1	699927	10:5,5	intergenic	-	-	-	-	_
NZ_CP032618.1	699968	26:6,20	intergenic	-	-	-	-	_
NZ_CP032618.1	729909	204:80,124	CDS	2:AGG->AGA	R->R	synonymous	gene641	hypothetical protein
NZ_CP032618.1	735217	343:105,238	intergenic	-	-	-	-	_
NZ_CP032618.1	735244	454:130,324	intergenic	-	-	-	-	_
NZ_CP032618.1	735249	476:345,131	intergenic	-	-	-	-	_
NZ_CP032618.1	735400	532:34,498	intergenic	-	-	-	-	_
NZ_CP032618.1	735401	537:34,503	intergenic	-	-	-	-	_
NZ_CP032618.1	737711	591:532,59	CDS	2:GAC->GAT	D->D	synonymous	gene647	exodeoxyribonuclease V subunit gamma
NZ_CP032618.1	737717	583:540,43	CDS	2:TCC->TCG	S->S	synonymous	gene647	exodeoxyribonuclease V subunit gamma
NZ_CP032618.1	737720	582:541,41	CDS	2:CGG->CGC	R->R	synonymous	gene647	exodeoxyribonuclease V subunit gamma
NZ_CP032618.1	737741	622:28,594	CDS	2:CTG->CTT	L->L	synonymous	gene647	exodeoxyribonuclease V subunit gamma
NZ_CP032618.1	779830	16:11,5	CDS	2:AGC->AGT	S->S	synonymous	gene680	kynureninase
NZ_CP032618.1	907316	339:285,54	CDS	2:AGG->AGA	R->R	synonymous	gene789	hypothetical protein
NZ_CP032618.1	907334	350:233,117	CDS	2:TAT->TAC	Y->Y	synonymous	gene789	hypothetical protein
NZ_CP032618.1	907352	360:278,82	CDS	2:CAT->CAC	H->H	synonymous	gene789	hypothetical protein
NZ_CP032618.1	953422	743:616,127	CDS	2:GAA->GAC	E->D	nonsynonymous	gene827	amino acid transporter
NZ_CP032618.1	953559	657:65,592	CDS	1:GCG->GAG	A->E	nonsynonymous	gene827	amino acid transporter
NZ_CP032618.1	1093634	192:6,186	intergenic	-	-	-	-	_
NZ_CP032618.1	1093637	184:9,175	intergenic	-	-	-	-	_
NZ_CP032618.1	1093645	201:9,192	intergenic	-	-	-	-	_
NZ_CP032618.1	1093719	380:335,45	intergenic	-	-	-	-	_
NZ_CP032618.1	1093735	447:188,259	intergenic	-	-	-	-	_
NZ_CP032618.1	1093736	456:197,259	intergenic	-	-	-	-	_
NZ_CP032618.1	1093743	491:234,257	intergenic	-	-	-	-	_
NZ_CP032618.1	1093760	553:466,87	intergenic	-	-	-	-	_
NZ_CP032618.1	1093803	574:267,307	intergenic	-	-	-	-	_
NZ_CP032618.1	1093855	329:261,68	intergenic	-	-	-	-	_
NZ_CP032618.1	1093871	262:240,22	intergenic	-	-	-	-	_
NZ_CP032618.1	1093876	238:205,33	intergenic	-	-	-	-	_
NZ_CP032618.1	1109037	229:24,205	intergenic	-	-	-	-	_
NZ_CP032618.1	1109125	171:7,164	intergenic	-	-	-	-	_
NZ_CP032618.1	1109126	176:12,164	intergenic	-	-	-	-	_
NZ_CP032618.1	1109231	160:143,17	intergenic	-	-	-	-	_
NZ_CP032618.1	1109274	176:102,74	intergenic	-	-	-	-	_
NZ_CP032618.1	1109294	200:108,92	intergenic	-	-	-	-	_
NZ_CP032618.1	1109311	220:116,104	intergenic	-	-	-	-	_
NZ_CP032618.1	1109312	222:118,104	intergenic	-	-	-	-	_
NZ_CP032618.1	1109315	225:120,105	intergenic	-	-	-	-	_
NZ_CP032618.1	1109421	206:161,45	intergenic	-	-	-	-	_
NZ_CP032618.1	1109437	228:188,40	intergenic	-	-	-	-	_
NZ_CP032618.1	1109497	200:178,22	intergenic	-	-	-	-	_
NZ_CP032618.1	1109505	193:93,100	intergenic	-	-	-	-	_
NZ_CP032618.1	1109514	193:168,25	intergenic	-	-	-	-	_
NZ_CP032618.1	1133547	488:424,64	CDS	1:TTG->TGG	L->W	nonsynonymous	gene1014	tRNA guanosine(34) transglycosylase Tgt
NZ_CP032618.1	1231912	106:85,21	intergenic	-	-	-	-	_
NZ_CP032618.1	1231913	106:85,21	intergenic	-	-	-	-	_
NZ_CP032618.1	1232048	53:30,23	intergenic	-	-	-	-	_
NZ_CP032618.1	1232069	27:21,6	intergenic	-	-	-	-	_
NZ_CP032618.1	1232142	8:4,4	intergenic	-	-	-	-	_
NZ_CP032618.1	1232285	5:2,3	intergenic	-	-	-	-	_
NZ_CP032618.1	1232473	409:378,31	intergenic	-	-	-	-	_
NZ_CP032618.1	1232479	443:411,32	intergenic	-	-	-	-	_
NZ_CP032618.1	1269680	293:257,36	intergenic	-	-	-	-	_
NZ_CP032618.1	1284500	128:53,75	intergenic	-	-	-	-	_
NZ_CP032618.1	1284521	217:123,94	intergenic	-	-	-	-	_
NZ_CP032618.1	1284624	634:287,347	CDS	2:GAA->GAG	E->E	synonymous	gene1152	hypothetical protein
NZ_CP032618.1	1284664	576:316,260	CDS	0:GGT->AGT	G->S	nonsynonymous	gene1152	hypothetical protein
NZ_CP032618.1	1284669	563:252,311	CDS	2:GGT->GGC	G->G	synonymous	gene1152	hypothetical protein
NZ_CP032618.1	1284693	529:306,223	CDS	2:GCG->GCC	A->A	synonymous	gene1152	hypothetical protein
NZ_CP032618.1	1284702	492:285,207	CDS	2:CGA->CGT	R->R	synonymous	gene1152	hypothetical protein
NZ_CP032618.1	1284726	404:224,180	CDS	2:GCG->GCT	A->A	synonymous	gene1152	hypothetical protein
NZ_CP032618.1	1284730	391:173,218	CDS	0:GTC->ATC	V->I	nonsynonymous	gene1152	hypothetical protein
NZ_CP032618.1	1284735	371:161,210	CDS	2:GCT->GCC	A->A	synonymous	gene1152	hypothetical protein
NZ_CP032618.1	1284741	335:189,146	CDS	2:CGT->CGC	R->R	synonymous	gene1152	hypothetical protein
NZ_CP032618.1	1292454	258:47,211	intergenic	-	-	-	-	_
NZ_CP032618.1	1293932	42:24,18	intergenic	-	-	-	-	_
NZ_CP032618.1	1293935	26:8,18	intergenic	-	-	-	-	_
NZ_CP032618.1	1298306	132:101,31	CDS	0:AAA->CAA	K->Q	nonsynonymous	gene1171	Rha family transcriptional regulator
NZ_CP032618.1	1298307	123:74,49	CDS	1:AAA->ACA	K->T	nonsynonymous	gene1171	Rha family transcriptional regulator
NZ_CP032618.1	1298314	94:10,84	CDS	2:GCC->GCG	A->A	synonymous	gene1171	Rha family transcriptional regulator
NZ_CP032618.1	1301470	531:54,477	CDS	0:CTT->GTT	L->V	nonsynonymous	gene1176	hypothetical protein
NZ_CP032618.1	1301478	534:477,57	CDS	2:GCC->GCA	A->A	synonymous	gene1176	hypothetical protein
NZ_CP032618.1	1301479	535:478,57	CDS	0:CGG->AGG	R->R	synonymous	gene1176	hypothetical protein
NZ_CP032618.1	1301481	537:475,62	CDS	2:CGG->CGA	R->R	synonymous	gene1176	hypothetical protein
NZ_CP032618.1	1301490	556:486,70	CDS	2:CTG->CTT	L->L	synonymous	gene1176	hypothetical protein
NZ_CP032618.1	1301503	586:504,82	CDS	0:ACG->GCG	T->A	nonsynonymous	gene1176	hypothetical protein
NZ_CP032618.1	1301511	618:534,84	CDS	2:GAA->GAG	E->E	synonymous	gene1176	hypothetical protein
NZ_CP032618.1	1301512	622:538,84	CDS	0:GCC->TCC	A->S	nonsynonymous	gene1176	hypothetical protein
NZ_CP032618.1	1301514	623:538,85	CDS	2:GCC->GCA	A->A	synonymous	gene1176	hypothetical protein
NZ_CP032618.1	1301523	642:556,86	CDS	2:ACA->ACG	T->T	synonymous	gene1176	hypothetical protein
NZ_CP032618.1	1301526	651:564,87	CDS	2:CCA->CCG	P->P	synonymous	gene1176	hypothetical protein
NZ_CP032618.1	1301532	658:571,87	CDS	2:AAA->AAG	K->K	synonymous	gene1176	hypothetical protein
NZ_CP032618.1	1301548	668:581,87	CDS	0:TTG->CTG	L->L	synonymous	gene1176	hypothetical protein
NZ_CP032618.1	1302311	8:0,8	intergenic	-	-	-	-	_
NZ_CP032618.1	1326793	566:327,239	CDS	2:GGT->GGC	G->G	synonymous	gene1212	host specificity protein J
NZ_CP032618.1	1326802	571:255,316	CDS	2:CCA->CCT	P->P	synonymous	gene1212	host specificity protein J
NZ_CP032618.1	1326826	587:305,282	CDS	2:ACG->ACA	T->T	synonymous	gene1212	host specificity protein J
NZ_CP032618.1	1326838	590:264,326	CDS	2:TAC->TAT	Y->Y	synonymous	gene1212	host specificity protein J
NZ_CP032618.1	1326907	555:256,299	CDS	2:GAA->GAG	E->E	synonymous	gene1212	host specificity protein J
NZ_CP032618.1	1326928	579:315,264	CDS	2:GGG->GGA	G->G	synonymous	gene1212	host specificity protein J
NZ_CP032618.1	1326934	588:329,259	CDS	2:AGC->AGT	S->S	synonymous	gene1212	host specificity protein J
NZ_CP032618.1	1326940	585:264,321	CDS	2:TTC->TTT	F->F	synonymous	gene1212	host specificity protein J
NZ_CP032618.1	1332967	6:2,4	CDS	1:CAT->CGT	H->R	nonsynonymous	gene1219	cell wall hydrolase
NZ_CP032618.1	1335657	189:58,131	CDS	2:CTT->CTC	L->L	synonymous	gene1223	hypothetical protein
NZ_CP032618.1	1335662	198:69,129	CDS	0:GCC->TCC	A->S	nonsynonymous	gene1223	hypothetical protein
NZ_CP032618.1	1335663	204:129,75	CDS	2:CTC->CTA	L->L	synonymous	gene1223	hypothetical protein
NZ_CP032618.1	1335666	211:82,129	CDS	2:CAA->CAG	Q->Q	synonymous	gene1223	hypothetical protein
NZ_CP032618.1	1335690	178:46,132	CDS	2:CTG->CTA	L->L	synonymous	gene1223	hypothetical protein
NZ_CP032618.1	1380940	643:521,122	CDS	1:CAT->CCT	H->P	nonsynonymous	gene1265	succinylglutamate desuccinylase/aspartoacylase family protein
NZ_CP032618.1	1435437	104:84,20	intergenic	-	-	-	-	_
NZ_CP032618.1	1435461	176:39,137	intergenic	-	-	-	-	_
NZ_CP032618.1	1435522	383:338,45	intergenic	-	-	-	-	_
NZ_CP032618.1	1435590	503:454,49	intergenic	-	-	-	-	_
NZ_CP032618.1	1435645	489:441,48	intergenic	-	-	-	-	_
NZ_CP032618.1	1435658	465:427,38	intergenic	-	-	-	-	_
NZ_CP032618.1	1472835	507:382,125	CDS	1:TAA->TCA	U->S	stoploss	gene1348	nucleoid-structuring protein H-NS
NZ_CP032618.1	1472861	480:339,141	CDS	0:TCG->GCG	S->A	nonsynonymous	gene1348	nucleoid-structuring protein H-NS
NZ_CP032618.1	1472908	392:240,152	CDS	2:GTG->GTA	V->V	synonymous	gene1349	metal ABC transporter ATP-binding protein
NZ_CP032618.1	1472971	354:164,190	CDS	2:CCA->CCT	P->P	synonymous	gene1349	metal ABC transporter ATP-binding protein
NZ_CP032618.1	1473081	491:260,231	intergenic	-	-	-	-	_
NZ_CP032618.1	1505224	64:37,27	intergenic	-	-	-	-	_
NZ_CP032618.1	1613891	113:10,103	intergenic	-	-	-	-	_
NZ_CP032618.1	1614069	87:19,68	intergenic	-	-	-	-	_
NZ_CP032618.1	1614070	89:17,72	intergenic	-	-	-	-	_
NZ_CP032618.1	1614120	53:42,11	intergenic	-	-	-	-	_
NZ_CP032618.1	1684742	722:462,260	CDS	2:CCG->CCA	P->P	synonymous	gene1563	retention module-containing protein
NZ_CP032618.1	1684859	695:357,338	CDS	2:GAC->GAT	D->D	synonymous	gene1563	retention module-containing protein
NZ_CP032618.1	1684973	695:363,332	CDS	2:ACT->ACC	T->T	synonymous	gene1563	retention module-containing protein
NZ_CP032618.1	1685048	703:431,272	CDS	2:GCT->GCC	A->A	synonymous	gene1563	retention module-containing protein
NZ_CP032618.1	1685066	702:465,237	CDS	2:TCG->TCA	S->S	synonymous	gene1563	retention module-containing protein
NZ_CP032618.1	1685079	706:474,232	CDS	0:TTC->CTC	F->L	nonsynonymous	gene1563	retention module-containing protein
NZ_CP032618.1	1685102	693:469,224	CDS	2:ACC->ACT	T->T	synonymous	gene1563	retention module-containing protein
NZ_CP032618.1	1685105	698:469,229	CDS	2:GGT->GGC	G->G	synonymous	gene1563	retention module-containing protein
NZ_CP032618.1	1685120	699:228,471	CDS	2:ACC->ACG	T->T	synonymous	gene1563	retention module-containing protein
NZ_CP032618.1	1685181	677:423,254	CDS	0:GCC->ACC	A->T	nonsynonymous	gene1563	retention module-containing protein
NZ_CP032618.1	1685248	624:337,287	CDS	1:TTA->TCA	L->S	nonsynonymous	gene1563	retention module-containing protein
NZ_CP032618.1	1685250	634:339,295	CDS	0:CTG->TTG	L->L	synonymous	gene1563	retention module-containing protein
NZ_CP032618.1	1685288	520:251,269	CDS	2:GTC->GTT	V->V	synonymous	gene1563	retention module-containing protein
NZ_CP032618.1	1685323	373:189,184	CDS	1:CTG->CAG	L->Q	nonsynonymous	gene1563	retention module-containing protein
NZ_CP032618.1	1685327	354:179,175	CDS	2:CTG->CTC	L->L	synonymous	gene1563	retention module-containing protein
NZ_CP032618.1	1685329	346:176,170	CDS	1:ACC->ATC	T->I	nonsynonymous	gene1563	retention module-containing protein
NZ_CP032618.1	1685339	301:153,148	CDS	2:GGT->GGC	G->G	synonymous	gene1563	retention module-containing protein
NZ_CP032618.1	1685345	280:142,138	CDS	2:GTG->GTC	V->V	synonymous	gene1563	retention module-containing protein
NZ_CP032618.1	1685348	263:136,127	CDS	2:CTG->CTC	L->L	synonymous	gene1563	retention module-containing protein
NZ_CP032618.1	1685351	245:123,122	CDS	2:GGC->GGT	G->G	synonymous	gene1563	retention module-containing protein
NZ_CP032618.1	1685699	260:230,30	CDS	2:ACT->ACC	T->T	synonymous	gene1563	retention module-containing protein
NZ_CP032618.1	1685774	542:483,59	CDS	2:ACT->ACC	T->T	synonymous	gene1563	retention module-containing protein
NZ_CP032618.1	1685814	593:196,397	CDS	0:GGC->AGC	G->S	nonsynonymous	gene1563	retention module-containing protein
NZ_CP032618.1	1685817	588:389,199	CDS	0:TTC->CTC	F->L	nonsynonymous	gene1563	retention module-containing protein
NZ_CP032618.1	1685840	525:296,229	CDS	2:ACC->ACT	T->T	synonymous	gene1563	retention module-containing protein
NZ_CP032618.1	1685843	515:231,284	CDS	2:GGC->GGT	G->G	synonymous	gene1563	retention module-containing protein
NZ_CP032618.1	1685861	440:231,209	CDS	2:GGG->GGC	G->G	synonymous	gene1563	retention module-containing protein
NZ_CP032618.1	1685870	394:235,159	CDS	2:AGC->AGT	S->S	synonymous	gene1563	retention module-containing protein
NZ_CP032618.1	1685986	131:64,67	CDS	1:TCA->TTA	S->L	nonsynonymous	gene1563	retention module-containing protein
NZ_CP032618.1	1685988	135:71,64	CDS	0:CTG->TTG	L->L	synonymous	gene1563	retention module-containing protein
NZ_CP032618.1	1686026	313:142,171	CDS	2:GTC->GTT	V->V	synonymous	gene1563	retention module-containing protein
NZ_CP032618.1	1686061	466:262,204	CDS	1:CTG->CAG	L->Q	nonsynonymous	gene1563	retention module-containing protein
NZ_CP032618.1	1686065	488:280,208	CDS	2:CTG->CTC	L->L	synonymous	gene1563	retention module-containing protein
NZ_CP032618.1	1686067	496:284,212	CDS	1:ACC->ATC	T->I	nonsynonymous	gene1563	retention module-containing protein
NZ_CP032618.1	1686077	526:302,224	CDS	2:GGT->GGC	G->G	synonymous	gene1563	retention module-containing protein
NZ_CP032618.1	1686083	558:333,225	CDS	2:GTG->GTC	V->V	synonymous	gene1563	retention module-containing protein
NZ_CP032618.1	1686086	570:341,229	CDS	2:CTG->CTC	L->L	synonymous	gene1563	retention module-containing protein
NZ_CP032618.1	1686089	586:350,236	CDS	2:GGC->GGT	G->G	synonymous	gene1563	retention module-containing protein
NZ_CP032618.1	1686143	707:463,244	CDS	2:ACC->ACT	T->T	synonymous	gene1563	retention module-containing protein
NZ_CP032618.1	1686178	696:204,492	CDS	1:GCG->GTG	A->V	nonsynonymous	gene1563	retention module-containing protein
NZ_CP032618.1	1686278	673:614,59	CDS	2:AAT->AAC	N->N	synonymous	gene1563	retention module-containing protein
NZ_CP032618.1	1770715	292:268,24	intergenic	-	-	-	-	_
NZ_CP032618.1	1791293	67:53,14	intergenic	-	-	-	-	_
NZ_CP032618.1	1791410	42:34,8	intergenic	-	-	-	-	_
NZ_CP032618.1	1791497	437:242,195	intergenic	-	-	-	-	_
NZ_CP032618.1	1791813	650:338,312	CDS	2:AAT->AAC	N->N	synonymous	gene1664	IS110 family transposase
NZ_CP032618.1	1791966	640:94,546	CDS	2:GCT->GCC	A->A	synonymous	gene1664	IS110 family transposase
NZ_CP032618.1	1792015	605:536,69	CDS	0:CGA->AGA	R->R	synonymous	gene1664	IS110 family transposase
NZ_CP032618.1	1792026	609:92,517	CDS	2:GCA->GCG	A->A	synonymous	gene1664	IS110 family transposase
NZ_CP032618.1	1792047	596:176,420	CDS	2:GCA->GCG	A->A	synonymous	gene1664	IS110 family transposase
NZ_CP032618.1	1792053	606:533,73	CDS	2:AAT->AAC	N->N	synonymous	gene1664	IS110 family transposase
NZ_CP032618.1	1792068	596:453,143	CDS	2:GGC->GGT	G->G	synonymous	gene1664	IS110 family transposase
NZ_CP032618.1	1792098	622:543,79	CDS	2:AGC->AGT	S->S	synonymous	gene1664	IS110 family transposase
NZ_CP032618.1	1792215	672:574,98	CDS	2:GGT->GGG	G->G	synonymous	gene1664	IS110 family transposase
NZ_CP032618.1	1792227	660:483,177	CDS	2:GCG->GCA	A->A	synonymous	gene1664	IS110 family transposase
NZ_CP032618.1	1792320	675:506,169	CDS	2:TCT->TCC	S->S	synonymous	gene1664	IS110 family transposase
NZ_CP032618.1	1792324	676:438,238	CDS	0:CAA->AAA	Q->K	nonsynonymous	gene1664	IS110 family transposase
NZ_CP032618.1	1792414	658:583,75	CDS	0:GAA->AAA	E->K	nonsynonymous	gene1664	IS110 family transposase
NZ_CP032618.1	1792446	634:184,450	CDS	2:CTA->CTG	L->L	synonymous	gene1664	IS110 family transposase
NZ_CP032618.1	1792466	572:357,215	CDS	1:ACT->ATT	T->I	nonsynonymous	gene1664	IS110 family transposase
NZ_CP032618.1	1792556	288:20,268	CDS	1:TGG->TTG	W->L	nonsynonymous	gene1664	IS110 family transposase
NZ_CP032618.1	1802835	242:45,197	CDS	0:CCA->TCA	P->S	nonsynonymous	gene1677	EamA/RhaT family transporter
NZ_CP032618.1	1802951	97:11,86	intergenic	-	-	-	-	_
NZ_CP032618.1	1803009	163:89,74	intergenic	-	-	-	-	_
NZ_CP032618.1	1803050	206:118,88	CDS	1:GAT->GCT	D->A	nonsynonymous	gene1678	nucleoid-structuring protein H-NS
NZ_CP032618.1	1894374	70:5,65	intergenic	-	-	-	-	_
NZ_CP032618.1	1894377	79:5,74	intergenic	-	-	-	-	_
NZ_CP032618.1	1926315	77:55,22	intergenic	-	-	-	-	_
NZ_CP032618.1	1926324	40:18,22	intergenic	-	-	-	-	_
NZ_CP032618.1	1946603	317:4,313	intergenic	-	-	-	-	_
NZ_CP032618.1	1946611	292:5,287	intergenic	-	-	-	-	_
NZ_CP032618.1	1984815	40:22,18	CDS	2:ACA->ACG	T->T	synonymous	gene1856	hypothetical protein
NZ_CP032618.1	1988218	543:53,490	intergenic	-	-	-	-	_
NZ_CP032618.1	1988222	544:497,47	intergenic	-	-	-	-	_
NZ_CP032618.1	1988231	515:468,47	intergenic	-	-	-	-	_
NZ_CP032618.1	1988250	534:33,501	intergenic	-	-	-	-	_
NZ_CP032618.1	1988256	536:41,495	intergenic	-	-	-	-	_
NZ_CP032618.1	1988303	504:445,59	intergenic	-	-	-	-	_
NZ_CP032618.1	1988319	472:229,243	CDS	1:GCA->GTA	A->V	nonsynonymous	gene1859	nucleoid-structuring protein H-NS
NZ_CP032618.1	1988320	470:229,241	CDS	2:GCA->GCG	A->A	synonymous	gene1859	nucleoid-structuring protein H-NS
NZ_CP032618.1	1988328	467:312,155	CDS	1:CTA->CCA	L->P	nonsynonymous	gene1859	nucleoid-structuring protein H-NS
NZ_CP032618.1	1988337	455:221,234	CDS	1:GTG->GCG	V->A	nonsynonymous	gene1859	nucleoid-structuring protein H-NS
NZ_CP032618.1	1988338	449:220,229	CDS	2:GTG->GTA	V->V	synonymous	gene1859	nucleoid-structuring protein H-NS
NZ_CP032618.1	1988353	461:393,68	CDS	2:GAC->GAT	D->D	synonymous	gene1859	nucleoid-structuring protein H-NS
NZ_CP032618.1	1988354	461:393,68	CDS	0:ATT->TTT	I->F	nonsynonymous	gene1859	nucleoid-structuring protein H-NS
NZ_CP032618.1	2000520	177:34,143	intergenic	-	-	-	-	_
NZ_CP032618.1	2000525	173:140,33	intergenic	-	-	-	-	_
NZ_CP032618.1	2000528	173:34,139	intergenic	-	-	-	-	_
NZ_CP032618.1	2000642	44:2,42	intergenic	-	-	-	-	_
NZ_CP032618.1	2000645	43:1,42	intergenic	-	-	-	-	_
NZ_CP032618.1	2000703	45:40,5	intergenic	-	-	-	-	_
NZ_CP032618.1	2000757	111:72,39	intergenic	-	-	-	-	_
NZ_CP032618.1	2000778	102:61,41	CDS	1:GGC->GAC	G->D	nonsynonymous	gene1870	nucleoid-structuring protein H-NS
NZ_CP032618.1	2000813	97:55,42	CDS	2:GGG->GGA	G->G	synonymous	gene1870	nucleoid-structuring protein H-NS
NZ_CP032618.1	2000833	85:43,42	CDS	0:TCA->CCA	S->P	nonsynonymous	gene1870	nucleoid-structuring protein H-NS
NZ_CP032618.1	2000840	80:68,12	CDS	2:GTG->GTA	V->V	synonymous	gene1870	nucleoid-structuring protein H-NS
NZ_CP032618.1	2000841	79:67,12	CDS	1:GTG->GCG	V->A	nonsynonymous	gene1870	nucleoid-structuring protein H-NS
NZ_CP032618.1	2000850	71:55,16	CDS	1:CTT->CCT	L->P	nonsynonymous	gene1870	nucleoid-structuring protein H-NS
NZ_CP032618.1	2000858	66:54,12	CDS	2:GCA->GCG	A->A	synonymous	gene1870	nucleoid-structuring protein H-NS
NZ_CP032618.1	2000859	64:52,12	CDS	1:GCA->GTA	A->V	nonsynonymous	gene1870	nucleoid-structuring protein H-NS
NZ_CP032618.1	2000880	35:15,20	intergenic	-	-	-	-	_
NZ_CP032618.1	2000881	34:19,15	intergenic	-	-	-	-	_
NZ_CP032618.1	2000894	21:8,13	intergenic	-	-	-	-	_
NZ_CP032618.1	2000897	21:15,6	intergenic	-	-	-	-	_
NZ_CP032618.1	2000900	22:9,13	intergenic	-	-	-	-	_
NZ_CP032618.1	2000942	188:7,181	intergenic	-	-	-	-	_
NZ_CP032618.1	2023000	96:60,36	CDS	0:GGG->CGG	G->R	nonsynonymous	gene1886	DUF1049 domain-containing protein
NZ_CP032618.1	2023014	36:0,36	CDS	2:CCG->CCA	P->P	synonymous	gene1886	DUF1049 domain-containing protein
NZ_CP032618.1	2023015	36:0,36	CDS	0:GAG->CAG	E->Q	nonsynonymous	gene1886	DUF1049 domain-containing protein
NZ_CP032618.1	2048870	26:21,5	intergenic	-	-	-	-	_
NZ_CP032618.1	2048873	17:12,5	intergenic	-	-	-	-	_
NZ_CP032618.1	2160829	257:33,224	intergenic	-	-	-	-	_
NZ_CP032618.1	2160835	235:51,184	intergenic	-	-	-	-	_
NZ_CP032618.1	2160907	306:141,165	CDS	1:CTA->CCA	L->P	nonsynonymous	gene2013	nucleoid-structuring protein H-NS
NZ_CP032618.1	2160915	320:281,39	CDS	0:GTG->ATG	V->M	nonsynonymous	gene2013	nucleoid-structuring protein H-NS
NZ_CP032618.1	2160916	321:267,54	CDS	1:GTG->GCG	V->A	nonsynonymous	gene2013	nucleoid-structuring protein H-NS
NZ_CP032618.1	2160984	408:288,120	intergenic	-	-	-	-	_
NZ_CP032618.1	2161000	411:277,134	intergenic	-	-	-	-	_
NZ_CP032618.1	2161017	389:335,54	intergenic	-	-	-	-	_
NZ_CP032618.1	2161103	137:6,131	intergenic	-	-	-	-	_
NZ_CP032618.1	2161104	136:6,130	intergenic	-	-	-	-	_
NZ_CP032618.1	2161111	115:20,95	intergenic	-	-	-	-	_
NZ_CP032618.1	2161114	112:98,14	intergenic	-	-	-	-	_
NZ_CP032618.1	2161146	70:2,68	intergenic	-	-	-	-	_
NZ_CP032618.1	2161251	168:145,23	intergenic	-	-	-	-	_
NZ_CP032618.1	2161297	283:184,99	intergenic	-	-	-	-	_
NZ_CP032618.1	2161416	553:143,410	intergenic	-	-	-	-	_
NZ_CP032618.1	2161507	342:292,50	intergenic	-	-	-	-	_
NZ_CP032618.1	2161512	340:257,83	intergenic	-	-	-	-	_
NZ_CP032618.1	2161518	326:235,91	intergenic	-	-	-	-	_
NZ_CP032618.1	2161537	293:166,127	intergenic	-	-	-	-	_
NZ_CP032618.1	2177752	360:24,336	intergenic	-	-	-	-	_
NZ_CP032618.1	2177901	91:33,58	CDS	1:ACA->ATA	T->I	nonsynonymous	gene2033	hypothetical protein
NZ_CP032618.1	2180008	635:62,573	intergenic	-	-	-	-	_
NZ_CP032618.1	2183220	172:19,153	intergenic	-	-	-	-	_
NZ_CP032618.1	2183247	270:237,33	intergenic	-	-	-	-	_
NZ_CP032618.1	2183252	272:237,35	intergenic	-	-	-	-	_
NZ_CP032618.1	2183403	44:11,33	intergenic	-	-	-	-	_
NZ_CP032618.1	2183404	42:11,31	intergenic	-	-	-	-	_
NZ_CP032618.1	2183423	24:5,19	intergenic	-	-	-	-	_
NZ_CP032618.1	2183426	24:5,19	intergenic	-	-	-	-	_
NZ_CP032618.1	2240022	654:480,174	CDS	2:CGC->CGA	R->R	synonymous	gene2083	amino acid adenylation domain-containing protein
NZ_CP032618.1	2240025	651:476,175	CDS	2:GTT->GTC	V->V	synonymous	gene2083	amino acid adenylation domain-containing protein
NZ_CP032618.1	2240043	642:465,177	CDS	2:CGC->CGT	R->R	synonymous	gene2083	amino acid adenylation domain-containing protein
NZ_CP032618.1	2240044	646:467,179	CDS	0:ACC->TCC	T->S	nonsynonymous	gene2083	amino acid adenylation domain-containing protein
NZ_CP032618.1	2240052	640:443,197	CDS	2:GCC->GCT	A->A	synonymous	gene2083	amino acid adenylation domain-containing protein
NZ_CP032618.1	2240061	634:421,213	CDS	2:GTT->GTG	V->V	synonymous	gene2083	amino acid adenylation domain-containing protein
NZ_CP032618.1	2240070	628:401,227	CDS	2:CTT->CTC	L->L	synonymous	gene2083	amino acid adenylation domain-containing protein
NZ_CP032618.1	2240076	622:384,238	CDS	2:GTG->GTA	V->V	synonymous	gene2083	amino acid adenylation domain-containing protein
NZ_CP032618.1	2240109	625:384,241	CDS	2:GAC->GAT	D->D	synonymous	gene2083	amino acid adenylation domain-containing protein
NZ_CP032618.1	2240121	616:383,233	CDS	2:CCG->CCC	P->P	synonymous	gene2083	amino acid adenylation domain-containing protein
NZ_CP032618.1	2240124	624:393,231	CDS	2:GCT->GCC	A->A	synonymous	gene2083	amino acid adenylation domain-containing protein
NZ_CP032618.1	2240130	638:408,230	CDS	2:CGC->CGA	R->R	synonymous	gene2083	amino acid adenylation domain-containing protein
NZ_CP032618.1	2240145	639:433,206	CDS	2:CTG->CTC	L->L	synonymous	gene2083	amino acid adenylation domain-containing protein
NZ_CP032618.1	2240146	642:439,203	CDS	0:CAA->GAA	Q->E	nonsynonymous	gene2083	amino acid adenylation domain-containing protein
NZ_CP032618.1	2240154	636:448,188	CDS	2:AGT->AGC	S->S	synonymous	gene2083	amino acid adenylation domain-containing protein
NZ_CP032618.1	2240160	633:459,174	CDS	2:GCT->GCC	A->A	synonymous	gene2083	amino acid adenylation domain-containing protein
NZ_CP032618.1	2240163	631:461,170	CDS	2:CAG->CAA	Q->Q	synonymous	gene2083	amino acid adenylation domain-containing protein
NZ_CP032618.1	2240178	633:481,152	CDS	2:GAG->GAA	E->E	synonymous	gene2083	amino acid adenylation domain-containing protein
NZ_CP032618.1	2240182	630:485,145	CDS	0:GAG->CAG	E->Q	nonsynonymous	gene2083	amino acid adenylation domain-containing protein
NZ_CP032618.1	2240184	628:485,143	CDS	2:GAG->GAA	E->E	synonymous	gene2083	amino acid adenylation domain-containing protein
NZ_CP032618.1	2240185	621:483,138	CDS	0:CTG->TTG	L->L	synonymous	gene2083	amino acid adenylation domain-containing protein
NZ_CP032618.1	2240196	623:499,124	CDS	2:GAC->GAA	D->E	nonsynonymous	gene2083	amino acid adenylation domain-containing protein
NZ_CP032618.1	2240197	621:498,123	CDS	0:TTG->CTG	L->L	synonymous	gene2083	amino acid adenylation domain-containing protein
NZ_CP032618.1	2240204	620:514,106	CDS	1:CAG->CGG	Q->R	nonsynonymous	gene2083	amino acid adenylation domain-containing protein
NZ_CP032618.1	2240205	625:521,104	CDS	2:CAG->CAC	Q->H	nonsynonymous	gene2083	amino acid adenylation domain-containing protein
NZ_CP032618.1	2240214	618:520,98	CDS	2:GCC->GCT	A->A	synonymous	gene2083	amino acid adenylation domain-containing protein
NZ_CP032618.1	2240225	623:543,80	CDS	1:CAG->CTG	Q->L	nonsynonymous	gene2083	amino acid adenylation domain-containing protein
NZ_CP032618.1	2240229	635:562,73	CDS	2:ATG->ATA	M->I	nonsynonymous	gene2083	amino acid adenylation domain-containing protein
NZ_CP032618.1	2240241	639:582,57	CDS	2:GCT->GCG	A->A	synonymous	gene2083	amino acid adenylation domain-containing protein
NZ_CP032618.1	2240251	640:593,47	CDS	0:TTG->CTG	L->L	synonymous	gene2083	amino acid adenylation domain-containing protein
NZ_CP032618.1	2252179	491:56,435	CDS	2:GCC->GCT	A->A	synonymous	gene2084	amino acid adenylation domain-containing protein
NZ_CP032618.1	2252213	389:303,86	CDS	0:GAC->CAC	D->H	nonsynonymous	gene2084	amino acid adenylation domain-containing protein
NZ_CP032618.1	2252280	345:213,132	CDS	1:GCG->GAG	A->E	nonsynonymous	gene2084	amino acid adenylation domain-containing protein
NZ_CP032618.1	2252311	243:176,67	CDS	2:GGA->GGG	G->G	synonymous	gene2084	amino acid adenylation domain-containing protein
NZ_CP032618.1	2252322	239:70,169	CDS	1:CAA->CGA	Q->R	nonsynonymous	gene2084	amino acid adenylation domain-containing protein
NZ_CP032618.1	2261238	637:526,111	CDS	2:ACC->ACT	T->T	synonymous	gene2088	TonB-dependent siderophore receptor
NZ_CP032618.1	2261293	675:484,191	CDS	0:CAG->AAG	Q->K	nonsynonymous	gene2088	TonB-dependent siderophore receptor
NZ_CP032618.1	2261299	680:475,205	CDS	0:GCG->TCG	A->S	nonsynonymous	gene2088	TonB-dependent siderophore receptor
NZ_CP032618.1	2263981	522:39,483	CDS	0:CAG->AAG	Q->K	nonsynonymous	gene2089	TonB-dependent siderophore receptor
NZ_CP032618.1	2263987	515:38,477	CDS	0:GCG->TCG	A->S	nonsynonymous	gene2089	TonB-dependent siderophore receptor
NZ_CP032618.1	2279309	526:57,469	CDS	0:TAC->CAC	Y->H	nonsynonymous	gene2093	amino acid adenylation domain-containing protein
NZ_CP032618.1	2279408	634:319,315	CDS	0:TCG->CCG	S->P	nonsynonymous	gene2093	amino acid adenylation domain-containing protein
NZ_CP032618.1	2279529	577:273,304	CDS	2:CGG->CGC	R->R	synonymous	gene2093	amino acid adenylation domain-containing protein
NZ_CP032618.1	2279616	601:313,288	CDS	2:GAT->GAC	D->D	synonymous	gene2093	amino acid adenylation domain-containing protein
NZ_CP032618.1	2279619	602:315,287	CDS	2:CCC->CCT	P->P	synonymous	gene2093	amino acid adenylation domain-containing protein
NZ_CP032618.1	2279706	585:311,274	CDS	2:GGG->GGA	G->G	synonymous	gene2093	amino acid adenylation domain-containing protein
NZ_CP032618.1	2279784	629:315,314	CDS	2:CCT->CCG	P->P	synonymous	gene2093	amino acid adenylation domain-containing protein
NZ_CP032618.1	2279790	625:315,310	CDS	2:ACC->ACT	T->T	synonymous	gene2093	amino acid adenylation domain-containing protein
NZ_CP032618.1	2279898	608:296,312	CDS	2:CTG->CTA	L->L	synonymous	gene2093	amino acid adenylation domain-containing protein
NZ_CP032618.1	2279928	613:300,313	CDS	2:GGC->GGT	G->G	synonymous	gene2093	amino acid adenylation domain-containing protein
NZ_CP032618.1	2280057	621:320,301	CDS	2:GGA->GGG	G->G	synonymous	gene2093	amino acid adenylation domain-containing protein
NZ_CP032618.1	2280199	614:307,307	CDS	1:ACC->ATC	T->I	nonsynonymous	gene2093	amino acid adenylation domain-containing protein
NZ_CP032618.1	2280535	670:385,285	CDS	1:CAA->CGA	Q->R	nonsynonymous	gene2093	amino acid adenylation domain-containing protein
NZ_CP032618.1	2280546	680:394,286	CDS	2:GGG->GGA	G->G	synonymous	gene2093	amino acid adenylation domain-containing protein
NZ_CP032618.1	2280577	676:368,308	CDS	1:GAG->GCG	E->A	nonsynonymous	gene2093	amino acid adenylation domain-containing protein
NZ_CP032618.1	2280644	661:221,440	CDS	0:GAC->CAC	D->H	nonsynonymous	gene2093	amino acid adenylation domain-containing protein
NZ_CP032618.1	2280678	656:516,140	CDS	2:GCC->GCT	A->A	synonymous	gene2093	amino acid adenylation domain-containing protein
NZ_CP032618.1	2285517	664:525,139	CDS	2:GGG->GGA	G->G	synonymous	gene2094	amino acid adenylation domain-containing protein
NZ_CP032618.1	2285520	661:517,144	CDS	2:GCT->GCC	A->A	synonymous	gene2094	amino acid adenylation domain-containing protein
NZ_CP032618.1	2285535	656:488,168	CDS	2:TCT->TCC	S->S	synonymous	gene2094	amino acid adenylation domain-containing protein
NZ_CP032618.1	2285556	672:488,184	CDS	2:GAT->GAC	D->D	synonymous	gene2094	amino acid adenylation domain-containing protein
NZ_CP032618.1	2285558	678:493,185	CDS	0:GAT->CAT	D->H	nonsynonymous	gene2094	amino acid adenylation domain-containing protein
NZ_CP032618.1	2285561	681:495,186	CDS	0:ACC->CCC	T->P	nonsynonymous	gene2094	amino acid adenylation domain-containing protein
NZ_CP032618.1	2285562	680:494,186	CDS	2:GAT->GAC	D->D	synonymous	gene2094	amino acid adenylation domain-containing protein
NZ_CP032618.1	2285575	670:463,207	CDS	1:GGC->GCC	G->A	nonsynonymous	gene2094	amino acid adenylation domain-containing protein
NZ_CP032618.1	2285582	651:439,212	CDS	0:CTG->TTG	L->L	synonymous	gene2094	amino acid adenylation domain-containing protein
NZ_CP032618.1	2285583	644:432,212	CDS	2:CAA->CAG	Q->Q	synonymous	gene2094	amino acid adenylation domain-containing protein
NZ_CP032618.1	2285586	646:439,207	CDS	2:GAG->GAA	E->E	synonymous	gene2094	amino acid adenylation domain-containing protein
NZ_CP032618.1	2285595	614:419,195	CDS	2:CAT->CAG	H->Q	nonsynonymous	gene2094	amino acid adenylation domain-containing protein
NZ_CP032618.1	2285605	596:402,194	CDS	1:AAC->AGC	N->S	nonsynonymous	gene2094	amino acid adenylation domain-containing protein
NZ_CP032618.1	2285609	600:408,192	CDS	0:AAC->GAC	N->D	nonsynonymous	gene2094	amino acid adenylation domain-containing protein
NZ_CP032618.1	2285628	607:404,203	CDS	2:GAA->GAC	E->D	nonsynonymous	gene2094	amino acid adenylation domain-containing protein
NZ_CP032618.1	2285631	607:405,202	CDS	2:GTT->GTC	V->V	synonymous	gene2094	amino acid adenylation domain-containing protein
NZ_CP032618.1	2285643	599:409,190	CDS	2:GAC->GAA	D->E	nonsynonymous	gene2094	amino acid adenylation domain-containing protein
NZ_CP032618.1	2285646	602:416,186	CDS	2:GAC->GAT	D->D	synonymous	gene2094	amino acid adenylation domain-containing protein
NZ_CP032618.1	2285648	605:416,189	CDS	0:GAC->CAC	D->H	nonsynonymous	gene2094	amino acid adenylation domain-containing protein
NZ_CP032618.1	2285655	607:411,196	CDS	2:ACG->ACC	T->T	synonymous	gene2094	amino acid adenylation domain-containing protein
NZ_CP032618.1	2285663	598:410,188	CDS	0:AGC->GGC	S->G	nonsynonymous	gene2094	amino acid adenylation domain-containing protein
NZ_CP032618.1	2285667	603:415,188	CDS	2:AGC->AGT	S->S	synonymous	gene2094	amino acid adenylation domain-containing protein
NZ_CP032618.1	2285677	603:411,192	CDS	1:AGC->AAC	S->N	nonsynonymous	gene2094	amino acid adenylation domain-containing protein
NZ_CP032618.1	2285680	603:411,192	CDS	1:GGC->GAC	G->D	nonsynonymous	gene2094	amino acid adenylation domain-containing protein
NZ_CP032618.1	2285688	605:403,202	CDS	2:CAG->CAA	Q->Q	synonymous	gene2094	amino acid adenylation domain-containing protein
NZ_CP032618.1	2285694	605:405,200	CDS	2:AAT->AAC	N->N	synonymous	gene2094	amino acid adenylation domain-containing protein
NZ_CP032618.1	2285723	462:364,98	CDS	0:ACG->GCG	T->A	nonsynonymous	gene2094	amino acid adenylation domain-containing protein
NZ_CP032618.1	2285729	460:361,99	CDS	0:AGC->CGC	S->R	nonsynonymous	gene2094	amino acid adenylation domain-containing protein
NZ_CP032618.1	2285731	460:361,99	CDS	1:AGC->AAC	S->N	nonsynonymous	gene2094	amino acid adenylation domain-containing protein
NZ_CP032618.1	2285742	486:378,108	CDS	2:GGT->GGC	G->G	synonymous	gene2094	amino acid adenylation domain-containing protein
NZ_CP032618.1	2285745	477:368,109	CDS	2:CGT->CGC	R->R	synonymous	gene2094	amino acid adenylation domain-containing protein
NZ_CP032618.1	2285757	485:372,113	CDS	2:GCT->GCC	A->A	synonymous	gene2094	amino acid adenylation domain-containing protein
NZ_CP032618.1	2285775	534:362,172	CDS	2:GGC->GGG	G->G	synonymous	gene2094	amino acid adenylation domain-containing protein
NZ_CP032618.1	2285780	558:379,179	CDS	0:GAA->AAA	E->K	nonsynonymous	gene2094	amino acid adenylation domain-containing protein
NZ_CP032618.1	2285782	561:379,182	CDS	1:GCC->GTC	A->V	nonsynonymous	gene2094	amino acid adenylation domain-containing protein
NZ_CP032618.1	2285793	580:381,199	CDS	2:AGC->AGT	S->S	synonymous	gene2094	amino acid adenylation domain-containing protein
NZ_CP032618.1	2285796	582:377,205	CDS	2:GGT->GGC	G->G	synonymous	gene2094	amino acid adenylation domain-containing protein
NZ_CP032618.1	2285829	454:386,68	CDS	2:CGT->CGC	R->R	synonymous	gene2094	amino acid adenylation domain-containing protein
NZ_CP032618.1	2285832	463:388,75	CDS	2:CCA->CCG	P->P	synonymous	gene2094	amino acid adenylation domain-containing protein
NZ_CP032618.1	2285840	472:383,89	CDS	0:CCC->GCC	P->A	nonsynonymous	gene2094	amino acid adenylation domain-containing protein
NZ_CP032618.1	2285847	497:395,102	CDS	2:AGC->AGT	S->S	synonymous	gene2094	amino acid adenylation domain-containing protein
NZ_CP032618.1	2285849	503:398,105	CDS	0:AGC->GGC	S->G	nonsynonymous	gene2094	amino acid adenylation domain-containing protein
NZ_CP032618.1	2285871	533:394,139	CDS	2:GAC->GAT	D->D	synonymous	gene2094	amino acid adenylation domain-containing protein
NZ_CP032618.1	2285874	529:390,139	CDS	2:GGT->GGG	G->G	synonymous	gene2094	amino acid adenylation domain-containing protein
NZ_CP032618.1	2285877	532:392,140	CDS	2:CTG->CTC	L->L	synonymous	gene2094	amino acid adenylation domain-containing protein
NZ_CP032618.1	2285880	527:383,144	CDS	2:TAT->TAC	Y->Y	synonymous	gene2094	amino acid adenylation domain-containing protein
NZ_CP032618.1	2285886	534:379,155	CDS	2:CTA->CTG	L->L	synonymous	gene2094	amino acid adenylation domain-containing protein
NZ_CP032618.1	2285889	538:377,161	CDS	2:GTT->GTC	V->V	synonymous	gene2094	amino acid adenylation domain-containing protein
NZ_CP032618.1	2285898	557:376,181	CDS	2:GGA->GGG	G->G	synonymous	gene2094	amino acid adenylation domain-containing protein
NZ_CP032618.1	2285910	586:391,195	CDS	2:GAC->GAA	D->E	nonsynonymous	gene2094	amino acid adenylation domain-containing protein
NZ_CP032618.1	2285913	592:395,197	CDS	2:CCT->CCC	P->P	synonymous	gene2094	amino acid adenylation domain-containing protein
NZ_CP032618.1	2285918	605:403,202	CDS	0:ATT->GTT	I->V	nonsynonymous	gene2094	amino acid adenylation domain-containing protein
NZ_CP032618.1	2285919	605:401,204	CDS	2:GCC->GCG	A->A	synonymous	gene2094	amino acid adenylation domain-containing protein
NZ_CP032618.1	2285931	606:377,229	CDS	2:GAA->GAG	E->E	synonymous	gene2094	amino acid adenylation domain-containing protein
NZ_CP032618.1	2285949	621:376,245	CDS	2:GCA->GCC	A->A	synonymous	gene2094	amino acid adenylation domain-containing protein
NZ_CP032618.1	2285955	627:382,245	CDS	2:GGC->GGT	G->G	synonymous	gene2094	amino acid adenylation domain-containing protein
NZ_CP032618.1	2285965	639:389,250	CDS	1:CCG->CAG	P->Q	nonsynonymous	gene2094	amino acid adenylation domain-containing protein
NZ_CP032618.1	2285974	623:385,238	CDS	1:AGC->ACC	S->T	nonsynonymous	gene2094	amino acid adenylation domain-containing protein
NZ_CP032618.1	2285990	615:376,239	CDS	0:TAC->CAC	Y->H	nonsynonymous	gene2094	amino acid adenylation domain-containing protein
NZ_CP032618.1	2285991	612:379,233	CDS	2:CTG->CTA	L->L	synonymous	gene2094	amino acid adenylation domain-containing protein
NZ_CP032618.1	2286011	625:377,248	CDS	0:ATC->GTC	I->V	nonsynonymous	gene2094	amino acid adenylation domain-containing protein
NZ_CP032618.1	2286021	628:374,254	CDS	2:CTA->CTG	L->L	synonymous	gene2094	amino acid adenylation domain-containing protein
NZ_CP032618.1	2286027	635:369,266	CDS	2:ATT->ATC	I->I	synonymous	gene2094	amino acid adenylation domain-containing protein
NZ_CP032618.1	2286030	641:373,268	CDS	2:GAC->GAT	D->D	synonymous	gene2094	amino acid adenylation domain-containing protein
NZ_CP032618.1	2286044	650:378,272	CDS	0:CCC->TCC	P->S	nonsynonymous	gene2094	amino acid adenylation domain-containing protein
NZ_CP032618.1	2286074	639:368,271	CDS	0:CTG->GTG	L->V	nonsynonymous	gene2094	amino acid adenylation domain-containing protein
NZ_CP032618.1	2286075	642:370,272	CDS	2:GTG->GTC	V->V	synonymous	gene2094	amino acid adenylation domain-containing protein
NZ_CP032618.1	2286080	636:369,267	CDS	0:AAC->GAC	N->D	nonsynonymous	gene2094	amino acid adenylation domain-containing protein
NZ_CP032618.1	2286087	630:361,269	CDS	2:ACG->ACC	T->T	synonymous	gene2094	amino acid adenylation domain-containing protein
NZ_CP032618.1	2286109	623:348,275	CDS	1:CGT->CTT	R->L	nonsynonymous	gene2094	amino acid adenylation domain-containing protein
NZ_CP032618.1	2286114	611:341,270	CDS	2:CTA->CTG	L->L	synonymous	gene2094	amino acid adenylation domain-containing protein
NZ_CP032618.1	2286120	610:337,273	CDS	2:ACG->ACT	T->T	synonymous	gene2094	amino acid adenylation domain-containing protein
NZ_CP032618.1	2286156	507:367,140	CDS	2:GCG->GCA	A->A	synonymous	gene2094	amino acid adenylation domain-containing protein
NZ_CP032618.1	2286173	486:383,103	CDS	0:TTG->CTG	L->L	synonymous	gene2094	amino acid adenylation domain-containing protein
NZ_CP032618.1	2286174	494:390,104	CDS	2:CTG->CTT	L->L	synonymous	gene2094	amino acid adenylation domain-containing protein
NZ_CP032618.1	2286180	487:395,92	CDS	2:CAA->CAG	Q->Q	synonymous	gene2094	amino acid adenylation domain-containing protein
NZ_CP032618.1	2286196	488:426,62	CDS	1:AGC->AAC	S->N	nonsynonymous	gene2094	amino acid adenylation domain-containing protein
NZ_CP032618.1	2286202	492:439,53	CDS	1:CTA->CAA	L->Q	nonsynonymous	gene2094	amino acid adenylation domain-containing protein
NZ_CP032618.1	2287020	419:360,59	CDS	2:GAA->GAG	E->E	synonymous	gene2094	amino acid adenylation domain-containing protein
NZ_CP032618.1	2373480	27:5,22	intergenic	-	-	-	-	_
NZ_CP032618.1	2373657	127:14,113	intergenic	-	-	-	-	_
NZ_CP032618.1	2373658	129:14,115	intergenic	-	-	-	-	_
NZ_CP032618.1	2407621	152:135,17	intergenic	-	-	-	-	_
NZ_CP032618.1	2407646	202:159,43	CDS	1:CCA->CTA	P->L	nonsynonymous	gene2192	nucleoid-structuring protein H-NS
NZ_CP032618.1	2407723	357:314,43	intergenic	-	-	-	-	_
NZ_CP032618.1	2407739	373:333,40	intergenic	-	-	-	-	_
NZ_CP032618.1	2407820	453:394,59	intergenic	-	-	-	-	_
NZ_CP032618.1	2407822	453:393,60	intergenic	-	-	-	-	_
NZ_CP032618.1	2407841	427:378,49	intergenic	-	-	-	-	_
NZ_CP032618.1	2407846	416:352,64	intergenic	-	-	-	-	_
NZ_CP032618.1	2407847	416:303,113	intergenic	-	-	-	-	_
NZ_CP032618.1	2407855	396:353,43	intergenic	-	-	-	-	_
NZ_CP032618.1	2407882	318:292,26	intergenic	-	-	-	-	_
NZ_CP032618.1	2407889	317:294,23	intergenic	-	-	-	-	_
NZ_CP032618.1	2408044	606:529,77	intergenic	-	-	-	-	_
NZ_CP032618.1	2415238	22:1,21	CDS	2:TGG->TGC	W->C	nonsynonymous	gene2198	hypothetical protein
NZ_CP032618.1	2415240	19:1,18	CDS	0:TGG->CGG	W->R	nonsynonymous	gene2198	hypothetical protein
NZ_CP032618.1	2415374	5:3,2	intergenic	-	-	-	-	_
NZ_CP032618.1	2415507	24:0,24	intergenic	-	-	-	-	_
NZ_CP032618.1	2415557	68:50,18	intergenic	-	-	-	-	_
NZ_CP032618.1	2415588	147:124,23	intergenic	-	-	-	-	_
NZ_CP032618.1	2415591	161:134,27	intergenic	-	-	-	-	_
NZ_CP032618.1	2415618	257:211,46	intergenic	-	-	-	-	_
NZ_CP032618.1	2415619	260:212,48	intergenic	-	-	-	-	_
NZ_CP032618.1	2415622	264:214,50	intergenic	-	-	-	-	_
NZ_CP032618.1	2415627	268:57,211	intergenic	-	-	-	-	_
NZ_CP032618.1	2415686	343:67,276	intergenic	-	-	-	-	_
NZ_CP032618.1	2415741	289:45,244	CDS	0:GGT->AGT	G->S	nonsynonymous	gene2199	nucleoid-structuring protein H-NS
NZ_CP032618.1	2470824	4:3,1	intergenic	-	-	-	-	_
NZ_CP032618.1	2471035	12:9,3	intergenic	-	-	-	-	_
NZ_CP032618.1	2471042	16:13,3	intergenic	-	-	-	-	_
NZ_CP032618.1	2471071	45:23,22	intergenic	-	-	-	-	_
NZ_CP032618.1	2471074	47:23,24	intergenic	-	-	-	-	_
NZ_CP032618.1	2471168	64:54,10	intergenic	-	-	-	-	_
NZ_CP032618.1	2471185	58:45,13	intergenic	-	-	-	-	_
NZ_CP032618.1	2471271	55:27,28	CDS	0:GTG->ATG	V->M	nonsynonymous	gene2255	nucleoid-structuring protein H-NS
NZ_CP032618.1	2471305	56:28,28	CDS	2:CTC->CTT	L->L	synonymous	gene2255	nucleoid-structuring protein H-NS
NZ_CP032618.1	2471309	56:28,28	intergenic	-	-	-	-	_
NZ_CP032618.1	2471325	55:27,28	intergenic	-	-	-	-	_
NZ_CP032618.1	2471327	55:27,28	intergenic	-	-	-	-	_
NZ_CP032618.1	2471338	52:24,28	intergenic	-	-	-	-	_
NZ_CP032618.1	2471372	34:28,6	intergenic	-	-	-	-	_
NZ_CP032618.1	2471380	28:3,25	intergenic	-	-	-	-	_
NZ_CP032618.1	2471382	24:23,1	intergenic	-	-	-	-	_
NZ_CP032618.1	2493588	386:9,377	intergenic	-	-	-	-	_
NZ_CP032618.1	2493602	347:28,319	intergenic	-	-	-	-	_
NZ_CP032618.1	2493603	329:32,297	intergenic	-	-	-	-	_
NZ_CP032618.1	2493627	309:74,235	intergenic	-	-	-	-	_
NZ_CP032618.1	2493635	284:84,200	intergenic	-	-	-	-	_
NZ_CP032618.1	2493645	259:93,166	intergenic	-	-	-	-	_
NZ_CP032618.1	2493653	226:102,124	intergenic	-	-	-	-	_
NZ_CP032618.1	2493748	260:177,83	intergenic	-	-	-	-	_
NZ_CP032618.1	2493837	345:316,29	CDS	1:TCA->TTA	S->L	nonsynonymous	gene2274	hypothetical protein
NZ_CP032618.1	2493855	343:28,315	CDS	1:TGG->TAG	W->U	stopgain	gene2274	hypothetical protein
NZ_CP032618.1	2494005	299:16,283	intergenic	-	-	-	-	_
NZ_CP032618.1	2494119	293:128,165	CDS	1:GGT->GTT	G->V	nonsynonymous	gene2275	nucleoid-structuring protein H-NS
NZ_CP032618.1	2494140	275:171,104	CDS	1:GGC->GAC	G->D	nonsynonymous	gene2275	nucleoid-structuring protein H-NS
NZ_CP032618.1	2494175	291:226,65	CDS	2:GGG->GGA	G->G	synonymous	gene2275	nucleoid-structuring protein H-NS
NZ_CP032618.1	2494195	279:223,56	CDS	0:TCA->CCA	S->P	nonsynonymous	gene2275	nucleoid-structuring protein H-NS
NZ_CP032618.1	2516499	74:25,49	intergenic	-	-	-	-	_
NZ_CP032618.1	2516531	113:71,42	intergenic	-	-	-	-	_
NZ_CP032618.1	2516542	119:47,72	intergenic	-	-	-	-	_
NZ_CP032618.1	2516594	147:50,97	CDS	1:TAA->TGA	U->U	synonymous	gene2287	nucleoid-structuring protein H-NS
NZ_CP032618.1	2516648	173:99,74	CDS	1:GTT->GGT	V->G	nonsynonymous	gene2287	nucleoid-structuring protein H-NS
NZ_CP032618.1	2516649	175:131,44	CDS	0:GTT->ATT	V->I	nonsynonymous	gene2287	nucleoid-structuring protein H-NS
NZ_CP032618.1	2516664	160:73,87	CDS	0:ACC->CCC	T->P	nonsynonymous	gene2287	nucleoid-structuring protein H-NS
NZ_CP032618.1	2516731	191:143,48	CDS	2:GTG->GTA	V->V	synonymous	gene2287	nucleoid-structuring protein H-NS
NZ_CP032618.1	2516732	191:143,48	CDS	1:GTG->GCG	V->A	nonsynonymous	gene2287	nucleoid-structuring protein H-NS
NZ_CP032618.1	2516733	191:62,129	CDS	0:GTG->ATG	V->M	nonsynonymous	gene2287	nucleoid-structuring protein H-NS
NZ_CP032618.1	2516749	181:143,38	CDS	2:GCA->GCG	A->A	synonymous	gene2287	nucleoid-structuring protein H-NS
NZ_CP032618.1	2516750	180:142,38	CDS	1:GCA->GTA	A->V	nonsynonymous	gene2287	nucleoid-structuring protein H-NS
NZ_CP032618.1	2516767	190:65,125	CDS	2:CTC->CTT	L->L	synonymous	gene2287	nucleoid-structuring protein H-NS
NZ_CP032618.1	2516777	218:64,154	intergenic	-	-	-	-	_
NZ_CP032618.1	2516785	249:95,154	intergenic	-	-	-	-	_
NZ_CP032618.1	2516795	281:134,147	intergenic	-	-	-	-	_
NZ_CP032618.1	2516803	306:166,140	intergenic	-	-	-	-	_
NZ_CP032618.1	2516812	344:320,24	intergenic	-	-	-	-	_
NZ_CP032618.1	2516828	323:298,25	intergenic	-	-	-	-	_
NZ_CP032618.1	2516829	328:303,25	intergenic	-	-	-	-	_
NZ_CP032618.1	2533010	179:92,87	intergenic	-	-	-	-	_
NZ_CP032618.1	2533029	129:41,88	intergenic	-	-	-	-	_
NZ_CP032618.1	2533038	123:33,90	intergenic	-	-	-	-	_
NZ_CP032618.1	2533039	127:33,94	intergenic	-	-	-	-	_
NZ_CP032618.1	2533045	118:96,22	intergenic	-	-	-	-	_
NZ_CP032618.1	2558161	43:5,38	intergenic	-	-	-	-	_
NZ_CP032618.1	2558179	16:5,11	intergenic	-	-	-	-	_
NZ_CP032618.1	2574859	18:16,2	intergenic	-	-	-	-	_
NZ_CP032618.1	2574892	83:55,28	intergenic	-	-	-	-	_
NZ_CP032618.1	2574894	82:54,28	intergenic	-	-	-	-	_
NZ_CP032618.1	2577837	245:20,225	intergenic	-	-	-	-	_
NZ_CP032618.1	2577849	206:30,176	intergenic	-	-	-	-	_
NZ_CP032618.1	2587737	14:7,7	CDS	0:ACC->CCC	T->P	nonsynonymous	gene2365	helix-turn-helix domain-containing protein
NZ_CP032618.1	2587751	14:7,7	CDS	2:TTT->TTA	F->L	nonsynonymous	gene2365	helix-turn-helix domain-containing protein
NZ_CP032618.1	2618322	598:391,207	CDS	0:TTG->CTG	L->L	synonymous	gene2405	cell wall hydrolase
NZ_CP032618.1	2618328	597:377,220	CDS	0:TTC->CTC	F->L	nonsynonymous	gene2405	cell wall hydrolase
NZ_CP032618.1	2618340	616:369,247	CDS	0:GTT->ATT	V->I	nonsynonymous	gene2405	cell wall hydrolase
NZ_CP032618.1	2618342	609:360,249	CDS	2:GTT->GTC	V->V	synonymous	gene2405	cell wall hydrolase
NZ_CP032618.1	2618446	637:299,338	CDS	2:GTG->GTT	V->V	synonymous	gene2406	lysis protein
NZ_CP032618.1	2618452	644:294,350	CDS	2:GAA->GAC	E->D	nonsynonymous	gene2406	lysis protein
NZ_CP032618.1	2618460	641:289,352	CDS	1:ACG->ATG	T->M	nonsynonymous	gene2406	lysis protein
NZ_CP032618.1	2618474	639:293,346	CDS	0:TCC->GCC	S->A	nonsynonymous	gene2406	lysis protein
NZ_CP032618.1	2618479	646:302,344	CDS	2:GAG->GAA	E->E	synonymous	gene2406	lysis protein
NZ_CP032618.1	2618484	646:303,343	CDS	1:GTC->GCC	V->A	nonsynonymous	gene2406	lysis protein
NZ_CP032618.1	2618493	654:349,305	CDS	1:CAC->CGC	H->R	nonsynonymous	gene2406	lysis protein
NZ_CP032618.1	2618503	635:331,304	CDS	2:GAA->GAG	E->E	synonymous	gene2406	lysis protein
NZ_CP032618.1	2618508	620:304,316	CDS	1:GCT->GAT	A->D	nonsynonymous	gene2406	lysis protein
NZ_CP032618.1	2618509	617:301,316	CDS	2:GCT->GCC	A->A	synonymous	gene2406	lysis protein
NZ_CP032618.1	2618511	619:307,312	CDS	1:GCC->GGC	A->G	nonsynonymous	gene2406	lysis protein
NZ_CP032618.1	2618512	618:306,312	CDS	2:GCC->GCT	A->A	synonymous	gene2406	lysis protein
NZ_CP032618.1	2618521	603:298,305	CDS	2:GCG->GCC	A->A	synonymous	gene2406	lysis protein
NZ_CP032618.1	2618524	599:300,299	CDS	2:GCC->GCG	A->A	synonymous	gene2406	lysis protein
NZ_CP032618.1	2618536	589:312,277	CDS	2:CAG->CAA	Q->Q	synonymous	gene2406	lysis protein
NZ_CP032618.1	2618540	584:314,270	CDS	0:AGC->CGC	S->R	nonsynonymous	gene2406	lysis protein
NZ_CP032618.1	2618553	569:309,260	CDS	1:GGC->GAC	G->D	nonsynonymous	gene2406	lysis protein
NZ_CP032618.1	2618561	565:265,300	CDS	0:CTG->ATG	L->M	nonsynonymous	gene2406	lysis protein
NZ_CP032618.1	2618565	555:297,258	CDS	1:GCC->GGC	A->G	nonsynonymous	gene2406	lysis protein
NZ_CP032618.1	2618573	547:286,261	CDS	0:CAG->AAG	Q->K	nonsynonymous	gene2406	lysis protein
NZ_CP032618.1	2618587	548:269,279	CDS	2:ACA->ACC	T->T	synonymous	gene2406	lysis protein
NZ_CP032618.1	2618631	558:249,309	CDS	1:CGC->CAC	R->H	nonsynonymous	gene2406	lysis protein
NZ_CP032618.1	2618638	570:438,132	CDS	2:GCT->GCC	A->A	synonymous	gene2406	lysis protein
NZ_CP032618.1	2618640	567:434,133	CDS	1:CTC->CGC	L->R	nonsynonymous	gene2406	lysis protein
NZ_CP032618.1	2618641	561:371,190	CDS	2:CTC->CTG	L->L	synonymous	gene2406	lysis protein
NZ_CP032618.1	2618646	557:418,139	CDS	1:CGT->CTT	R->L	nonsynonymous	gene2406	lysis protein
NZ_CP032618.1	2618663	599:430,169	CDS	0:GCT->ACT	A->T	nonsynonymous	gene2406	lysis protein
NZ_CP032618.1	2618665	598:396,202	CDS	2:GCT->GCA	A->A	synonymous	gene2406	lysis protein
NZ_CP032618.1	2618669	607:428,179	CDS	0:GTG->TTG	V->L	nonsynonymous	gene2406	lysis protein
NZ_CP032618.1	2618692	628:170,458	CDS	2:GAG->GAC	E->D	nonsynonymous	gene2406	lysis protein
NZ_CP032618.1	2618705	552:374,178	CDS	0:GCC->ACC	A->T	nonsynonymous	gene2406	lysis protein
NZ_CP032618.1	2618715	539:187,352	CDS	1:TTC->TGC	F->C	nonsynonymous	gene2406	lysis protein
NZ_CP032618.1	2618729	476:202,274	CDS	0:ACC->GCC	T->A	nonsynonymous	gene2406	lysis protein
NZ_CP032618.1	2618732	435:243,192	CDS	0:ACC->CCC	T->P	nonsynonymous	gene2406	lysis protein
NZ_CP032618.1	2618739	483:220,263	CDS	1:GGC->GCC	G->A	nonsynonymous	gene2406	lysis protein
NZ_CP032618.1	2618757	438:310,128	CDS	1:GCA->GGA	A->G	nonsynonymous	gene2406	lysis protein
NZ_CP032618.1	2618763	423:393,30	CDS	1:CGT->CAT	R->H	nonsynonymous	gene2406	lysis protein
NZ_CP032618.1	2618764	424:394,30	CDS	2:CGT->CGG	R->R	synonymous	gene2406	lysis protein
NZ_CP032618.1	2618765	422:392,30	CDS	0:CGA->AGA	R->R	synonymous	gene2406	lysis protein
NZ_CP032618.1	2618778	420:135,285	CDS	1:GAC->GCC	D->A	nonsynonymous	gene2406	lysis protein
NZ_CP032618.1	2618781	420:392,28	CDS	1:CCA->CTA	P->L	nonsynonymous	gene2406	lysis protein
NZ_CP032618.1	2618782	421:394,27	CDS	2:CCA->CCG	P->P	synonymous	gene2406	lysis protein
NZ_CP032618.1	2661188	587:299,288	CDS	2:TCT->TCC	S->S	synonymous	gene2451	SIS domain-containing protein
NZ_CP032618.1	2661269	495:137,358	CDS	2:AAT->AAC	N->N	synonymous	gene2451	SIS domain-containing protein
NZ_CP032618.1	2661326	427:373,54	CDS	2:GGG->GGC	G->G	synonymous	gene2451	SIS domain-containing protein
NZ_CP032618.1	2662259	557:477,80	CDS	2:GCG->GCA	A->A	synonymous	gene2452	phosphoenolpyruvate--protein phosphotransferase
NZ_CP032618.1	2662376	604:351,253	CDS	2:CCC->CCG	P->P	synonymous	gene2452	phosphoenolpyruvate--protein phosphotransferase
NZ_CP032618.1	2662419	608:335,273	CDS	0:ATC->GTC	I->V	nonsynonymous	gene2452	phosphoenolpyruvate--protein phosphotransferase
NZ_CP032618.1	2662447	625:337,288	CDS	1:CAG->CCG	Q->P	nonsynonymous	gene2452	phosphoenolpyruvate--protein phosphotransferase
NZ_CP032618.1	2662451	621:336,285	CDS	2:CCT->CCC	P->P	synonymous	gene2452	phosphoenolpyruvate--protein phosphotransferase
NZ_CP032618.1	2662493	637:314,323	CDS	2:GTG->GTA	V->V	synonymous	gene2452	phosphoenolpyruvate--protein phosphotransferase
NZ_CP032618.1	2662532	652:365,287	CDS	2:GCA->GCC	A->A	synonymous	gene2452	phosphoenolpyruvate--protein phosphotransferase
NZ_CP032618.1	2705450	223:30,193	CDS	2:GAC->GAT	D->D	synonymous	gene2494	ribonucleotide-diphosphate reductase subunit beta
NZ_CP032618.1	2705792	719:88,631	CDS	2:AAA->AAG	K->K	synonymous	gene2494	ribonucleotide-diphosphate reductase subunit beta
NZ_CP032618.1	2705828	770:641,129	CDS	2:ATC->ATT	I->I	synonymous	gene2494	ribonucleotide-diphosphate reductase subunit beta
NZ_CP032618.1	2705912	771:545,226	CDS	2:GAA->GAG	E->E	synonymous	gene2494	ribonucleotide-diphosphate reductase subunit beta
NZ_CP032618.1	2706005	667:372,295	CDS	2:GAT->GAC	D->D	synonymous	gene2494	ribonucleotide-diphosphate reductase subunit beta
NZ_CP032618.1	2706149	413:333,80	CDS	2:AAG->AAA	K->K	synonymous	gene2494	ribonucleotide-diphosphate reductase subunit beta
NZ_CP032618.1	2706371	485:3,482	CDS	2:GGT->GGC	G->G	synonymous	gene2494	ribonucleotide-diphosphate reductase subunit beta
NZ_CP032618.1	2707422	305:259,46	intergenic	-	-	-	-	_
NZ_CP032618.1	2707423	305:259,46	intergenic	-	-	-	-	_
NZ_CP032618.1	2707447	255:232,23	intergenic	-	-	-	-	_
NZ_CP032618.1	2707558	140:108,32	intergenic	-	-	-	-	_
NZ_CP032618.1	2707601	91:83,8	intergenic	-	-	-	-	_
NZ_CP032618.1	2707626	17:7,10	intergenic	-	-	-	-	_
NZ_CP032618.1	2707628	14:7,7	intergenic	-	-	-	-	_
NZ_CP032618.1	2707630	14:7,7	intergenic	-	-	-	-	_
NZ_CP032618.1	2707929	449:334,115	CDS	1:CTA->CCA	L->P	nonsynonymous	gene2496	nucleoid-structuring protein H-NS
NZ_CP032618.1	2808394	478:437,41	CDS	1:CTA->CCA	L->P	nonsynonymous	gene2599	nucleoid-structuring protein H-NS
NZ_CP032618.1	2808395	478:209,269	CDS	2:CTA->CTT	L->L	synonymous	gene2599	nucleoid-structuring protein H-NS
NZ_CP032618.1	2808453	384:191,193	CDS	0:ATG->CTG	M->L	nonsynonymous	gene2599	nucleoid-structuring protein H-NS
NZ_CP032618.1	2808555	113:98,15	CDS	0:AAG->CAG	K->Q	nonsynonymous	gene2599	nucleoid-structuring protein H-NS
NZ_CP032618.1	2808593	31:5,26	intergenic	-	-	-	-	_
NZ_CP032618.1	2808595	28:3,25	intergenic	-	-	-	-	_
NZ_CP032618.1	2808826	56:39,17	intergenic	-	-	-	-	_
NZ_CP032618.1	2808876	60:22,38	intergenic	-	-	-	-	_
NZ_CP032618.1	2808894	26:8,18	intergenic	-	-	-	-	_
NZ_CP032618.1	2808954	7:2,5	intergenic	-	-	-	-	_
NZ_CP032618.1	2869762	25:15,10	intergenic	-	-	-	-	_
NZ_CP032618.1	2954685	496:441,55	intergenic	-	-	-	-	_
NZ_CP032618.1	2954696	494:439,55	intergenic	-	-	-	-	_
NZ_CP032618.1	2954702	488:388,100	intergenic	-	-	-	-	_
NZ_CP032618.1	2954711	477:431,46	intergenic	-	-	-	-	_
NZ_CP032618.1	2954714	473:417,56	intergenic	-	-	-	-	_
NZ_CP032618.1	2954717	473:370,103	intergenic	-	-	-	-	_
NZ_CP032618.1	2954722	466:357,109	intergenic	-	-	-	-	_
NZ_CP032618.1	2954724	464:417,47	intergenic	-	-	-	-	_
NZ_CP032618.1	2954725	462:397,65	intergenic	-	-	-	-	_
NZ_CP032618.1	2954736	463:374,89	intergenic	-	-	-	-	_
NZ_CP032618.1	2954737	460:413,47	intergenic	-	-	-	-	_
NZ_CP032618.1	2954738	411:94,317	intergenic	-	-	-	-	_
NZ_CP032618.1	2954750	447:295,152	intergenic	-	-	-	-	_
NZ_CP032618.1	2954754	455:300,155	intergenic	-	-	-	-	_
NZ_CP032618.1	2954755	455:347,108	intergenic	-	-	-	-	_
NZ_CP032618.1	2954757	452:292,160	intergenic	-	-	-	-	_
NZ_CP032618.1	2954774	428:234,194	CDS	2:GAC->GAT	D->D	synonymous	gene2734	LysR family transcriptional regulator
NZ_CP032618.1	2954777	424:230,194	CDS	2:GGC->GGG	G->G	synonymous	gene2734	LysR family transcriptional regulator
NZ_CP032618.1	2954780	424:227,197	CDS	2:TTC->TTT	F->F	synonymous	gene2734	LysR family transcriptional regulator
NZ_CP032618.1	2954783	421:221,200	CDS	2:TTC->TTT	F->F	synonymous	gene2734	LysR family transcriptional regulator
NZ_CP032618.1	2995000	8:0,8	intergenic	-	-	-	-	_
NZ_CP032618.1	3044316	60:32,28	CDS	1:ATT->AGT	I->S	nonsynonymous	gene2810	acyl-CoA dehydrogenase
NZ_CP032618.1	3185561	228:77,151	intergenic	-	-	-	-	_
NZ_CP032618.1	3185563	220:83,137	intergenic	-	-	-	-	_
NZ_CP032618.1	3242734	27:0,27	CDS	0:GCC->ACC	A->T	nonsynonymous	gene2966	hypothetical protein
NZ_CP032618.1	3242737	21:0,21	CDS	0:GAC->CAC	D->H	nonsynonymous	gene2966	hypothetical protein
NZ_CP032618.1	3242741	9:0,9	CDS	1:GTC->GGC	V->G	nonsynonymous	gene2966	hypothetical protein
NZ_CP032618.1	3242751	6:0,6	CDS	2:GGC->GGT	G->G	synonymous	gene2966	hypothetical protein
NZ_CP032618.1	3242754	12:0,12	CDS	2:AAG->AAA	K->K	synonymous	gene2966	hypothetical protein
NZ_CP032618.1	3460792	163:20,143	intergenic	-	-	-	-	_
NZ_CP032618.1	3460794	159:20,139	intergenic	-	-	-	-	_
NZ_CP032618.1	3460797	124:21,103	intergenic	-	-	-	-	_
NZ_CP032618.1	3460799	146:22,124	intergenic	-	-	-	-	_
NZ_CP032618.1	3460801	142:20,122	intergenic	-	-	-	-	_
NZ_CP032618.1	3460804	124:21,103	intergenic	-	-	-	-	_
NZ_CP032618.1	3460806	126:20,106	intergenic	-	-	-	-	_
NZ_CP032618.1	3460846	125:16,109	intergenic	-	-	-	-	_
NZ_CP032618.1	3586064	66:56,10	CDS	2:GGC->GGT	G->G	synonymous	gene3275	RHS repeat protein
NZ_CP032618.1	3586208	165:58,107	CDS	2:TAC->TAT	Y->Y	synonymous	gene3275	RHS repeat protein
NZ_CP032618.1	3586313	217:90,127	CDS	2:GGC->GGT	G->G	synonymous	gene3275	RHS repeat protein
NZ_CP032618.1	3586316	223:92,131	CDS	2:TTC->TTT	F->F	synonymous	gene3275	RHS repeat protein
NZ_CP032618.1	3586425	413:288,125	CDS	0:GCC->ACC	A->T	nonsynonymous	gene3275	RHS repeat protein
NZ_CP032618.1	3586520	382:44,338	CDS	2:CAC->CAT	H->H	synonymous	gene3275	RHS repeat protein
NZ_CP032618.1	3586532	428:381,47	CDS	2:CAT->CAG	H->Q	nonsynonymous	gene3275	RHS repeat protein
NZ_CP032618.1	3586563	476:122,354	CDS	0:GCC->ACC	A->T	nonsynonymous	gene3275	RHS repeat protein
NZ_CP032618.1	3586616	631:251,380	CDS	2:CAA->CAG	Q->Q	synonymous	gene3275	RHS repeat protein
NZ_CP032618.1	3586689	551:267,284	CDS	0:ATC->GTC	I->V	nonsynonymous	gene3275	RHS repeat protein
NZ_CP032618.1	3586708	550:300,250	CDS	1:ACA->ATA	T->I	nonsynonymous	gene3275	RHS repeat protein
NZ_CP032618.1	3586757	509:346,163	CDS	2:CAA->CAG	Q->Q	synonymous	gene3275	RHS repeat protein
NZ_CP032618.1	3587117	473:430,43	CDS	2:TTA->TTG	L->L	synonymous	gene3275	RHS repeat protein
NZ_CP032618.1	3587321	647:513,134	CDS	2:CCG->CCT	P->P	synonymous	gene3275	RHS repeat protein
NZ_CP032618.1	3587354	658:463,195	CDS	2:GGG->GGC	G->G	synonymous	gene3275	RHS repeat protein
NZ_CP032618.1	3587381	670:417,253	CDS	2:TTT->TTC	F->F	synonymous	gene3275	RHS repeat protein
NZ_CP032618.1	3587382	666:411,255	CDS	0:TAC->CAC	Y->H	nonsynonymous	gene3275	RHS repeat protein
NZ_CP032618.1	3587425	701:435,266	CDS	1:AGC->AAC	S->N	nonsynonymous	gene3275	RHS repeat protein
NZ_CP032618.1	3587427	699:430,269	CDS	0:GCG->ACG	A->T	nonsynonymous	gene3275	RHS repeat protein
NZ_CP032618.1	3587528	733:374,359	CDS	2:CAA->CAG	Q->Q	synonymous	gene3275	RHS repeat protein
NZ_CP032618.1	3587613	643:334,309	CDS	0:GTG->ATG	V->M	nonsynonymous	gene3275	RHS repeat protein
NZ_CP032618.1	3614272	303:265,38	intergenic	-	-	-	-	_
NZ_CP032618.1	3614293	248:220,28	intergenic	-	-	-	-	_
NZ_CP032618.1	3677954	263:210,53	intergenic	-	-	-	-	_
NZ_CP032618.1	3684734	314:37,277	intergenic	-	-	-	-	_
NZ_CP032618.1	3684834	142:30,112	intergenic	-	-	-	-	_
NZ_CP032618.1	3684835	147:30,117	intergenic	-	-	-	-	_
NZ_CP032618.1	3684837	148:87,61	intergenic	-	-	-	-	_
NZ_CP032618.1	3684916	70:11,59	intergenic	-	-	-	-	_
NZ_CP032618.1	3760513	208:57,151	intergenic	-	-	-	-	_
NZ_CP032618.1	3760515	200:142,58	intergenic	-	-	-	-	_
NZ_CP032618.1	3760534	171:83,88	intergenic	-	-	-	-	_
NZ_CP032618.1	3760540	171:65,106	intergenic	-	-	-	-	_
NZ_CP032618.1	3760755	405:307,98	intergenic	-	-	-	-	_
NZ_CP032618.1	3760763	416:354,62	intergenic	-	-	-	-	_
NZ_CP032618.1	3760818	264:173,91	intergenic	-	-	-	-	_
NZ_CP032618.1	3760949	67:61,6	intergenic	-	-	-	-	_
NZ_CP032618.1	3760954	60:54,6	intergenic	-	-	-	-	_
NZ_CP032618.1	3760955	60:54,6	intergenic	-	-	-	-	_
NZ_CP032618.1	3761014	15:11,4	intergenic	-	-	-	-	_
NZ_CP032618.1	3761053	42:27,15	intergenic	-	-	-	-	_
NZ_CP032618.1	3761070	49:33,16	intergenic	-	-	-	-	_
NZ_CP032618.1	3761086	64:39,25	intergenic	-	-	-	-	_
NZ_CP032618.1	3761096	79:65,14	intergenic	-	-	-	-	_
NZ_CP032618.1	3761163	105:67,38	intergenic	-	-	-	-	_
NZ_CP032618.1	3761255	171:153,18	intergenic	-	-	-	-	_
NZ_CP032618.1	3761256	177:160,17	intergenic	-	-	-	-	_
NZ_CP032618.1	3774531	258:215,43	intergenic	-	-	-	-	_
NZ_CP032618.1	3774567	153:17,136	intergenic	-	-	-	-	_
NZ_CP032618.1	3790482	467:336,131	intergenic	-	-	-	-	_
NZ_CP032618.1	3790487	469:354,115	intergenic	-	-	-	-	_
NZ_CP032618.1	3790498	476:392,84	intergenic	-	-	-	-	_
NZ_CP032618.1	3819710	211:179,32	intergenic	-	-	-	-	_
NZ_CP032618.1	3825122	201:193,8	intergenic	-	-	-	-	_
NZ_CP032618.1	3827173	116:61,55	CDS	2:TGC->TGA	C->U	stopgain	gene3491	TonB-dependent siderophore receptor
NZ_CP032618.1	3827178	7:0,7	CDS	1:TAC->TGC	Y->C	nonsynonymous	gene3491	TonB-dependent siderophore receptor
NZ_CP032618.1	3839826	645:358,287	CDS	2:GGT->GGC	G->G	synonymous	gene3499	type IV secretion protein Rhs
NZ_CP032618.1	3839970	675:421,254	CDS	2:TAC->TAT	Y->Y	synonymous	gene3499	type IV secretion protein Rhs
NZ_CP032618.1	3840046	649:453,196	CDS	0:GCC->ACC	A->T	nonsynonymous	gene3499	type IV secretion protein Rhs
NZ_CP032618.1	3840075	615:416,199	CDS	2:GGC->GGT	G->G	synonymous	gene3499	type IV secretion protein Rhs
NZ_CP032618.1	3840078	613:411,202	CDS	2:TTC->TTT	F->F	synonymous	gene3499	type IV secretion protein Rhs
NZ_CP032618.1	3840187	594:249,345	CDS	0:GCC->ACC	A->T	nonsynonymous	gene3499	type IV secretion protein Rhs
NZ_CP032618.1	3840282	489:388,101	CDS	2:CAC->CAT	H->H	synonymous	gene3499	type IV secretion protein Rhs
NZ_CP032618.1	3840294	470:390,80	CDS	2:CAG->CAT	Q->H	nonsynonymous	gene3499	type IV secretion protein Rhs
NZ_CP032618.1	3840325	421:344,77	CDS	0:GCC->ACC	A->T	nonsynonymous	gene3499	type IV secretion protein Rhs
NZ_CP032618.1	3840378	304:224,80	CDS	2:CAA->CAG	Q->Q	synonymous	gene3499	type IV secretion protein Rhs
NZ_CP032618.1	3840451	346:143,203	CDS	0:GTC->ATC	V->I	nonsynonymous	gene3499	type IV secretion protein Rhs
NZ_CP032618.1	3840470	374:138,236	CDS	1:ACA->ATA	T->I	nonsynonymous	gene3499	type IV secretion protein Rhs
NZ_CP032618.1	3840519	469:332,137	CDS	2:CAG->CAA	Q->Q	synonymous	gene3499	type IV secretion protein Rhs
NZ_CP032618.1	3840748	694:305,389	CDS	0:CTG->TTG	L->L	synonymous	gene3499	type IV secretion protein Rhs
NZ_CP032618.1	3840879	663:142,521	CDS	2:TTA->TTG	L->L	synonymous	gene3499	type IV secretion protein Rhs
NZ_CP032618.1	3840912	664:106,558	CDS	2:CGC->CGT	R->R	synonymous	gene3499	type IV secretion protein Rhs
NZ_CP032618.1	3840917	658:100,558	CDS	1:ATC->ACC	I->T	nonsynonymous	gene3499	type IV secretion protein Rhs
NZ_CP032618.1	3890042	290:256,34	intergenic	-	-	-	-	_
NZ_CP032618.1	3916904	71:24,47	intergenic	-	-	-	-	_
NZ_CP032618.1	4020268	343:272,71	CDS	2:GGC->GGG	G->G	synonymous	gene3674	DUF4381 domain-containing protein
NZ_CP032618.1	4020269	321:240,81	CDS	0:TTG->GTG	L->V	nonsynonymous	gene3674	DUF4381 domain-containing protein
NZ_CP032618.1	4070356	60:45,15	intergenic	-	-	-	-	_
NZ_CP032618.1	4070360	45:31,14	intergenic	-	-	-	-	_
NZ_CP032618.1	4070540	142:122,20	CDS	1:TAC->TCC	Y->S	nonsynonymous	gene3726	hypothetical protein
NZ_CP032618.1	4070552	191:106,85	CDS	1:CTG->CCG	L->P	nonsynonymous	gene3726	hypothetical protein
NZ_CP032618.1	4070630	403:99,304	CDS	1:GCC->GTC	A->V	nonsynonymous	gene3726	hypothetical protein
NZ_CP032618.1	4070652	499:323,176	CDS	0:AAC->GAC	N->D	nonsynonymous	gene3726	hypothetical protein
NZ_CP032618.1	4070662	513:293,220	CDS	2:GGT->GGC	G->G	synonymous	gene3726	hypothetical protein
NZ_CP032618.1	4070673	544:290,254	CDS	0:TGC->AGC	C->S	nonsynonymous	gene3726	hypothetical protein
NZ_CP032618.1	4097959	299:243,56	intergenic	-	-	-	-	_
NZ_CP032618.1	4097960	291:225,66	intergenic	-	-	-	-	_
NZ_CP032618.1	4175064	311:255,56	intergenic	-	-	-	-	_
NZ_CP032618.1	4196553	162:10,152	CDS	0:AGA->CGA	R->R	synonymous	gene3852	hypothetical protein
NZ_CP032618.1	4353159	82:9,73	intergenic	-	-	-	-	_
NZ_CP032618.1	4353163	99:26,73	intergenic	-	-	-	-	_
NZ_CP032618.1	4488355	554:373,181	CDS	2:AAA->AAG	K->K	synonymous	gene4119	ribonucleotide-diphosphate reductase subunit beta
NZ_CP032618.1	4488592	267:35,232	CDS	2:GAA->GAG	E->E	synonymous	gene4119	ribonucleotide-diphosphate reductase subunit beta
NZ_CP032618.1	4489054	734:530,204	CDS	2:GAC->GAT	D->D	synonymous	gene4119	ribonucleotide-diphosphate reductase subunit beta
NZ_CP032618.1	4489063	723:542,181	CDS	2:CCA->CCG	P->P	synonymous	gene4119	ribonucleotide-diphosphate reductase subunit beta
NZ_CP032618.1	4533557	634:567,67	intergenic	-	-	-	-	_
NZ_CP032618.1	4533649	488:416,72	CDS	2:CAG->CAT	Q->H	nonsynonymous	gene4172	nucleoid-structuring protein H-NS
NZ_CP032618.1	4533675	497:442,55	CDS	1:GTT->GGT	V->G	nonsynonymous	gene4172	nucleoid-structuring protein H-NS
NZ_CP032618.1	4533692	502:409,93	CDS	0:AAT->TAT	N->Y	nonsynonymous	gene4172	nucleoid-structuring protein H-NS
NZ_CP032618.1	4534054	456:56,400	intergenic	-	-	-	-	_
NZ_CP032618.1	4565727	282:245,37	intergenic	-	-	-	-	_
NZ_CP032618.1	4595943	273:239,34	intergenic	-	-	-	-	_
NZ_CP032618.1	4595961	249:219,30	intergenic	-	-	-	-	_
NZ_CP032618.1	4774403	85:53,32	intergenic	-	-	-	-	_
NZ_CP032618.1	4774407	124:7,117	intergenic	-	-	-	-	_
NZ_CP032618.1	4775539	327:116,211	intergenic	-	-	-	-	_
NZ_CP032618.1	4775567	384:322,62	intergenic	-	-	-	-	_
NZ_CP032618.1	4775582	411:60,351	intergenic	-	-	-	-	_
NZ_CP032618.1	4845686	179:149,30	intergenic	-	-	-	-	_
NZ_CP032618.1	4845706	179:149,30	intergenic	-	-	-	-	_
NZ_CP032618.1	4845709	178:157,21	intergenic	-	-	-	-	_
NZ_CP032618.1	4860838	667:390,277	CDS	2:GAA->GAG	E->E	synonymous	gene4467	nucleoid-associated protein YejK
NZ_CP032618.1	4860844	675:403,272	CDS	2:TCG->TCA	S->S	synonymous	gene4467	nucleoid-associated protein YejK
NZ_CP032618.1	4860847	677:408,269	CDS	2:GGC->GGG	G->G	synonymous	gene4467	nucleoid-associated protein YejK
NZ_CP032618.1	4860848	677:408,269	CDS	0:CTG->TTG	L->L	synonymous	gene4467	nucleoid-associated protein YejK
NZ_CP032618.1	4860853	680:412,268	CDS	2:ATT->ATC	I->I	synonymous	gene4467	nucleoid-associated protein YejK
NZ_CP032618.1	4860865	664:403,261	CDS	2:CGG->CGA	R->R	synonymous	gene4467	nucleoid-associated protein YejK
NZ_CP032618.1	4860871	662:401,261	CDS	2:AAG->AAA	K->K	synonymous	gene4467	nucleoid-associated protein YejK
NZ_CP032618.1	4860883	653:409,244	CDS	2:GAC->GAT	D->D	synonymous	gene4467	nucleoid-associated protein YejK
NZ_CP032618.1	4860886	655:417,238	CDS	2:CAT->CAC	H->H	synonymous	gene4467	nucleoid-associated protein YejK
NZ_CP032618.1	4860901	643:452,191	CDS	2:GAT->GAC	D->D	synonymous	gene4467	nucleoid-associated protein YejK
NZ_CP032618.1	4860916	613:470,143	CDS	2:CCG->CCT	P->P	synonymous	gene4467	nucleoid-associated protein YejK
NZ_CP032618.1	4860928	594:492,102	CDS	2:GCG->GCA	A->A	synonymous	gene4467	nucleoid-associated protein YejK
NZ_CP032618.1	4860934	569:496,73	CDS	2:AAA->AAG	K->K	synonymous	gene4467	nucleoid-associated protein YejK
NZ_CP032618.1	4860937	564:495,69	CDS	2:CGC->CGT	R->R	synonymous	gene4467	nucleoid-associated protein YejK
NZ_CP032618.1	4882559	258:258,0	intergenic	-	-	-	-	_
NZ_CP032618.1	5005866	325:244,81	intergenic	-	-	-	-	_
NZ_CP032618.1	5045246	226:166,60	intergenic	-	-	-	-	_
NZ_CP032618.1	5045249	217:103,114	intergenic	-	-	-	-	_
NZ_CP032618.1	5045251	198:101,97	intergenic	-	-	-	-	_
NZ_CP032618.1	5045266	109:102,7	intergenic	-	-	-	-	_
NZ_CP032618.1	5068986	266:246,20	intergenic	-	-	-	-	_
NZ_CP032618.1	5068991	224:187,37	intergenic	-	-	-	-	_
NZ_CP032618.1	5253722	234:198,36	intergenic	-	-	-	-	_
NZ_CP032618.1	5343451	534:371,163	CDS	2:CAG->CAA	Q->Q	synonymous	gene4926	single-stranded DNA-binding protein
NZ_CP032618.1	5343460	506:386,120	CDS	2:ACA->ACC	T->T	synonymous	gene4926	single-stranded DNA-binding protein
NZ_CP032618.1	5343463	525:380,145	CDS	2:GGT->GGC	G->G	synonymous	gene4926	single-stranded DNA-binding protein
NZ_CP032618.1	5343471	528:438,90	CDS	0:TTG->CTG	L->L	synonymous	gene4926	single-stranded DNA-binding protein
NZ_CP032618.1	5343472	497:409,88	CDS	2:ATA->ATC	I->I	synonymous	gene4926	single-stranded DNA-binding protein
NZ_CP032618.1	5389038	452:350,102	CDS	2:CAT->CAC	H->H	synonymous	gene4983	hypothetical protein
NZ_CP032618.1	5389056	557:459,98	CDS	2:TAT->TAC	Y->Y	synonymous	gene4983	hypothetical protein
NZ_CP032618.1	5389074	673:514,159	CDS	2:AGG->AGA	R->R	synonymous	gene4983	hypothetical protein
NZ_CP032618.1	5389085	733:640,93	CDS	1:ACA->ATA	T->I	nonsynonymous	gene4983	hypothetical protein
NZ_CP032618.1	5389242	754:667,87	intergenic	-	-	-	-	_
NZ_CP032618.1	5389250	746:292,454	intergenic	-	-	-	-	_
NZ_CP032618.1	5406555	319:266,53	intergenic	-	-	-	-	_
NZ_CP032618.1	5406556	315:254,61	intergenic	-	-	-	-	_
NZ_CP032618.1	5420158	124:31,93	CDS	1:GCC->GTC	A->V	nonsynonymous	gene5014	hypothetical protein
NZ_CP032618.1	5424358	143:110,33	CDS	2:AGC->AGT	S->S	synonymous	gene5018	LPS-assembly protein LptD
NZ_CP032618.1	5424364	34:1,33	CDS	2:GGT->GGC	G->G	synonymous	gene5018	LPS-assembly protein LptD
NZ_CP032618.1	5430593	670:554,116	CDS	1:CTG->CGG	L->R	nonsynonymous	gene5023	symmetrical bis(5'-nucleosyl)-tetraphosphatase
NZ_CP032618.1	5481351	38:30,8	intergenic	-	-	-	-	_
NZ_CP032618.1	5481358	11:3,8	intergenic	-	-	-	-	_
NZ_CP032618.1	5537073	278:244,34	intergenic	-	-	-	-	_
NZ_CP032618.1	5537077	249:189,60	intergenic	-	-	-	-	_
NZ_CP032618.1	5551459	286:260,26	intergenic	-	-	-	-	_
NZ_CP032618.1	5562209	88:57,31	intergenic	-	-	-	-	_
NZ_CP032618.1	5612227	265:263,2	intergenic	-	-	-	-	_
NZ_CP032618.1	5683608	256:254,2	intergenic	-	-	-	-	_
NZ_CP032618.1	5717803	214:140,74	intergenic	-	-	-	-	_
NZ_CP032618.1	5721514	268:256,12	intergenic	-	-	-	-	_
NZ_CP032618.1	5786586	133:101,32	CDS	0:ACT->GCT	T->A	nonsynonymous	gene5363	transcriptional regulator
NZ_CP032618.1	5945365	10:2,8	intergenic	-	-	-	-	_
NZ_CP032618.1	5945366	13:2,11	intergenic	-	-	-	-	_
NZ_CP032618.1	5945501	101:5,96	intergenic	-	-	-	-	_
NZ_CP032618.1	5945677	76:20,56	CDS	2:CCT->CCC	P->P	synonymous	gene5519	metal ABC transporter ATP-binding protein
NZ_CP032618.1	5945686	85:49,36	CDS	2:GCT->GCG	A->A	synonymous	gene5519	metal ABC transporter ATP-binding protein
NZ_CP032618.1	5945699	80:51,29	intergenic	-	-	-	-	_
NZ_CP032618.1	5945700	81:52,29	intergenic	-	-	-	-	_
NZ_CP032618.1	5945701	82:53,29	intergenic	-	-	-	-	_
NZ_CP032618.1	5945713	86:57,29	intergenic	-	-	-	-	_
NZ_CP032618.1	5945716	89:60,29	intergenic	-	-	-	-	_
NZ_CP032618.1	5945765	50:22,28	CDS	1:TAA->TCA	U->S	stoploss	gene5520	nucleoid-structuring protein H-NS
NZ_CP032618.1	5945775	56:0,56	CDS	0:TGG->CGG	W->R	nonsynonymous	gene5520	nucleoid-structuring protein H-NS
NZ_CP032618.1	5945853	250:200,50	CDS	0:ATG->CTG	M->L	nonsynonymous	gene5520	nucleoid-structuring protein H-NS
NZ_CP032618.1	5945937	444:389,55	CDS	0:CTG->TTG	L->L	synonymous	gene5520	nucleoid-structuring protein H-NS
NZ_CP032618.1	5946064	620:421,199	intergenic	-	-	-	-	_
NZ_CP032618.1	5946069	622:430,192	intergenic	-	-	-	-	_
NZ_CP032618.1	5946081	648:170,478	intergenic	-	-	-	-	_
NZ_CP032618.1	5946088	649:154,495	intergenic	-	-	-	-	_
NZ_CP032618.1	5946093	641:141,500	intergenic	-	-	-	-	_
NZ_CP032618.1	5969653	22:4,18	intergenic	-	-	-	-	_

## Sheet: FgDNA.snp.anno
Table S4-6 The specific information of all SNPs detected in FgDNA
Chr	pos	depth(total:ref,alt)	region	nuc	pro	type	gene	func
NZ_CP032618.1	75072	341:265,76	intergenic	-	-	-	-	_
NZ_CP032618.1	136417	107:87,20	CDS	1:TCG->TAG	S->U	stopgain	gene129	retention module-containing protein
NZ_CP032618.1	136423	26:6,20	CDS	1:AGC->ACC	S->T	nonsynonymous	gene129	retention module-containing protein
NZ_CP032618.1	139785	60:18,42	CDS	2:AAA->AAG	K->K	synonymous	gene129	retention module-containing protein
NZ_CP032618.1	139845	96:11,85	CDS	2:ACT->ACC	T->T	synonymous	gene129	retention module-containing protein
NZ_CP032618.1	139857	94:86,8	CDS	2:GGC->GGT	G->G	synonymous	gene129	retention module-containing protein
NZ_CP032618.1	139926	7:0,7	CDS	2:GTC->GTG	V->V	synonymous	gene129	retention module-containing protein
NZ_CP032618.1	139929	8:7,1	CDS	2:ACT->ACC	T->T	synonymous	gene129	retention module-containing protein
NZ_CP032618.1	139930	13:12,1	CDS	1:ACT->ATT	T->I	nonsynonymous	gene129	retention module-containing protein
NZ_CP032618.1	139932	13:12,1	CDS	2:ACG->ACC	T->T	synonymous	gene129	retention module-containing protein
NZ_CP032618.1	139935	29:12,17	CDS	2:ACT->ACC	T->T	synonymous	gene129	retention module-containing protein
NZ_CP032618.1	140058	455:389,66	CDS	2:GGG->GGT	G->G	synonymous	gene129	retention module-containing protein
NZ_CP032618.1	140094	564:460,104	CDS	2:AAC->AAT	N->N	synonymous	gene129	retention module-containing protein
NZ_CP032618.1	140106	585:104,481	CDS	2:ACC->ACT	T->T	synonymous	gene129	retention module-containing protein
NZ_CP032618.1	140112	582:106,476	CDS	2:ACT->ACC	T->T	synonymous	gene129	retention module-containing protein
NZ_CP032618.1	140122	613:106,507	CDS	1:AAC->AGC	N->S	nonsynonymous	gene129	retention module-containing protein
NZ_CP032618.1	140133	635:107,528	CDS	2:ACC->ACT	T->T	synonymous	gene129	retention module-containing protein
NZ_CP032618.1	140145	623:111,512	CDS	2:GGC->GGT	G->G	synonymous	gene129	retention module-containing protein
NZ_CP032618.1	140175	555:475,80	CDS	2:GTC->GTT	V->V	synonymous	gene129	retention module-containing protein
NZ_CP032618.1	140193	479:435,44	CDS	2:GGT->GGC	G->G	synonymous	gene129	retention module-containing protein
NZ_CP032618.1	140208	394:47,347	CDS	2:GCC->GCG	A->A	synonymous	gene129	retention module-containing protein
NZ_CP032618.1	140251	260:62,198	CDS	1:ACC->AGC	T->S	nonsynonymous	gene129	retention module-containing protein
NZ_CP032618.1	140259	230:108,122	CDS	2:GCG->GCA	A->A	synonymous	gene129	retention module-containing protein
NZ_CP032618.1	140265	232:100,132	CDS	2:AAT->AAC	N->N	synonymous	gene129	retention module-containing protein
NZ_CP032618.1	140268	227:134,93	CDS	2:GGC->GGA	G->G	synonymous	gene129	retention module-containing protein
NZ_CP032618.1	140271	205:108,97	CDS	2:GCT->GCA	A->A	synonymous	gene129	retention module-containing protein
NZ_CP032618.1	140280	237:211,26	CDS	2:CTC->CTA	L->L	synonymous	gene129	retention module-containing protein
NZ_CP032618.1	140304	319:289,30	CDS	2:ACC->ACT	T->T	synonymous	gene129	retention module-containing protein
NZ_CP032618.1	140307	328:300,28	CDS	2:GGC->GGG	G->G	synonymous	gene129	retention module-containing protein
NZ_CP032618.1	140310	340:135,205	CDS	2:ACC->ACT	T->T	synonymous	gene129	retention module-containing protein
NZ_CP032618.1	140391	361:97,264	CDS	2:GGC->GGT	G->G	synonymous	gene129	retention module-containing protein
NZ_CP032618.1	140394	352:14,338	CDS	2:GCT->GCC	A->A	synonymous	gene129	retention module-containing protein
NZ_CP032618.1	140415	271:254,17	CDS	2:AAG->AAA	K->K	synonymous	gene129	retention module-containing protein
NZ_CP032618.1	140664	22:0,22	CDS	2:GAC->GAT	D->D	synonymous	gene129	retention module-containing protein
NZ_CP032618.1	140667	35:13,22	CDS	2:CCA->CCG	P->P	synonymous	gene129	retention module-containing protein
NZ_CP032618.1	140781	359:253,106	CDS	2:AAG->AAA	K->K	synonymous	gene129	retention module-containing protein
NZ_CP032618.1	140787	356:103,253	CDS	2:GTG->GTA	V->V	synonymous	gene129	retention module-containing protein
NZ_CP032618.1	140805	353:289,64	CDS	2:GTC->GTT	V->V	synonymous	gene129	retention module-containing protein
NZ_CP032618.1	140823	305:8,297	CDS	2:GGC->GGT	G->G	synonymous	gene129	retention module-containing protein
NZ_CP032618.1	140838	273:210,63	CDS	2:GCC->GCG	A->A	synonymous	gene129	retention module-containing protein
NZ_CP032618.1	140850	222:157,65	CDS	2:GTG->GTA	V->V	synonymous	gene129	retention module-containing protein
NZ_CP032618.1	140934	229:166,63	CDS	2:ACT->ACC	T->T	synonymous	gene129	retention module-containing protein
NZ_CP032618.1	140937	225:166,59	CDS	2:GGG->GGC	G->G	synonymous	gene129	retention module-containing protein
NZ_CP032618.1	140940	222:167,55	CDS	2:ACC->ACT	T->T	synonymous	gene129	retention module-containing protein
NZ_CP032618.1	140949	85:46,39	CDS	2:GTC->GTT	V->V	synonymous	gene129	retention module-containing protein
NZ_CP032618.1	140955	76:5,71	CDS	2:CAG->CAA	Q->Q	synonymous	gene129	retention module-containing protein
NZ_CP032618.1	140988	81:49,32	CDS	2:CCT->CCA	P->P	synonymous	gene129	retention module-containing protein
NZ_CP032618.1	140991	81:49,32	CDS	2:GCC->GCT	A->A	synonymous	gene129	retention module-containing protein
NZ_CP032618.1	140997	97:49,48	CDS	2:GTT->GTA	V->V	synonymous	gene129	retention module-containing protein
NZ_CP032618.1	141000	98:50,48	CDS	2:ACC->ACG	T->T	synonymous	gene129	retention module-containing protein
NZ_CP032618.1	141003	113:50,63	CDS	2:GTC->GTG	V->V	synonymous	gene129	retention module-containing protein
NZ_CP032618.1	141009	132:50,82	CDS	2:GGT->GGC	G->G	synonymous	gene129	retention module-containing protein
NZ_CP032618.1	141015	165:50,115	CDS	2:ACC->ACT	T->T	synonymous	gene129	retention module-containing protein
NZ_CP032618.1	141021	198:45,153	CDS	2:GGC->GGT	G->G	synonymous	gene129	retention module-containing protein
NZ_CP032618.1	141045	295:71,224	CDS	2:AAA->AAG	K->K	synonymous	gene129	retention module-containing protein
NZ_CP032618.1	141057	328:83,245	CDS	2:ACA->ACC	T->T	synonymous	gene129	retention module-containing protein
NZ_CP032618.1	141062	353:88,265	CDS	0:CTG->TTG	L->L	synonymous	gene129	retention module-containing protein
NZ_CP032618.1	141210	742:649,93	CDS	2:GGT->GGG	G->G	synonymous	gene129	retention module-containing protein
NZ_CP032618.1	141221	733:90,643	CDS	0:CTG->TTG	L->L	synonymous	gene129	retention module-containing protein
NZ_CP032618.1	141222	736:646,90	CDS	2:AAC->AAT	N->N	synonymous	gene129	retention module-containing protein
NZ_CP032618.1	141225	734:90,644	CDS	2:GAA->GAG	E->E	synonymous	gene129	retention module-containing protein
NZ_CP032618.1	141235	724:84,640	CDS	1:GAG->GCG	E->A	nonsynonymous	gene129	retention module-containing protein
NZ_CP032618.1	141236	722:84,638	CDS	0:GAG->AAG	E->K	nonsynonymous	gene129	retention module-containing protein
NZ_CP032618.1	141312	704:336,368	CDS	2:GTT->GTC	V->V	synonymous	gene129	retention module-containing protein
NZ_CP032618.1	141435	608:527,81	CDS	2:GTC->GTT	V->V	synonymous	gene129	retention module-containing protein
NZ_CP032618.1	141453	593:541,52	CDS	2:GGT->GGC	G->G	synonymous	gene129	retention module-containing protein
NZ_CP032618.1	141468	560:521,39	CDS	2:GCC->GCG	A->A	synonymous	gene129	retention module-containing protein
NZ_CP032618.1	141477	514:478,36	CDS	2:GTG->GTC	V->V	synonymous	gene129	retention module-containing protein
NZ_CP032618.1	141480	500:464,36	CDS	2:GTA->GTG	V->V	synonymous	gene129	retention module-containing protein
NZ_CP032618.1	141511	435:92,343	CDS	1:ACC->AGC	T->S	nonsynonymous	gene129	retention module-containing protein
NZ_CP032618.1	141516	416:95,321	CDS	2:ACT->ACA	T->T	synonymous	gene129	retention module-containing protein
NZ_CP032618.1	141525	374:88,286	CDS	2:AAT->AAC	N->N	synonymous	gene129	retention module-containing protein
NZ_CP032618.1	141527	365:330,35	CDS	0:AAT->GAT	N->D	nonsynonymous	gene129	retention module-containing protein
NZ_CP032618.1	141531	354:91,263	CDS	2:GCT->GCC	A->A	synonymous	gene129	retention module-containing protein
NZ_CP032618.1	141540	329:99,230	CDS	2:CTC->CTA	L->L	synonymous	gene129	retention module-containing protein
NZ_CP032618.1	141564	265:95,170	CDS	2:ACC->ACT	T->T	synonymous	gene129	retention module-containing protein
NZ_CP032618.1	141567	248:97,151	CDS	2:GGC->GGG	G->G	synonymous	gene129	retention module-containing protein
NZ_CP032618.1	141579	211:189,22	CDS	2:GTC->GTT	V->V	synonymous	gene129	retention module-containing protein
NZ_CP032618.1	141585	203:71,132	CDS	2:CAG->CAA	Q->Q	synonymous	gene129	retention module-containing protein
NZ_CP032618.1	141597	183:85,98	CDS	2:GAC->GAT	D->D	synonymous	gene129	retention module-containing protein
NZ_CP032618.1	141627	226:93,133	CDS	2:GTT->GTA	V->V	synonymous	gene129	retention module-containing protein
NZ_CP032618.1	141636	222:137,85	CDS	2:ACC->ACT	T->T	synonymous	gene129	retention module-containing protein
NZ_CP032618.1	141639	213:78,135	CDS	2:GGT->GGC	G->G	synonymous	gene129	retention module-containing protein
NZ_CP032618.1	141651	193:162,31	CDS	2:GGC->GGT	G->G	synonymous	gene129	retention module-containing protein
NZ_CP032618.1	141654	192:128,64	CDS	2:GCC->GCT	A->A	synonymous	gene129	retention module-containing protein
NZ_CP032618.1	141657	189:128,61	CDS	2:AAG->AAA	K->K	synonymous	gene129	retention module-containing protein
NZ_CP032618.1	141675	181:93,88	CDS	2:AAA->AAG	K->K	synonymous	gene129	retention module-containing protein
NZ_CP032618.1	141681	176:121,55	CDS	2:GAT->GAC	D->D	synonymous	gene129	retention module-containing protein
NZ_CP032618.1	141692	164:132,32	CDS	0:CTG->TTG	L->L	synonymous	gene129	retention module-containing protein
NZ_CP032618.1	142446	136:122,14	CDS	2:GTC->GTT	V->V	synonymous	gene129	retention module-containing protein
NZ_CP032618.1	142481	209:12,197	CDS	0:CTG->TTG	L->L	synonymous	gene129	retention module-containing protein
NZ_CP032618.1	142485	213:11,202	CDS	2:GAA->GAG	E->E	synonymous	gene129	retention module-containing protein
NZ_CP032618.1	142614	302:17,285	CDS	2:AAC->AAT	N->N	synonymous	gene129	retention module-containing protein
NZ_CP032618.1	142642	308:276,32	CDS	1:AAC->AGC	N->S	nonsynonymous	gene129	retention module-containing protein
NZ_CP032618.1	142653	312:264,48	CDS	2:ACC->ACT	T->T	synonymous	gene129	retention module-containing protein
NZ_CP032618.1	142665	315:259,56	CDS	2:GGC->GGT	G->G	synonymous	gene129	retention module-containing protein
NZ_CP032618.1	142695	299:241,58	CDS	2:GTT->GTC	V->V	synonymous	gene129	retention module-containing protein
NZ_CP032618.1	142713	265:205,60	CDS	2:GGC->GGT	G->G	synonymous	gene129	retention module-containing protein
NZ_CP032618.1	142737	189:122,67	CDS	2:GTC->GTG	V->V	synonymous	gene129	retention module-containing protein
NZ_CP032618.1	142740	184:114,70	CDS	2:GTG->GTA	V->V	synonymous	gene129	retention module-containing protein
NZ_CP032618.1	143283	11:7,4	CDS	2:ACC->ACT	T->T	synonymous	gene129	retention module-containing protein
NZ_CP032618.1	143316	22:10,12	CDS	2:GCC->GCT	A->A	synonymous	gene129	retention module-containing protein
NZ_CP032618.1	143325	22:10,12	CDS	2:GTC->GTT	V->V	synonymous	gene129	retention module-containing protein
NZ_CP032618.1	143367	70:4,66	CDS	2:GTC->GTG	V->V	synonymous	gene129	retention module-containing protein
NZ_CP032618.1	143370	74:64,10	CDS	2:GTG->GTA	V->V	synonymous	gene129	retention module-containing protein
NZ_CP032618.1	143401	100:90,10	CDS	1:ACC->AGC	T->S	nonsynonymous	gene129	retention module-containing protein
NZ_CP032618.1	143406	105:95,10	CDS	2:ACT->ACA	T->T	synonymous	gene129	retention module-containing protein
NZ_CP032618.1	143415	121:111,10	CDS	2:AAT->AAC	N->N	synonymous	gene129	retention module-containing protein
NZ_CP032618.1	143417	121:62,59	CDS	0:AAT->GAT	N->D	nonsynonymous	gene129	retention module-containing protein
NZ_CP032618.1	143454	104:55,49	CDS	2:ACC->ACT	T->T	synonymous	gene129	retention module-containing protein
NZ_CP032618.1	143457	105:56,49	CDS	2:GGC->GGG	G->G	synonymous	gene129	retention module-containing protein
NZ_CP032618.1	143475	102:47,55	CDS	2:CAG->CAA	Q->Q	synonymous	gene129	retention module-containing protein
NZ_CP032618.1	143487	103:47,56	CDS	2:GAC->GAT	D->D	synonymous	gene129	retention module-containing protein
NZ_CP032618.1	143508	72:51,21	CDS	2:CCA->CCT	P->P	synonymous	gene129	retention module-containing protein
NZ_CP032618.1	143511	69:51,18	CDS	2:GCT->GCC	A->A	synonymous	gene129	retention module-containing protein
NZ_CP032618.1	143516	52:49,3	CDS	0:GAT->AAT	D->N	nonsynonymous	gene129	retention module-containing protein
NZ_CP032618.1	143529	43:2,41	CDS	2:GGT->GGC	G->G	synonymous	gene129	retention module-containing protein
NZ_CP032618.1	143562	25:19,6	CDS	2:CAA->CAG	Q->Q	synonymous	gene129	retention module-containing protein
NZ_CP032618.1	143565	23:12,11	CDS	2:AAG->AAA	K->K	synonymous	gene129	retention module-containing protein
NZ_CP032618.1	143640	99:40,59	CDS	2:GAA->GAG	E->E	synonymous	gene129	retention module-containing protein
NZ_CP032618.1	143655	127:94,33	CDS	2:CCG->CCT	P->P	synonymous	gene129	retention module-containing protein
NZ_CP032618.1	143706	138:117,21	CDS	2:GTC->GTT	V->V	synonymous	gene129	retention module-containing protein
NZ_CP032618.1	143730	110:39,71	CDS	2:GGT->GGG	G->G	synonymous	gene129	retention module-containing protein
NZ_CP032618.1	143741	101:71,30	CDS	0:CTG->TTG	L->L	synonymous	gene129	retention module-containing protein
NZ_CP032618.1	143742	99:28,71	CDS	2:AAC->AAT	N->N	synonymous	gene129	retention module-containing protein
NZ_CP032618.1	143745	95:71,24	CDS	2:GAA->GAG	E->E	synonymous	gene129	retention module-containing protein
NZ_CP032618.1	143755	87:55,32	CDS	1:GAG->GCG	E->A	nonsynonymous	gene129	retention module-containing protein
NZ_CP032618.1	143756	86:55,31	CDS	0:GAG->AAG	E->K	nonsynonymous	gene129	retention module-containing protein
NZ_CP032618.1	143772	78:69,9	CDS	2:AAA->AAG	K->K	synonymous	gene129	retention module-containing protein
NZ_CP032618.1	143775	70:62,8	CDS	2:ATT->ATC	I->I	synonymous	gene129	retention module-containing protein
NZ_CP032618.1	143778	70:62,8	CDS	2:GGT->GGC	G->G	synonymous	gene129	retention module-containing protein
NZ_CP032618.1	143790	47:44,3	CDS	2:ACC->ACG	T->T	synonymous	gene129	retention module-containing protein
NZ_CP032618.1	143793	40:6,34	CDS	2:CAA->CAG	Q->Q	synonymous	gene129	retention module-containing protein
NZ_CP032618.1	143817	8:2,6	CDS	2:CCG->CCA	P->P	synonymous	gene129	retention module-containing protein
NZ_CP032618.1	143832	4:1,3	CDS	2:GTT->GTC	V->V	synonymous	gene129	retention module-containing protein
NZ_CP032618.1	144330	47:13,34	CDS	2:GAT->GAG	D->E	nonsynonymous	gene129	retention module-containing protein
NZ_CP032618.1	144336	35:1,34	CDS	2:GTG->GTT	V->V	synonymous	gene129	retention module-containing protein
NZ_CP032618.1	144555	20:11,9	CDS	2:GGT->GGC	G->G	synonymous	gene129	retention module-containing protein
NZ_CP032618.1	144561	15:5,10	CDS	2:AAA->AAG	K->K	synonymous	gene129	retention module-containing protein
NZ_CP032618.1	144567	13:3,10	CDS	2:GTG->GTA	V->V	synonymous	gene129	retention module-containing protein
NZ_CP032618.1	144570	13:10,3	CDS	2:TTG->TTT	L->F	nonsynonymous	gene129	retention module-containing protein
NZ_CP032618.1	144572	15:10,5	CDS	0:TTG->CTG	L->L	synonymous	gene129	retention module-containing protein
NZ_CP032618.1	144576	22:10,12	CDS	2:GCT->GCC	A->A	synonymous	gene129	retention module-containing protein
NZ_CP032618.1	144585	43:10,33	CDS	2:GTC->GTT	V->V	synonymous	gene129	retention module-containing protein
NZ_CP032618.1	144603	53:10,43	CDS	2:GGT->GGC	G->G	synonymous	gene129	retention module-containing protein
NZ_CP032618.1	144618	53:10,43	CDS	2:GCC->GCG	A->A	synonymous	gene129	retention module-containing protein
NZ_CP032618.1	144627	53:43,10	CDS	2:GTC->GTG	V->V	synonymous	gene129	retention module-containing protein
NZ_CP032618.1	144677	52:43,9	CDS	0:AAT->GAT	N->D	nonsynonymous	gene129	retention module-containing protein
NZ_CP032618.1	144768	44:11,33	CDS	2:CCT->CCA	P->P	synonymous	gene129	retention module-containing protein
NZ_CP032618.1	144771	44:11,33	CDS	2:GCC->GCT	A->A	synonymous	gene129	retention module-containing protein
NZ_CP032618.1	144777	47:11,36	CDS	2:GTT->GTA	V->V	synonymous	gene129	retention module-containing protein
NZ_CP032618.1	144780	49:11,38	CDS	2:ACC->ACG	T->T	synonymous	gene129	retention module-containing protein
NZ_CP032618.1	144783	53:11,42	CDS	2:GTC->GTG	V->V	synonymous	gene129	retention module-containing protein
NZ_CP032618.1	144789	63:11,52	CDS	2:GGT->GGC	G->G	synonymous	gene129	retention module-containing protein
NZ_CP032618.1	144795	72:11,61	CDS	2:ACC->ACT	T->T	synonymous	gene129	retention module-containing protein
NZ_CP032618.1	144801	76:14,62	CDS	2:GGC->GGT	G->G	synonymous	gene129	retention module-containing protein
NZ_CP032618.1	144825	94:22,72	CDS	2:AAA->AAG	K->K	synonymous	gene129	retention module-containing protein
NZ_CP032618.1	144837	104:79,25	CDS	2:ACC->ACA	T->T	synonymous	gene129	retention module-containing protein
NZ_CP032618.1	144842	110:28,82	CDS	0:CTG->TTG	L->L	synonymous	gene129	retention module-containing protein
NZ_CP032618.1	144966	150:111,39	CDS	2:GTC->GTT	V->V	synonymous	gene129	retention module-containing protein
NZ_CP032618.1	144990	130:47,83	CDS	2:GGT->GGG	G->G	synonymous	gene129	retention module-containing protein
NZ_CP032618.1	145001	119:76,43	CDS	0:CTG->TTG	L->L	synonymous	gene129	retention module-containing protein
NZ_CP032618.1	145002	119:44,75	CDS	2:AAC->AAT	N->N	synonymous	gene129	retention module-containing protein
NZ_CP032618.1	145005	119:76,43	CDS	2:GAA->GAG	E->E	synonymous	gene129	retention module-containing protein
NZ_CP032618.1	145015	112:28,84	CDS	1:GAG->GCG	E->A	nonsynonymous	gene129	retention module-containing protein
NZ_CP032618.1	145016	112:28,84	CDS	0:GAG->AAG	E->K	nonsynonymous	gene129	retention module-containing protein
NZ_CP032618.1	145032	86:17,69	CDS	2:AAA->AAG	K->K	synonymous	gene129	retention module-containing protein
NZ_CP032618.1	145035	78:16,62	CDS	2:ATT->ATC	I->I	synonymous	gene129	retention module-containing protein
NZ_CP032618.1	145038	73:64,9	CDS	2:GGC->GGT	G->G	synonymous	gene129	retention module-containing protein
NZ_CP032618.1	145077	51:44,7	CDS	2:CCG->CCA	P->P	synonymous	gene129	retention module-containing protein
NZ_CP032618.1	145146	226:189,37	CDS	2:ACC->ACT	T->T	synonymous	gene129	retention module-containing protein
NZ_CP032618.1	145191	360:84,276	CDS	2:AAA->AAG	K->K	synonymous	gene129	retention module-containing protein
NZ_CP032618.1	145197	390:84,306	CDS	2:GTG->GTA	V->V	synonymous	gene129	retention module-containing protein
NZ_CP032618.1	145200	405:350,55	CDS	2:TTG->TTT	L->F	nonsynonymous	gene129	retention module-containing protein
NZ_CP032618.1	145202	413:358,55	CDS	0:TTG->CTG	L->L	synonymous	gene129	retention module-containing protein
NZ_CP032618.1	145215	477:387,90	CDS	2:GTC->GTT	V->V	synonymous	gene129	retention module-containing protein
NZ_CP032618.1	145359	473:376,97	CDS	2:GTC->GTT	V->V	synonymous	gene129	retention module-containing protein
NZ_CP032618.1	145365	457:332,125	CDS	2:CAG->CAA	Q->Q	synonymous	gene129	retention module-containing protein
NZ_CP032618.1	145377	397:101,296	CDS	2:GAT->GAC	D->D	synonymous	gene129	retention module-containing protein
NZ_CP032618.1	145398	300:227,73	CDS	2:CCT->CCA	P->P	synonymous	gene129	retention module-containing protein
NZ_CP032618.1	145401	292:220,72	CDS	2:GCC->GCT	A->A	synonymous	gene129	retention module-containing protein
NZ_CP032618.1	145406	280:219,61	CDS	0:GAT->AAT	D->N	nonsynonymous	gene129	retention module-containing protein
NZ_CP032618.1	145407	252:191,61	CDS	2:GTT->GTG	V->V	synonymous	gene129	retention module-containing protein
NZ_CP032618.1	145410	224:138,86	CDS	2:ACC->ACG	T->T	synonymous	gene129	retention module-containing protein
NZ_CP032618.1	145413	250:117,133	CDS	2:GTC->GTG	V->V	synonymous	gene129	retention module-containing protein
NZ_CP032618.1	145416	233:125,108	CDS	2:ACC->ACT	T->T	synonymous	gene129	retention module-containing protein
NZ_CP032618.1	145419	219:25,194	CDS	2:GGC->GGT	G->G	synonymous	gene129	retention module-containing protein
NZ_CP032618.1	145431	175:132,43	CDS	2:GGC->GGT	G->G	synonymous	gene129	retention module-containing protein
NZ_CP032618.1	145437	150:106,44	CDS	2:AAA->AAG	K->K	synonymous	gene129	retention module-containing protein
NZ_CP032618.1	145455	84:37,47	CDS	2:AAA->AAG	K->K	synonymous	gene129	retention module-containing protein
NZ_CP032618.1	145461	75:28,47	CDS	2:GAT->GAC	D->D	synonymous	gene129	retention module-containing protein
NZ_CP032618.1	145467	75:28,47	CDS	2:ACA->ACG	T->T	synonymous	gene129	retention module-containing protein
NZ_CP032618.1	145596	17:15,2	CDS	2:GTC->GTT	V->V	synonymous	gene129	retention module-containing protein
NZ_CP032618.1	145605	20:2,18	CDS	2:ACT->ACC	T->T	synonymous	gene129	retention module-containing protein
NZ_CP032618.1	145614	21:19,2	CDS	2:GAC->GAT	D->D	synonymous	gene129	retention module-containing protein
NZ_CP032618.1	145620	23:21,2	CDS	2:GGG->GGC	G->G	synonymous	gene129	retention module-containing protein
NZ_CP032618.1	145623	23:21,2	CDS	2:CCT->CCG	P->P	synonymous	gene129	retention module-containing protein
NZ_CP032618.1	145632	21:2,19	CDS	2:AAC->AAT	N->N	synonymous	gene129	retention module-containing protein
NZ_CP032618.1	145674	37:23,14	CDS	2:ACG->ACT	T->T	synonymous	gene129	retention module-containing protein
NZ_CP032618.1	145677	37:23,14	CDS	2:GTC->GTT	V->V	synonymous	gene129	retention module-containing protein
NZ_CP032618.1	145683	37:23,14	CDS	2:CAA->CAG	Q->Q	synonymous	gene129	retention module-containing protein
NZ_CP032618.1	145707	45:14,31	CDS	2:CCA->CCG	P->P	synonymous	gene129	retention module-containing protein
NZ_CP032618.1	145722	48:25,23	CDS	2:GTC->GTT	V->V	synonymous	gene129	retention module-containing protein
NZ_CP032618.1	145728	48:25,23	CDS	2:GGG->GGT	G->G	synonymous	gene129	retention module-containing protein
NZ_CP032618.1	145764	61:40,21	CDS	2:AAT->AAC	N->N	synonymous	gene129	retention module-containing protein
NZ_CP032618.1	145776	55:39,16	CDS	2:ACC->ACT	T->T	synonymous	gene129	retention module-containing protein
NZ_CP032618.1	145782	50:31,19	CDS	2:ACT->ACC	T->T	synonymous	gene129	retention module-containing protein
NZ_CP032618.1	145792	43:24,19	CDS	1:AAC->AGC	N->S	nonsynonymous	gene129	retention module-containing protein
NZ_CP032618.1	145803	28:18,10	CDS	2:ACT->ACC	T->T	synonymous	gene129	retention module-containing protein
NZ_CP032618.1	145878	77:39,38	CDS	2:GCC->GCG	A->A	synonymous	gene129	retention module-containing protein
NZ_CP032618.1	145926	117:38,79	CDS	2:ACG->ACA	T->T	synonymous	gene129	retention module-containing protein
NZ_CP032618.1	145929	117:38,79	CDS	2:GCA->GCG	A->A	synonymous	gene129	retention module-containing protein
NZ_CP032618.1	145938	121:38,83	CDS	2:GGA->GGC	G->G	synonymous	gene129	retention module-containing protein
NZ_CP032618.1	145941	124:38,86	CDS	2:GCA->GCC	A->A	synonymous	gene129	retention module-containing protein
NZ_CP032618.1	145950	131:39,92	CDS	2:CTC->CTA	L->L	synonymous	gene129	retention module-containing protein
NZ_CP032618.1	146010	83:9,74	CDS	2:GTC->GTT	V->V	synonymous	gene129	retention module-containing protein
NZ_CP032618.1	146028	106:67,39	CDS	2:CCT->CCA	P->P	synonymous	gene129	retention module-containing protein
NZ_CP032618.1	146031	103:63,40	CDS	2:GCC->GCT	A->A	synonymous	gene129	retention module-containing protein
NZ_CP032618.1	146037	101:53,48	CDS	2:GTT->GTA	V->V	synonymous	gene129	retention module-containing protein
NZ_CP032618.1	146040	105:52,53	CDS	2:ACC->ACG	T->T	synonymous	gene129	retention module-containing protein
NZ_CP032618.1	146043	110:51,59	CDS	2:GTC->GTG	V->V	synonymous	gene129	retention module-containing protein
NZ_CP032618.1	146049	117:46,71	CDS	2:GGT->GGC	G->G	synonymous	gene129	retention module-containing protein
NZ_CP032618.1	146055	120:38,82	CDS	2:ACC->ACT	T->T	synonymous	gene129	retention module-containing protein
NZ_CP032618.1	146085	101:77,24	CDS	2:AAA->AAG	K->K	synonymous	gene129	retention module-containing protein
NZ_CP032618.1	146091	109:92,17	CDS	2:GAT->GAC	D->D	synonymous	gene129	retention module-containing protein
NZ_CP032618.1	146094	108:92,16	CDS	2:CTC->CTG	L->L	synonymous	gene129	retention module-containing protein
NZ_CP032618.1	146097	104:89,15	CDS	2:ACA->ACG	T->T	synonymous	gene129	retention module-containing protein
NZ_CP032618.1	146102	101:87,14	CDS	0:CTG->TTG	L->L	synonymous	gene129	retention module-containing protein
NZ_CP032618.1	146394	38:2,36	CDS	2:AAT->AAC	N->N	synonymous	gene129	retention module-containing protein
NZ_CP032618.1	146475	12:0,12	CDS	2:GTC->GTT	V->V	synonymous	gene129	retention module-containing protein
NZ_CP032618.1	146604	231:151,80	CDS	2:ACT->ACC	T->T	synonymous	gene129	retention module-containing protein
NZ_CP032618.1	146607	241:154,87	CDS	2:GGG->GGC	G->G	synonymous	gene129	retention module-containing protein
NZ_CP032618.1	146619	289:205,84	CDS	2:GTC->GTT	V->V	synonymous	gene129	retention module-containing protein
NZ_CP032618.1	146625	322:84,238	CDS	2:CAG->CAA	Q->Q	synonymous	gene129	retention module-containing protein
NZ_CP032618.1	146637	363:279,84	CDS	2:GAT->GAC	D->D	synonymous	gene129	retention module-containing protein
NZ_CP032618.1	146658	379:203,176	CDS	2:CCT->CCA	P->P	synonymous	gene129	retention module-containing protein
NZ_CP032618.1	146661	379:203,176	CDS	2:GCC->GCT	A->A	synonymous	gene129	retention module-containing protein
NZ_CP032618.1	146667	379:202,177	CDS	2:GTT->GTA	V->V	synonymous	gene129	retention module-containing protein
NZ_CP032618.1	146670	378:201,177	CDS	2:ACC->ACG	T->T	synonymous	gene129	retention module-containing protein
NZ_CP032618.1	146673	375:196,179	CDS	2:GTC->GTG	V->V	synonymous	gene129	retention module-containing protein
NZ_CP032618.1	146679	376:303,73	CDS	2:GGC->GGT	G->G	synonymous	gene129	retention module-containing protein
NZ_CP032618.1	146685	359:61,298	CDS	2:ACC->ACT	T->T	synonymous	gene129	retention module-containing protein
NZ_CP032618.1	146691	337:184,153	CDS	2:GGC->GGT	G->G	synonymous	gene129	retention module-containing protein
NZ_CP032618.1	146715	277:184,93	CDS	2:AAA->AAG	K->K	synonymous	gene129	retention module-containing protein
NZ_CP032618.1	146727	259:182,77	CDS	2:ACA->ACC	T->T	synonymous	gene129	retention module-containing protein
NZ_CP032618.1	146732	242:168,74	CDS	0:CTG->TTG	L->L	synonymous	gene129	retention module-containing protein
NZ_CP032618.1	146775	199:144,55	CDS	2:ACT->ACC	T->T	synonymous	gene129	retention module-containing protein
NZ_CP032618.1	146790	259:128,131	CDS	2:GAA->GAG	E->E	synonymous	gene129	retention module-containing protein
NZ_CP032618.1	146805	321:195,126	CDS	2:CCG->CCT	P->P	synonymous	gene129	retention module-containing protein
NZ_CP032618.1	146823	397:260,137	CDS	2:ACC->ACA	T->T	synonymous	gene129	retention module-containing protein
NZ_CP032618.1	146829	407:134,273	CDS	2:ACC->ACT	T->T	synonymous	gene129	retention module-containing protein
NZ_CP032618.1	146856	546:100,446	CDS	2:GTC->GTT	V->V	synonymous	gene129	retention module-containing protein
NZ_CP032618.1	146865	553:419,134	CDS	2:ACT->ACC	T->T	synonymous	gene129	retention module-containing protein
NZ_CP032618.1	146874	553:134,419	CDS	2:GAC->GAT	D->D	synonymous	gene129	retention module-containing protein
NZ_CP032618.1	146880	556:134,422	CDS	2:GGG->GGC	G->G	synonymous	gene129	retention module-containing protein
NZ_CP032618.1	146883	558:134,424	CDS	2:CCT->CCG	P->P	synonymous	gene129	retention module-containing protein
NZ_CP032618.1	146892	568:442,126	CDS	2:AAC->AAT	N->N	synonymous	gene129	retention module-containing protein
NZ_CP032618.1	146946	536:246,290	CDS	2:GAT->GAC	D->D	synonymous	gene129	retention module-containing protein
NZ_CP032618.1	147009	530:362,168	CDS	2:ATC->ATT	I->I	synonymous	gene129	retention module-containing protein
NZ_CP032618.1	147036	614:537,77	CDS	2:ACC->ACT	T->T	synonymous	gene129	retention module-containing protein
NZ_CP032618.1	147075	565:468,97	CDS	2:GGC->GGT	G->G	synonymous	gene129	retention module-containing protein
NZ_CP032618.1	147081	541:257,284	CDS	2:AAA->AAG	K->K	synonymous	gene129	retention module-containing protein
NZ_CP032618.1	147087	508:247,261	CDS	2:GTG->GTA	V->V	synonymous	gene129	retention module-containing protein
NZ_CP032618.1	147096	459:97,362	CDS	2:GCC->GCT	A->A	synonymous	gene129	retention module-containing protein
NZ_CP032618.1	147105	415:288,127	CDS	2:GTC->GTT	V->V	synonymous	gene129	retention module-containing protein
NZ_CP032618.1	147123	345:135,210	CDS	2:GGC->GGT	G->G	synonymous	gene129	retention module-containing protein
NZ_CP032618.1	147129	317:182,135	CDS	2:ACC->ACT	T->T	synonymous	gene129	retention module-containing protein
NZ_CP032618.1	147135	291:136,155	CDS	2:ACT->ACC	T->T	synonymous	gene129	retention module-containing protein
NZ_CP032618.1	147138	283:196,87	CDS	2:GCC->GCG	A->A	synonymous	gene129	retention module-containing protein
NZ_CP032618.1	147147	236:136,100	CDS	2:GTC->GTG	V->V	synonymous	gene129	retention module-containing protein
NZ_CP032618.1	147150	224:160,64	CDS	2:GTG->GTA	V->V	synonymous	gene129	retention module-containing protein
NZ_CP032618.1	147161	194:56,138	CDS	0:AAG->GAG	K->E	nonsynonymous	gene129	retention module-containing protein
NZ_CP032618.1	147181	129:105,24	CDS	1:ACC->AGC	T->S	nonsynonymous	gene129	retention module-containing protein
NZ_CP032618.1	147195	71:69,2	CDS	2:GAT->GAC	D->D	synonymous	gene129	retention module-containing protein
NZ_CP032618.1	147939	17:7,10	CDS	2:GGT->GGC	G->G	synonymous	gene129	retention module-containing protein
NZ_CP032618.1	147945	16:6,10	CDS	2:ACC->ACT	T->T	synonymous	gene129	retention module-containing protein
NZ_CP032618.1	147992	7:1,6	CDS	0:CTG->TTG	L->L	synonymous	gene129	retention module-containing protein
NZ_CP032618.1	148005	5:1,4	CDS	2:GAT->GAC	D->D	synonymous	gene129	retention module-containing protein
NZ_CP032618.1	148188	24:17,7	CDS	2:GGC->GGT	G->G	synonymous	gene129	retention module-containing protein
NZ_CP032618.1	148206	34:25,9	CDS	2:GAC->GAT	D->D	synonymous	gene129	retention module-containing protein
NZ_CP032618.1	148269	86:75,11	CDS	2:ATT->ATC	I->I	synonymous	gene129	retention module-containing protein
NZ_CP032618.1	148284	122:24,98	CDS	2:AAC->AAT	N->N	synonymous	gene129	retention module-containing protein
NZ_CP032618.1	148296	184:116,68	CDS	2:ACC->ACT	T->T	synonymous	gene129	retention module-containing protein
NZ_CP032618.1	148302	208:104,104	CDS	2:ACT->ACC	T->T	synonymous	gene129	retention module-containing protein
NZ_CP032618.1	148365	492:185,307	CDS	2:GTC->GTT	V->V	synonymous	gene129	retention module-containing protein
NZ_CP032618.1	148443	793:353,440	CDS	2:ACC->ACA	T->T	synonymous	gene129	retention module-containing protein
NZ_CP032618.1	148446	792:344,448	CDS	2:ACT->ACC	T->T	synonymous	gene129	retention module-containing protein
NZ_CP032618.1	148449	783:444,339	CDS	2:GCA->GCG	A->A	synonymous	gene129	retention module-containing protein
NZ_CP032618.1	148464	809:463,346	CDS	2:GTC->GTT	V->V	synonymous	gene129	retention module-containing protein
NZ_CP032618.1	148467	810:463,347	CDS	2:GTA->GTG	V->V	synonymous	gene129	retention module-containing protein
NZ_CP032618.1	148527	840:679,161	CDS	2:GAT->GAC	D->D	synonymous	gene129	retention module-containing protein
NZ_CP032618.1	148548	843:694,149	CDS	2:CCT->CCA	P->P	synonymous	gene129	retention module-containing protein
NZ_CP032618.1	148551	847:696,151	CDS	2:GCC->GCT	A->A	synonymous	gene129	retention module-containing protein
NZ_CP032618.1	148560	840:685,155	CDS	2:ACC->ACA	T->T	synonymous	gene129	retention module-containing protein
NZ_CP032618.1	148563	830:673,157	CDS	2:GTC->GTG	V->V	synonymous	gene129	retention module-containing protein
NZ_CP032618.1	148566	830:664,166	CDS	2:ACC->ACT	T->T	synonymous	gene129	retention module-containing protein
NZ_CP032618.1	148569	819:678,141	CDS	2:GGT->GGC	G->G	synonymous	gene129	retention module-containing protein
NZ_CP032618.1	148575	837:511,326	CDS	2:ACC->ACT	T->T	synonymous	gene129	retention module-containing protein
NZ_CP032618.1	148581	826:631,195	CDS	2:GGT->GGC	G->G	synonymous	gene129	retention module-containing protein
NZ_CP032618.1	148584	829:629,200	CDS	2:GCC->GCT	A->A	synonymous	gene129	retention module-containing protein
NZ_CP032618.1	148587	832:625,207	CDS	2:AAG->AAA	K->K	synonymous	gene129	retention module-containing protein
NZ_CP032618.1	148605	815:588,227	CDS	2:AAG->AAA	K->K	synonymous	gene129	retention module-containing protein
NZ_CP032618.1	148611	806:233,573	CDS	2:GAC->GAT	D->D	synonymous	gene129	retention module-containing protein
NZ_CP032618.1	148617	790:236,554	CDS	2:ACG->ACC	T->T	synonymous	gene129	retention module-containing protein
NZ_CP032618.1	148622	794:237,557	CDS	0:CTG->TTG	L->L	synonymous	gene129	retention module-containing protein
NZ_CP032618.1	148659	778:521,257	CDS	2:ACC->ACT	T->T	synonymous	gene129	retention module-containing protein
NZ_CP032618.1	148665	761:507,254	CDS	2:ACC->ACT	T->T	synonymous	gene129	retention module-containing protein
NZ_CP032618.1	148674	772:512,260	CDS	2:GGC->GGT	G->G	synonymous	gene129	retention module-containing protein
NZ_CP032618.1	148785	780:616,164	CDS	2:GAA->GAG	E->E	synonymous	gene129	retention module-containing protein
NZ_CP032618.1	148788	789:636,153	CDS	2:TTT->TTC	F->F	synonymous	gene129	retention module-containing protein
NZ_CP032618.1	148818	786:468,318	CDS	2:GGC->GGT	G->G	synonymous	gene129	retention module-containing protein
NZ_CP032618.1	148836	788:347,441	CDS	2:GAT->GAC	D->D	synonymous	gene129	retention module-containing protein
NZ_CP032618.1	148851	815:184,631	CDS	2:GAT->GAC	D->D	synonymous	gene129	retention module-containing protein
NZ_CP032618.1	148899	847:396,451	CDS	2:ATC->ATT	I->I	synonymous	gene129	retention module-containing protein
NZ_CP032618.1	148914	848:544,304	CDS	2:AAC->AAT	N->N	synonymous	gene129	retention module-containing protein
NZ_CP032618.1	148926	849:669,180	CDS	2:ACC->ACT	T->T	synonymous	gene129	retention module-containing protein
NZ_CP032618.1	148932	860:739,121	CDS	2:ACC->ACT	T->T	synonymous	gene129	retention module-containing protein
NZ_CP032618.1	148971	846:710,136	CDS	2:AAA->AAG	K->K	synonymous	gene129	retention module-containing protein
NZ_CP032618.1	148977	826:696,130	CDS	2:GTG->GTA	V->V	synonymous	gene129	retention module-containing protein
NZ_CP032618.1	148995	727:261,466	CDS	2:GTC->GTT	V->V	synonymous	gene129	retention module-containing protein
NZ_CP032618.1	149025	551:254,297	CDS	2:ACT->ACC	T->T	synonymous	gene129	retention module-containing protein
NZ_CP032618.1	149037	478:237,241	CDS	2:GTC->GTG	V->V	synonymous	gene129	retention module-containing protein
NZ_CP032618.1	149073	269:181,88	CDS	2:ACC->ACA	T->T	synonymous	gene129	retention module-containing protein
NZ_CP032618.1	149076	250:164,86	CDS	2:ACT->ACC	T->T	synonymous	gene129	retention module-containing protein
NZ_CP032618.1	149079	240:85,155	CDS	2:GCA->GCG	A->A	synonymous	gene129	retention module-containing protein
NZ_CP032618.1	149094	142:98,44	CDS	2:GTT->GTC	V->V	synonymous	gene129	retention module-containing protein
NZ_CP032618.1	149097	125:36,89	CDS	2:GTA->GTG	V->V	synonymous	gene129	retention module-containing protein
NZ_CP032618.1	149418	67:51,16	CDS	2:TTT->TTC	F->F	synonymous	gene129	retention module-containing protein
NZ_CP032618.1	149643	685:364,321	CDS	2:GGC->GGT	G->G	synonymous	gene129	retention module-containing protein
NZ_CP032618.1	149649	703:308,395	CDS	2:ACC->ACT	T->T	synonymous	gene129	retention module-containing protein
NZ_CP032618.1	149655	711:407,304	CDS	2:ACT->ACC	T->T	synonymous	gene129	retention module-containing protein
NZ_CP032618.1	149667	734:403,331	CDS	2:GTC->GTG	V->V	synonymous	gene129	retention module-containing protein
NZ_CP032618.1	149681	745:348,397	CDS	0:AAG->GAG	K->E	nonsynonymous	gene129	retention module-containing protein
NZ_CP032618.1	149703	752:369,383	CDS	2:ACC->ACA	T->T	synonymous	gene129	retention module-containing protein
NZ_CP032618.1	149706	732:352,380	CDS	2:ACT->ACC	T->T	synonymous	gene129	retention module-containing protein
NZ_CP032618.1	149709	731:383,348	CDS	2:GCA->GCG	A->A	synonymous	gene129	retention module-containing protein
NZ_CP032618.1	150015	754:203,551	CDS	2:ACC->ACT	T->T	synonymous	gene129	retention module-containing protein
NZ_CP032618.1	150024	740:210,530	CDS	2:GAC->GAT	D->D	synonymous	gene129	retention module-containing protein
NZ_CP032618.1	150045	735:218,517	CDS	2:GAG->GAA	E->E	synonymous	gene129	retention module-containing protein
NZ_CP032618.1	150096	780:671,109	CDS	2:GAC->GAT	D->D	synonymous	gene129	retention module-containing protein
NZ_CP032618.1	150111	787:518,269	CDS	2:GAC->GAT	D->D	synonymous	gene129	retention module-containing protein
NZ_CP032618.1	150159	751:482,269	CDS	2:ATT->ATC	I->I	synonymous	gene129	retention module-containing protein
NZ_CP032618.1	150174	768:564,204	CDS	2:AAC->AAT	N->N	synonymous	gene129	retention module-containing protein
NZ_CP032618.1	150186	759:621,138	CDS	2:ACC->ACT	T->T	synonymous	gene129	retention module-containing protein
NZ_CP032618.1	150192	761:47,714	CDS	2:ACT->ACC	T->T	synonymous	gene129	retention module-containing protein
NZ_CP032618.1	150231	747:654,93	CDS	2:AAA->AAG	K->K	synonymous	gene129	retention module-containing protein
NZ_CP032618.1	150237	740:662,78	CDS	2:GTG->GTA	V->V	synonymous	gene129	retention module-containing protein
NZ_CP032618.1	150240	737:247,490	CDS	2:CTT->CTG	L->L	synonymous	gene129	retention module-containing protein
NZ_CP032618.1	150242	732:245,487	CDS	0:CTT->TTT	L->F	nonsynonymous	gene129	retention module-containing protein
NZ_CP032618.1	150273	721:70,651	CDS	2:GGC->GGT	G->G	synonymous	gene129	retention module-containing protein
NZ_CP032618.1	150279	726:52,674	CDS	2:ACC->ACT	T->T	synonymous	gene129	retention module-containing protein
NZ_CP032618.1	150285	727:62,665	CDS	2:ACT->ACC	T->T	synonymous	gene129	retention module-containing protein
NZ_CP032618.1	150297	723:38,685	CDS	2:GTC->GTA	V->V	synonymous	gene129	retention module-containing protein
NZ_CP032618.1	187113	766:400,366	CDS	0:AAA->GAA	K->E	nonsynonymous	gene155	autotransporter outer membrane beta-barrel domain-containing protein
NZ_CP032618.1	187372	831:416,415	CDS	1:GAT->GGT	D->G	nonsynonymous	gene155	autotransporter outer membrane beta-barrel domain-containing protein
NZ_CP032618.1	187383	815:417,398	CDS	0:GCT->ACT	A->T	nonsynonymous	gene155	autotransporter outer membrane beta-barrel domain-containing protein
NZ_CP032618.1	187407	804:418,386	CDS	0:TGC->CGC	C->R	nonsynonymous	gene155	autotransporter outer membrane beta-barrel domain-containing protein
NZ_CP032618.1	187419	795:383,412	CDS	0:GGC->AGC	G->S	nonsynonymous	gene155	autotransporter outer membrane beta-barrel domain-containing protein
NZ_CP032618.1	187450	803:415,388	CDS	1:CGC->CAC	R->H	nonsynonymous	gene155	autotransporter outer membrane beta-barrel domain-containing protein
NZ_CP032618.1	187473	797:392,405	CDS	0:CCA->TCA	P->S	nonsynonymous	gene155	autotransporter outer membrane beta-barrel domain-containing protein
NZ_CP032618.1	187590	790:409,381	CDS	0:CGG->AGG	R->R	synonymous	gene155	autotransporter outer membrane beta-barrel domain-containing protein
NZ_CP032618.1	187602	788:413,375	CDS	0:GCG->CCG	A->P	nonsynonymous	gene155	autotransporter outer membrane beta-barrel domain-containing protein
NZ_CP032618.1	187605	797:413,384	CDS	0:TTT->CTT	F->L	nonsynonymous	gene155	autotransporter outer membrane beta-barrel domain-containing protein
NZ_CP032618.1	187761	768:390,378	CDS	0:TGG->CGG	W->R	nonsynonymous	gene155	autotransporter outer membrane beta-barrel domain-containing protein
NZ_CP032618.1	187767	766:380,386	CDS	0:CAA->AAA	Q->K	nonsynonymous	gene155	autotransporter outer membrane beta-barrel domain-containing protein
NZ_CP032618.1	187788	781:388,393	CDS	0:TCA->CCA	S->P	nonsynonymous	gene155	autotransporter outer membrane beta-barrel domain-containing protein
NZ_CP032618.1	187800	787:389,398	CDS	0:CAC->TAC	H->Y	nonsynonymous	gene155	autotransporter outer membrane beta-barrel domain-containing protein
NZ_CP032618.1	187834	814:398,416	CDS	1:GCT->GTT	A->V	nonsynonymous	gene155	autotransporter outer membrane beta-barrel domain-containing protein
NZ_CP032618.1	187845	814:402,412	CDS	0:TGT->CGT	C->R	nonsynonymous	gene155	autotransporter outer membrane beta-barrel domain-containing protein
NZ_CP032618.1	187849	825:417,408	CDS	1:GGT->GAT	G->D	nonsynonymous	gene155	autotransporter outer membrane beta-barrel domain-containing protein
NZ_CP032618.1	187851	827:420,407	CDS	0:GGG->CGG	G->R	nonsynonymous	gene155	autotransporter outer membrane beta-barrel domain-containing protein
NZ_CP032618.1	187857	831:425,406	CDS	0:TTA->CTA	L->L	synonymous	gene155	autotransporter outer membrane beta-barrel domain-containing protein
NZ_CP032618.1	187881	814:412,402	CDS	0:CGT->TGT	R->C	nonsynonymous	gene155	autotransporter outer membrane beta-barrel domain-containing protein
NZ_CP032618.1	187971	796:402,394	CDS	0:CGG->TGG	R->W	nonsynonymous	gene155	autotransporter outer membrane beta-barrel domain-containing protein
NZ_CP032618.1	187980	787:392,395	CDS	0:GCG->ACG	A->T	nonsynonymous	gene155	autotransporter outer membrane beta-barrel domain-containing protein
NZ_CP032618.1	187998	790:378,412	CDS	0:ACT->GCT	T->A	nonsynonymous	gene155	autotransporter outer membrane beta-barrel domain-containing protein
NZ_CP032618.1	188043	775:387,388	CDS	0:TGG->CGG	W->R	nonsynonymous	gene155	autotransporter outer membrane beta-barrel domain-containing protein
NZ_CP032618.1	188049	794:389,405	CDS	0:CCT->TCT	P->S	nonsynonymous	gene155	autotransporter outer membrane beta-barrel domain-containing protein
NZ_CP032618.1	188130	794:373,421	CDS	0:CGG->TGG	R->W	nonsynonymous	gene155	autotransporter outer membrane beta-barrel domain-containing protein
NZ_CP032618.1	204970	87:22,65	intergenic	-	-	-	-	_
NZ_CP032618.1	204973	76:22,54	intergenic	-	-	-	-	_
NZ_CP032618.1	204979	45:23,22	intergenic	-	-	-	-	_
NZ_CP032618.1	297559	12:0,12	intergenic	-	-	-	-	_
NZ_CP032618.1	330596	364:362,2	intergenic	-	-	-	-	_
NZ_CP032618.1	333609	445:353,92	intergenic	-	-	-	-	_
NZ_CP032618.1	333613	411:347,64	intergenic	-	-	-	-	_
NZ_CP032618.1	333615	396:342,54	intergenic	-	-	-	-	_
NZ_CP032618.1	333617	383:335,48	intergenic	-	-	-	-	_
NZ_CP032618.1	333619	369:334,35	intergenic	-	-	-	-	_
NZ_CP032618.1	425539	332:278,54	CDS	2:GCT->GCG	A->A	synonymous	gene377	hypothetical protein
NZ_CP032618.1	512908	813:756,57	intergenic	-	-	-	-	_
NZ_CP032618.1	512928	808:752,56	intergenic	-	-	-	-	_
NZ_CP032618.1	512938	792:736,56	intergenic	-	-	-	-	_
NZ_CP032618.1	512939	796:740,56	intergenic	-	-	-	-	_
NZ_CP032618.1	512942	801:745,56	intergenic	-	-	-	-	_
NZ_CP032618.1	512945	811:755,56	intergenic	-	-	-	-	_
NZ_CP032618.1	562006	385:303,82	intergenic	-	-	-	-	_
NZ_CP032618.1	602592	580:487,93	intergenic	-	-	-	-	_
NZ_CP032618.1	647926	199:22,177	intergenic	-	-	-	-	_
NZ_CP032618.1	647931	185:22,163	intergenic	-	-	-	-	_
NZ_CP032618.1	647932	186:22,164	intergenic	-	-	-	-	_
NZ_CP032618.1	647942	166:23,143	intergenic	-	-	-	-	_
NZ_CP032618.1	647943	168:22,146	intergenic	-	-	-	-	_
NZ_CP032618.1	647946	154:22,132	intergenic	-	-	-	-	_
NZ_CP032618.1	647950	143:22,121	intergenic	-	-	-	-	_
NZ_CP032618.1	647951	130:22,108	intergenic	-	-	-	-	_
NZ_CP032618.1	647956	117:19,98	intergenic	-	-	-	-	_
NZ_CP032618.1	699901	75:55,20	intergenic	-	-	-	-	_
NZ_CP032618.1	699906	34:14,20	intergenic	-	-	-	-	_
NZ_CP032618.1	699907	29:9,20	intergenic	-	-	-	-	_
NZ_CP032618.1	699968	57:3,54	intergenic	-	-	-	-	_
NZ_CP032618.1	729909	361:100,261	CDS	2:AGG->AGA	R->R	synonymous	gene641	hypothetical protein
NZ_CP032618.1	735217	650:201,449	intergenic	-	-	-	-	_
NZ_CP032618.1	735244	719:202,517	intergenic	-	-	-	-	_
NZ_CP032618.1	735249	723:526,197	intergenic	-	-	-	-	_
NZ_CP032618.1	735400	641:19,622	intergenic	-	-	-	-	_
NZ_CP032618.1	735401	648:18,630	intergenic	-	-	-	-	_
NZ_CP032618.1	737711	779:726,53	CDS	2:GAC->GAT	D->D	synonymous	gene647	exodeoxyribonuclease V subunit gamma
NZ_CP032618.1	737741	789:29,760	CDS	2:CTG->CTT	L->L	synonymous	gene647	exodeoxyribonuclease V subunit gamma
NZ_CP032618.1	832897	738:619,119	CDS	1:AGC->ACC	S->T	nonsynonymous	gene723	FAD-binding oxidoreductase
NZ_CP032618.1	832898	722:589,133	CDS	0:AGC->CGC	S->R	nonsynonymous	gene723	FAD-binding oxidoreductase
NZ_CP032618.1	907334	561:344,217	CDS	2:TAT->TAC	Y->Y	synonymous	gene789	hypothetical protein
NZ_CP032618.1	907352	567:464,103	CDS	2:CAT->CAC	H->H	synonymous	gene789	hypothetical protein
NZ_CP032618.1	953422	742:662,80	CDS	2:GAA->GAC	E->D	nonsynonymous	gene827	amino acid transporter
NZ_CP032618.1	953559	706:35,671	CDS	1:GCG->GAG	A->E	nonsynonymous	gene827	amino acid transporter
NZ_CP032618.1	1093634	261:9,252	intergenic	-	-	-	-	_
NZ_CP032618.1	1093637	256:13,243	intergenic	-	-	-	-	_
NZ_CP032618.1	1093645	254:14,240	intergenic	-	-	-	-	_
NZ_CP032618.1	1093719	430:387,43	intergenic	-	-	-	-	_
NZ_CP032618.1	1093735	479:181,298	intergenic	-	-	-	-	_
NZ_CP032618.1	1093736	480:182,298	intergenic	-	-	-	-	_
NZ_CP032618.1	1093743	506:211,295	intergenic	-	-	-	-	_
NZ_CP032618.1	1093760	553:463,90	intergenic	-	-	-	-	_
NZ_CP032618.1	1093803	545:306,239	intergenic	-	-	-	-	_
NZ_CP032618.1	1093855	265:232,33	intergenic	-	-	-	-	_
NZ_CP032618.1	1093876	206:176,30	intergenic	-	-	-	-	_
NZ_CP032618.1	1109037	357:52,305	intergenic	-	-	-	-	_
NZ_CP032618.1	1109125	210:23,187	intergenic	-	-	-	-	_
NZ_CP032618.1	1109126	211:26,185	intergenic	-	-	-	-	_
NZ_CP032618.1	1109274	197:102,95	intergenic	-	-	-	-	_
NZ_CP032618.1	1109294	230:104,126	intergenic	-	-	-	-	_
NZ_CP032618.1	1109311	245:148,97	intergenic	-	-	-	-	_
NZ_CP032618.1	1109312	247:150,97	intergenic	-	-	-	-	_
NZ_CP032618.1	1109315	254:155,99	intergenic	-	-	-	-	_
NZ_CP032618.1	1109421	201:157,44	intergenic	-	-	-	-	_
NZ_CP032618.1	1109437	229:182,47	intergenic	-	-	-	-	_
NZ_CP032618.1	1109497	217:170,47	intergenic	-	-	-	-	_
NZ_CP032618.1	1109505	208:91,117	intergenic	-	-	-	-	_
NZ_CP032618.1	1109514	205:164,41	intergenic	-	-	-	-	_
NZ_CP032618.1	1133547	616:543,73	CDS	1:TTG->TGG	L->W	nonsynonymous	gene1014	tRNA guanosine(34) transglycosylase Tgt
NZ_CP032618.1	1231912	146:79,67	intergenic	-	-	-	-	_
NZ_CP032618.1	1231913	146:79,67	intergenic	-	-	-	-	_
NZ_CP032618.1	1232048	80:20,60	intergenic	-	-	-	-	_
NZ_CP032618.1	1232114	14:11,3	intergenic	-	-	-	-	_
NZ_CP032618.1	1232142	13:7,6	intergenic	-	-	-	-	_
NZ_CP032618.1	1232285	16:14,2	intergenic	-	-	-	-	_
NZ_CP032618.1	1232473	549:500,49	intergenic	-	-	-	-	_
NZ_CP032618.1	1232479	589:540,49	intergenic	-	-	-	-	_
NZ_CP032618.1	1269680	381:342,39	intergenic	-	-	-	-	_
NZ_CP032618.1	1284500	148:68,80	intergenic	-	-	-	-	_
NZ_CP032618.1	1284521	285:149,136	intergenic	-	-	-	-	_
NZ_CP032618.1	1284624	816:389,427	CDS	2:GAA->GAG	E->E	synonymous	gene1152	hypothetical protein
NZ_CP032618.1	1284664	708:370,338	CDS	0:GGT->AGT	G->S	nonsynonymous	gene1152	hypothetical protein
NZ_CP032618.1	1284669	696:335,361	CDS	2:GGT->GGC	G->G	synonymous	gene1152	hypothetical protein
NZ_CP032618.1	1284693	626:332,294	CDS	2:GCG->GCC	A->A	synonymous	gene1152	hypothetical protein
NZ_CP032618.1	1284702	592:311,281	CDS	2:CGA->CGT	R->R	synonymous	gene1152	hypothetical protein
NZ_CP032618.1	1284726	522:256,266	CDS	2:GCG->GCT	A->A	synonymous	gene1152	hypothetical protein
NZ_CP032618.1	1284730	490:254,236	CDS	0:GTC->ATC	V->I	nonsynonymous	gene1152	hypothetical protein
NZ_CP032618.1	1284735	459:237,222	CDS	2:GCT->GCC	A->A	synonymous	gene1152	hypothetical protein
NZ_CP032618.1	1284741	431:211,220	CDS	2:CGT->CGC	R->R	synonymous	gene1152	hypothetical protein
NZ_CP032618.1	1292454	268:53,215	intergenic	-	-	-	-	_
NZ_CP032618.1	1293932	44:31,13	intergenic	-	-	-	-	_
NZ_CP032618.1	1293935	27:15,12	intergenic	-	-	-	-	_
NZ_CP032618.1	1298306	155:116,39	CDS	0:AAA->CAA	K->Q	nonsynonymous	gene1171	Rha family transcriptional regulator
NZ_CP032618.1	1298307	147:86,61	CDS	1:AAA->ACA	K->T	nonsynonymous	gene1171	Rha family transcriptional regulator
NZ_CP032618.1	1298314	128:17,111	CDS	2:GCC->GCG	A->A	synonymous	gene1171	Rha family transcriptional regulator
NZ_CP032618.1	1301470	624:49,575	CDS	0:CTT->GTT	L->V	nonsynonymous	gene1176	hypothetical protein
NZ_CP032618.1	1301478	649:594,55	CDS	2:GCC->GCA	A->A	synonymous	gene1176	hypothetical protein
NZ_CP032618.1	1301479	652:596,56	CDS	0:CGG->AGG	R->R	synonymous	gene1176	hypothetical protein
NZ_CP032618.1	1301481	658:597,61	CDS	2:CGG->CGA	R->R	synonymous	gene1176	hypothetical protein
NZ_CP032618.1	1301490	668:595,73	CDS	2:CTG->CTT	L->L	synonymous	gene1176	hypothetical protein
NZ_CP032618.1	1301503	726:639,87	CDS	0:ACG->GCG	T->A	nonsynonymous	gene1176	hypothetical protein
NZ_CP032618.1	1301511	752:664,88	CDS	2:GAA->GAG	E->E	synonymous	gene1176	hypothetical protein
NZ_CP032618.1	1301512	758:670,88	CDS	0:GCC->TCC	A->S	nonsynonymous	gene1176	hypothetical protein
NZ_CP032618.1	1301514	759:671,88	CDS	2:GCC->GCA	A->A	synonymous	gene1176	hypothetical protein
NZ_CP032618.1	1301523	776:689,87	CDS	2:ACA->ACG	T->T	synonymous	gene1176	hypothetical protein
NZ_CP032618.1	1301526	777:690,87	CDS	2:CCA->CCG	P->P	synonymous	gene1176	hypothetical protein
NZ_CP032618.1	1301532	764:677,87	CDS	2:AAA->AAG	K->K	synonymous	gene1176	hypothetical protein
NZ_CP032618.1	1301548	748:661,87	CDS	0:TTG->CTG	L->L	synonymous	gene1176	hypothetical protein
NZ_CP032618.1	1302311	7:0,7	intergenic	-	-	-	-	_
NZ_CP032618.1	1326793	725:487,238	CDS	2:GGT->GGC	G->G	synonymous	gene1212	host specificity protein J
NZ_CP032618.1	1326802	726:268,458	CDS	2:CCA->CCT	P->P	synonymous	gene1212	host specificity protein J
NZ_CP032618.1	1326826	732:332,400	CDS	2:ACG->ACA	T->T	synonymous	gene1212	host specificity protein J
NZ_CP032618.1	1326838	746:372,374	CDS	2:TAC->TAT	Y->Y	synonymous	gene1212	host specificity protein J
NZ_CP032618.1	1326907	710:380,330	CDS	2:GAA->GAG	E->E	synonymous	gene1212	host specificity protein J
NZ_CP032618.1	1326928	724:350,374	CDS	2:GGG->GGA	G->G	synonymous	gene1212	host specificity protein J
NZ_CP032618.1	1326934	721:357,364	CDS	2:AGC->AGT	S->S	synonymous	gene1212	host specificity protein J
NZ_CP032618.1	1326940	728:372,356	CDS	2:TTC->TTT	F->F	synonymous	gene1212	host specificity protein J
NZ_CP032618.1	1335657	205:76,129	CDS	2:CTT->CTC	L->L	synonymous	gene1223	hypothetical protein
NZ_CP032618.1	1335662	218:91,127	CDS	0:GCC->TCC	A->S	nonsynonymous	gene1223	hypothetical protein
NZ_CP032618.1	1335663	220:127,93	CDS	2:CTC->CTA	L->L	synonymous	gene1223	hypothetical protein
NZ_CP032618.1	1335666	229:102,127	CDS	2:CAA->CAG	Q->Q	synonymous	gene1223	hypothetical protein
NZ_CP032618.1	1335690	231:39,192	CDS	2:CTG->CTA	L->L	synonymous	gene1223	hypothetical protein
NZ_CP032618.1	1435437	122:102,20	intergenic	-	-	-	-	_
NZ_CP032618.1	1435461	180:34,146	intergenic	-	-	-	-	_
NZ_CP032618.1	1435522	407:360,47	intergenic	-	-	-	-	_
NZ_CP032618.1	1435590	572:503,69	intergenic	-	-	-	-	_
NZ_CP032618.1	1435645	583:512,71	intergenic	-	-	-	-	_
NZ_CP032618.1	1435658	564:510,54	intergenic	-	-	-	-	_
NZ_CP032618.1	1472835	629:476,153	CDS	1:TAA->TCA	U->S	stoploss	gene1348	nucleoid-structuring protein H-NS
NZ_CP032618.1	1472861	592:434,158	CDS	0:TCG->GCG	S->A	nonsynonymous	gene1348	nucleoid-structuring protein H-NS
NZ_CP032618.1	1472908	466:320,146	CDS	2:GTG->GTA	V->V	synonymous	gene1349	metal ABC transporter ATP-binding protein
NZ_CP032618.1	1472971	432:210,222	CDS	2:CCA->CCT	P->P	synonymous	gene1349	metal ABC transporter ATP-binding protein
NZ_CP032618.1	1473081	634:311,323	intergenic	-	-	-	-	_
NZ_CP032618.1	1505224	100:49,51	intergenic	-	-	-	-	_
NZ_CP032618.1	1613891	128:12,116	intergenic	-	-	-	-	_
NZ_CP032618.1	1614069	136:23,113	intergenic	-	-	-	-	_
NZ_CP032618.1	1614070	136:18,118	intergenic	-	-	-	-	_
NZ_CP032618.1	1614120	86:75,11	intergenic	-	-	-	-	_
NZ_CP032618.1	1684742	811:529,282	CDS	2:CCG->CCA	P->P	synonymous	gene1563	retention module-containing protein
NZ_CP032618.1	1684859	823:404,419	CDS	2:GAC->GAT	D->D	synonymous	gene1563	retention module-containing protein
NZ_CP032618.1	1684973	800:421,379	CDS	2:ACT->ACC	T->T	synonymous	gene1563	retention module-containing protein
NZ_CP032618.1	1685048	831:537,294	CDS	2:GCT->GCC	A->A	synonymous	gene1563	retention module-containing protein
NZ_CP032618.1	1685066	838:594,244	CDS	2:TCG->TCA	S->S	synonymous	gene1563	retention module-containing protein
NZ_CP032618.1	1685079	842:596,246	CDS	0:TTC->CTC	F->L	nonsynonymous	gene1563	retention module-containing protein
NZ_CP032618.1	1685102	858:608,250	CDS	2:ACC->ACT	T->T	synonymous	gene1563	retention module-containing protein
NZ_CP032618.1	1685105	858:607,251	CDS	2:GGT->GGC	G->G	synonymous	gene1563	retention module-containing protein
NZ_CP032618.1	1685120	840:241,599	CDS	2:ACC->ACG	T->T	synonymous	gene1563	retention module-containing protein
NZ_CP032618.1	1685181	842:536,306	CDS	0:GCC->ACC	A->T	nonsynonymous	gene1563	retention module-containing protein
NZ_CP032618.1	1685248	826:413,413	CDS	1:TTA->TCA	L->S	nonsynonymous	gene1563	retention module-containing protein
NZ_CP032618.1	1685250	819:408,411	CDS	0:CTG->TTG	L->L	synonymous	gene1563	retention module-containing protein
NZ_CP032618.1	1685288	661:352,309	CDS	2:GTC->GTT	V->V	synonymous	gene1563	retention module-containing protein
NZ_CP032618.1	1685323	451:201,250	CDS	1:CTG->CAG	L->Q	nonsynonymous	gene1563	retention module-containing protein
NZ_CP032618.1	1685327	430:190,240	CDS	2:CTG->CTC	L->L	synonymous	gene1563	retention module-containing protein
NZ_CP032618.1	1685329	421:186,235	CDS	1:ACC->ATC	T->I	nonsynonymous	gene1563	retention module-containing protein
NZ_CP032618.1	1685339	361:153,208	CDS	2:GGT->GGC	G->G	synonymous	gene1563	retention module-containing protein
NZ_CP032618.1	1685345	320:140,180	CDS	2:GTG->GTC	V->V	synonymous	gene1563	retention module-containing protein
NZ_CP032618.1	1685348	309:134,175	CDS	2:CTG->CTC	L->L	synonymous	gene1563	retention module-containing protein
NZ_CP032618.1	1685351	288:122,166	CDS	2:GGC->GGT	G->G	synonymous	gene1563	retention module-containing protein
NZ_CP032618.1	1685699	353:318,35	CDS	2:ACT->ACC	T->T	synonymous	gene1563	retention module-containing protein
NZ_CP032618.1	1685774	676:604,72	CDS	2:ACT->ACC	T->T	synonymous	gene1563	retention module-containing protein
NZ_CP032618.1	1685814	730:240,490	CDS	0:GGC->AGC	G->S	nonsynonymous	gene1563	retention module-containing protein
NZ_CP032618.1	1685817	719:473,246	CDS	0:TTC->CTC	F->L	nonsynonymous	gene1563	retention module-containing protein
NZ_CP032618.1	1685840	640:342,298	CDS	2:ACC->ACT	T->T	synonymous	gene1563	retention module-containing protein
NZ_CP032618.1	1685843	625:298,327	CDS	2:GGC->GGT	G->G	synonymous	gene1563	retention module-containing protein
NZ_CP032618.1	1685861	520:301,219	CDS	2:GGG->GGC	G->G	synonymous	gene1563	retention module-containing protein
NZ_CP032618.1	1685870	488:309,179	CDS	2:AGC->AGT	S->S	synonymous	gene1563	retention module-containing protein
NZ_CP032618.1	1685919	280:254,26	CDS	0:ACC->GCC	T->A	nonsynonymous	gene1563	retention module-containing protein
NZ_CP032618.1	1685986	146:64,82	CDS	1:TCA->TTA	S->L	nonsynonymous	gene1563	retention module-containing protein
NZ_CP032618.1	1685988	149:85,64	CDS	0:CTG->TTG	L->L	synonymous	gene1563	retention module-containing protein
NZ_CP032618.1	1686026	340:160,180	CDS	2:GTC->GTT	V->V	synonymous	gene1563	retention module-containing protein
NZ_CP032618.1	1686061	541:290,251	CDS	1:CTG->CAG	L->Q	nonsynonymous	gene1563	retention module-containing protein
NZ_CP032618.1	1686065	571:315,256	CDS	2:CTG->CTC	L->L	synonymous	gene1563	retention module-containing protein
NZ_CP032618.1	1686067	581:321,260	CDS	1:ACC->ATC	T->I	nonsynonymous	gene1563	retention module-containing protein
NZ_CP032618.1	1686077	655:379,276	CDS	2:GGT->GGC	G->G	synonymous	gene1563	retention module-containing protein
NZ_CP032618.1	1686083	688:407,281	CDS	2:GTG->GTC	V->V	synonymous	gene1563	retention module-containing protein
NZ_CP032618.1	1686086	699:418,281	CDS	2:CTG->CTC	L->L	synonymous	gene1563	retention module-containing protein
NZ_CP032618.1	1686089	719:428,291	CDS	2:GGC->GGT	G->G	synonymous	gene1563	retention module-containing protein
NZ_CP032618.1	1686143	777:520,257	CDS	2:ACC->ACT	T->T	synonymous	gene1563	retention module-containing protein
NZ_CP032618.1	1686178	785:194,591	CDS	1:GCG->GTG	A->V	nonsynonymous	gene1563	retention module-containing protein
NZ_CP032618.1	1751253	26:24,2	CDS	0:GCC->TCC	A->S	nonsynonymous	gene1622	flagellin
NZ_CP032618.1	1751261	5:0,5	CDS	2:GAC->GAT	D->D	synonymous	gene1622	flagellin
NZ_CP032618.1	1752350	7:0,7	CDS	2:GTG->GTT	V->V	synonymous	gene1622	flagellin
NZ_CP032618.1	1766089	21:13,8	intergenic	-	-	-	-	_
NZ_CP032618.1	1770715	382:340,42	intergenic	-	-	-	-	_
NZ_CP032618.1	1791322	29:2,27	intergenic	-	-	-	-	_
NZ_CP032618.1	1791410	52:42,10	intergenic	-	-	-	-	_
NZ_CP032618.1	1791497	517:301,216	intergenic	-	-	-	-	_
NZ_CP032618.1	1791813	871:410,461	CDS	2:AAT->AAC	N->N	synonymous	gene1664	IS110 family transposase
NZ_CP032618.1	1791966	867:124,743	CDS	2:GCT->GCC	A->A	synonymous	gene1664	IS110 family transposase
NZ_CP032618.1	1792015	838:746,92	CDS	0:CGA->AGA	R->R	synonymous	gene1664	IS110 family transposase
NZ_CP032618.1	1792026	841:140,701	CDS	2:GCA->GCG	A->A	synonymous	gene1664	IS110 family transposase
NZ_CP032618.1	1792047	856:257,599	CDS	2:GCA->GCG	A->A	synonymous	gene1664	IS110 family transposase
NZ_CP032618.1	1792053	856:756,100	CDS	2:AAT->AAC	N->N	synonymous	gene1664	IS110 family transposase
NZ_CP032618.1	1792068	863:675,188	CDS	2:GGC->GGT	G->G	synonymous	gene1664	IS110 family transposase
NZ_CP032618.1	1792098	871:776,95	CDS	2:AGC->AGT	S->S	synonymous	gene1664	IS110 family transposase
NZ_CP032618.1	1792215	883:753,130	CDS	2:GGT->GGG	G->G	synonymous	gene1664	IS110 family transposase
NZ_CP032618.1	1792227	886:667,219	CDS	2:GCG->GCA	A->A	synonymous	gene1664	IS110 family transposase
NZ_CP032618.1	1792320	850:620,230	CDS	2:TCT->TCC	S->S	synonymous	gene1664	IS110 family transposase
NZ_CP032618.1	1792324	844:581,263	CDS	0:CAA->AAA	Q->K	nonsynonymous	gene1664	IS110 family transposase
NZ_CP032618.1	1792414	852:750,102	CDS	0:GAA->AAA	E->K	nonsynonymous	gene1664	IS110 family transposase
NZ_CP032618.1	1792446	808:242,566	CDS	2:CTA->CTG	L->L	synonymous	gene1664	IS110 family transposase
NZ_CP032618.1	1792466	739:481,258	CDS	1:ACT->ATT	T->I	nonsynonymous	gene1664	IS110 family transposase
NZ_CP032618.1	1792556	349:21,328	CDS	1:TGG->TTG	W->L	nonsynonymous	gene1664	IS110 family transposase
NZ_CP032618.1	1802835	292:79,213	CDS	0:CCA->TCA	P->S	nonsynonymous	gene1677	EamA/RhaT family transporter
NZ_CP032618.1	1802951	150:42,108	intergenic	-	-	-	-	_
NZ_CP032618.1	1803009	218:68,150	intergenic	-	-	-	-	_
NZ_CP032618.1	1803050	253:91,162	CDS	1:GAT->GCT	D->A	nonsynonymous	gene1678	nucleoid-structuring protein H-NS
NZ_CP032618.1	1894325	281:230,51	intergenic	-	-	-	-	_
NZ_CP032618.1	1894369	95:4,91	intergenic	-	-	-	-	_
NZ_CP032618.1	1894372	88:4,84	intergenic	-	-	-	-	_
NZ_CP032618.1	1894374	85:4,81	intergenic	-	-	-	-	_
NZ_CP032618.1	1894377	84:4,80	intergenic	-	-	-	-	_
NZ_CP032618.1	1900779	323:266,57	intergenic	-	-	-	-	_
NZ_CP032618.1	1926315	89:69,20	intergenic	-	-	-	-	_
NZ_CP032618.1	1926324	37:17,20	intergenic	-	-	-	-	_
NZ_CP032618.1	1946603	434:1,433	intergenic	-	-	-	-	_
NZ_CP032618.1	1946611	403:6,397	intergenic	-	-	-	-	_
NZ_CP032618.1	1984804	118:94,24	CDS	0:TTA->ATA	L->I	nonsynonymous	gene1856	hypothetical protein
NZ_CP032618.1	1984815	48:14,34	CDS	2:ACA->ACG	T->T	synonymous	gene1856	hypothetical protein
NZ_CP032618.1	1988218	655:78,577	intergenic	-	-	-	-	_
NZ_CP032618.1	1988222	649:578,71	intergenic	-	-	-	-	_
NZ_CP032618.1	1988231	646:574,72	intergenic	-	-	-	-	_
NZ_CP032618.1	1988250	665:34,631	intergenic	-	-	-	-	_
NZ_CP032618.1	1988256	653:34,619	intergenic	-	-	-	-	_
NZ_CP032618.1	1988303	683:626,57	intergenic	-	-	-	-	_
NZ_CP032618.1	1988319	645:217,428	CDS	1:GCA->GTA	A->V	nonsynonymous	gene1859	nucleoid-structuring protein H-NS
NZ_CP032618.1	1988320	644:218,426	CDS	2:GCA->GCG	A->A	synonymous	gene1859	nucleoid-structuring protein H-NS
NZ_CP032618.1	1988328	627:462,165	CDS	1:CTA->CCA	L->P	nonsynonymous	gene1859	nucleoid-structuring protein H-NS
NZ_CP032618.1	1988337	612:201,411	CDS	1:GTG->GCG	V->A	nonsynonymous	gene1859	nucleoid-structuring protein H-NS
NZ_CP032618.1	1988338	613:203,410	CDS	2:GTG->GTA	V->V	synonymous	gene1859	nucleoid-structuring protein H-NS
NZ_CP032618.1	2000477	224:205,19	intergenic	-	-	-	-	_
NZ_CP032618.1	2000520	182:32,150	intergenic	-	-	-	-	_
NZ_CP032618.1	2000525	179:148,31	intergenic	-	-	-	-	_
NZ_CP032618.1	2000528	179:31,148	intergenic	-	-	-	-	_
NZ_CP032618.1	2000642	40:2,38	intergenic	-	-	-	-	_
NZ_CP032618.1	2000645	40:2,38	intergenic	-	-	-	-	_
NZ_CP032618.1	2000703	54:23,31	intergenic	-	-	-	-	_
NZ_CP032618.1	2000740	137:113,24	intergenic	-	-	-	-	_
NZ_CP032618.1	2000757	166:75,91	intergenic	-	-	-	-	_
NZ_CP032618.1	2000778	167:74,93	CDS	1:GGC->GAC	G->D	nonsynonymous	gene1870	nucleoid-structuring protein H-NS
NZ_CP032618.1	2000813	140:46,94	CDS	2:GGG->GGA	G->G	synonymous	gene1870	nucleoid-structuring protein H-NS
NZ_CP032618.1	2000833	124:32,92	CDS	0:TCA->CCA	S->P	nonsynonymous	gene1870	nucleoid-structuring protein H-NS
NZ_CP032618.1	2000840	119:105,14	CDS	2:GTG->GTA	V->V	synonymous	gene1870	nucleoid-structuring protein H-NS
NZ_CP032618.1	2000841	118:104,14	CDS	1:GTG->GCG	V->A	nonsynonymous	gene1870	nucleoid-structuring protein H-NS
NZ_CP032618.1	2000858	95:82,13	CDS	2:GCA->GCG	A->A	synonymous	gene1870	nucleoid-structuring protein H-NS
NZ_CP032618.1	2000859	95:80,15	CDS	1:GCA->GTA	A->V	nonsynonymous	gene1870	nucleoid-structuring protein H-NS
NZ_CP032618.1	2000880	39:17,22	intergenic	-	-	-	-	_
NZ_CP032618.1	2000881	38:21,17	intergenic	-	-	-	-	_
NZ_CP032618.1	2000894	28:6,22	intergenic	-	-	-	-	_
NZ_CP032618.1	2000897	27:21,6	intergenic	-	-	-	-	_
NZ_CP032618.1	2000900	23:6,17	intergenic	-	-	-	-	_
NZ_CP032618.1	2000901	23:0,23	intergenic	-	-	-	-	_
NZ_CP032618.1	2000921	98:85,13	intergenic	-	-	-	-	_
NZ_CP032618.1	2000942	208:15,193	intergenic	-	-	-	-	_
NZ_CP032618.1	2023000	138:102,36	CDS	0:GGG->CGG	G->R	nonsynonymous	gene1886	DUF1049 domain-containing protein
NZ_CP032618.1	2023014	43:7,36	CDS	2:CCG->CCA	P->P	synonymous	gene1886	DUF1049 domain-containing protein
NZ_CP032618.1	2023015	36:0,36	CDS	0:GAG->CAG	E->Q	nonsynonymous	gene1886	DUF1049 domain-containing protein
NZ_CP032618.1	2049193	7:4,3	intergenic	-	-	-	-	_
NZ_CP032618.1	2049210	5:4,1	intergenic	-	-	-	-	_
NZ_CP032618.1	2049214	5:4,1	intergenic	-	-	-	-	_
NZ_CP032618.1	2160829	300:27,273	intergenic	-	-	-	-	_
NZ_CP032618.1	2160835	292:46,246	intergenic	-	-	-	-	_
NZ_CP032618.1	2160907	352:101,251	CDS	1:CTA->CCA	L->P	nonsynonymous	gene2013	nucleoid-structuring protein H-NS
NZ_CP032618.1	2160915	372:331,41	CDS	0:GTG->ATG	V->M	nonsynonymous	gene2013	nucleoid-structuring protein H-NS
NZ_CP032618.1	2160916	371:324,47	CDS	1:GTG->GCG	V->A	nonsynonymous	gene2013	nucleoid-structuring protein H-NS
NZ_CP032618.1	2160984	477:324,153	intergenic	-	-	-	-	_
NZ_CP032618.1	2161000	461:288,173	intergenic	-	-	-	-	_
NZ_CP032618.1	2161017	412:335,77	intergenic	-	-	-	-	_
NZ_CP032618.1	2161103	134:2,132	intergenic	-	-	-	-	_
NZ_CP032618.1	2161104	130:2,128	intergenic	-	-	-	-	_
NZ_CP032618.1	2161111	109:23,86	intergenic	-	-	-	-	_
NZ_CP032618.1	2161114	108:90,18	intergenic	-	-	-	-	_
NZ_CP032618.1	2161146	66:2,64	intergenic	-	-	-	-	_
NZ_CP032618.1	2161251	185:141,44	intergenic	-	-	-	-	_
NZ_CP032618.1	2161297	347:197,150	intergenic	-	-	-	-	_
NZ_CP032618.1	2161416	665:204,461	intergenic	-	-	-	-	_
NZ_CP032618.1	2161450	566:507,59	intergenic	-	-	-	-	_
NZ_CP032618.1	2161461	504:466,38	intergenic	-	-	-	-	_
NZ_CP032618.1	2161507	345:301,44	intergenic	-	-	-	-	_
NZ_CP032618.1	2161512	338:256,82	intergenic	-	-	-	-	_
NZ_CP032618.1	2161518	344:241,103	intergenic	-	-	-	-	_
NZ_CP032618.1	2161537	310:158,152	intergenic	-	-	-	-	_
NZ_CP032618.1	2177752	641:161,480	intergenic	-	-	-	-	_
NZ_CP032618.1	2177901	317:78,239	CDS	1:ACA->ATA	T->I	nonsynonymous	gene2033	hypothetical protein
NZ_CP032618.1	2177912	313:277,36	CDS	2:AGG->AGA	R->R	synonymous	gene2033	hypothetical protein
NZ_CP032618.1	2177930	288:250,38	CDS	2:TAT->TAC	Y->Y	synonymous	gene2033	hypothetical protein
NZ_CP032618.1	2180008	911:84,827	intergenic	-	-	-	-	_
NZ_CP032618.1	2183220	215:77,138	intergenic	-	-	-	-	_
NZ_CP032618.1	2183247	356:243,113	intergenic	-	-	-	-	_
NZ_CP032618.1	2183252	364:246,118	intergenic	-	-	-	-	_
NZ_CP032618.1	2183403	73:11,62	intergenic	-	-	-	-	_
NZ_CP032618.1	2183404	69:11,58	intergenic	-	-	-	-	_
NZ_CP032618.1	2183423	30:5,25	intergenic	-	-	-	-	_
NZ_CP032618.1	2183426	32:4,28	intergenic	-	-	-	-	_
NZ_CP032618.1	2240022	817:554,263	CDS	2:CGC->CGA	R->R	synonymous	gene2083	amino acid adenylation domain-containing protein
NZ_CP032618.1	2240025	812:547,265	CDS	2:GTT->GTC	V->V	synonymous	gene2083	amino acid adenylation domain-containing protein
NZ_CP032618.1	2240043	820:536,284	CDS	2:CGC->CGT	R->R	synonymous	gene2083	amino acid adenylation domain-containing protein
NZ_CP032618.1	2240044	821:534,287	CDS	0:ACC->TCC	T->S	nonsynonymous	gene2083	amino acid adenylation domain-containing protein
NZ_CP032618.1	2240052	837:530,307	CDS	2:GCC->GCT	A->A	synonymous	gene2083	amino acid adenylation domain-containing protein
NZ_CP032618.1	2240061	834:505,329	CDS	2:GTT->GTG	V->V	synonymous	gene2083	amino acid adenylation domain-containing protein
NZ_CP032618.1	2240070	820:477,343	CDS	2:CTT->CTC	L->L	synonymous	gene2083	amino acid adenylation domain-containing protein
NZ_CP032618.1	2240076	823:462,361	CDS	2:GTG->GTA	V->V	synonymous	gene2083	amino acid adenylation domain-containing protein
NZ_CP032618.1	2240109	832:482,350	CDS	2:GAC->GAT	D->D	synonymous	gene2083	amino acid adenylation domain-containing protein
NZ_CP032618.1	2240121	821:485,336	CDS	2:CCG->CCC	P->P	synonymous	gene2083	amino acid adenylation domain-containing protein
NZ_CP032618.1	2240124	823:496,327	CDS	2:GCT->GCC	A->A	synonymous	gene2083	amino acid adenylation domain-containing protein
NZ_CP032618.1	2240130	809:491,318	CDS	2:CGC->CGA	R->R	synonymous	gene2083	amino acid adenylation domain-containing protein
NZ_CP032618.1	2240145	809:535,274	CDS	2:CTG->CTC	L->L	synonymous	gene2083	amino acid adenylation domain-containing protein
NZ_CP032618.1	2240146	811:538,273	CDS	0:CAA->GAA	Q->E	nonsynonymous	gene2083	amino acid adenylation domain-containing protein
NZ_CP032618.1	2240154	806:555,251	CDS	2:AGT->AGC	S->S	synonymous	gene2083	amino acid adenylation domain-containing protein
NZ_CP032618.1	2240160	809:573,236	CDS	2:GCT->GCC	A->A	synonymous	gene2083	amino acid adenylation domain-containing protein
NZ_CP032618.1	2240163	809:579,230	CDS	2:CAG->CAA	Q->Q	synonymous	gene2083	amino acid adenylation domain-containing protein
NZ_CP032618.1	2240178	806:615,191	CDS	2:GAG->GAA	E->E	synonymous	gene2083	amino acid adenylation domain-containing protein
NZ_CP032618.1	2240182	791:611,180	CDS	0:GAG->CAG	E->Q	nonsynonymous	gene2083	amino acid adenylation domain-containing protein
NZ_CP032618.1	2240184	798:623,175	CDS	2:GAG->GAA	E->E	synonymous	gene2083	amino acid adenylation domain-containing protein
NZ_CP032618.1	2240185	797:626,171	CDS	0:CTG->TTG	L->L	synonymous	gene2083	amino acid adenylation domain-containing protein
NZ_CP032618.1	2240196	791:643,148	CDS	2:GAC->GAA	D->E	nonsynonymous	gene2083	amino acid adenylation domain-containing protein
NZ_CP032618.1	2240197	787:640,147	CDS	0:TTG->CTG	L->L	synonymous	gene2083	amino acid adenylation domain-containing protein
NZ_CP032618.1	2240204	781:652,129	CDS	1:CAG->CGG	Q->R	nonsynonymous	gene2083	amino acid adenylation domain-containing protein
NZ_CP032618.1	2240205	779:652,127	CDS	2:CAG->CAC	Q->H	nonsynonymous	gene2083	amino acid adenylation domain-containing protein
NZ_CP032618.1	2240214	785:667,118	CDS	2:GCC->GCT	A->A	synonymous	gene2083	amino acid adenylation domain-containing protein
NZ_CP032618.1	2240225	792:686,106	CDS	1:CAG->CTG	Q->L	nonsynonymous	gene2083	amino acid adenylation domain-containing protein
NZ_CP032618.1	2240229	799:702,97	CDS	2:ATG->ATA	M->I	nonsynonymous	gene2083	amino acid adenylation domain-containing protein
NZ_CP032618.1	2240241	781:707,74	CDS	2:GCT->GCG	A->A	synonymous	gene2083	amino acid adenylation domain-containing protein
NZ_CP032618.1	2240251	778:719,59	CDS	0:TTG->CTG	L->L	synonymous	gene2083	amino acid adenylation domain-containing protein
NZ_CP032618.1	2240255	772:717,55	CDS	1:AGC->ACC	S->T	nonsynonymous	gene2083	amino acid adenylation domain-containing protein
NZ_CP032618.1	2252179	593:15,578	CDS	2:GCC->GCT	A->A	synonymous	gene2084	amino acid adenylation domain-containing protein
NZ_CP032618.1	2252280	367:144,223	CDS	1:GCG->GAG	A->E	nonsynonymous	gene2084	amino acid adenylation domain-containing protein
NZ_CP032618.1	2252311	293:134,159	CDS	2:GGA->GGG	G->G	synonymous	gene2084	amino acid adenylation domain-containing protein
NZ_CP032618.1	2252322	295:164,131	CDS	1:CAA->CGA	Q->R	nonsynonymous	gene2084	amino acid adenylation domain-containing protein
NZ_CP032618.1	2261238	882:727,155	CDS	2:ACC->ACT	T->T	synonymous	gene2088	TonB-dependent siderophore receptor
NZ_CP032618.1	2261293	840:603,237	CDS	0:CAG->AAG	Q->K	nonsynonymous	gene2088	TonB-dependent siderophore receptor
NZ_CP032618.1	2261299	845:602,243	CDS	0:GCG->TCG	A->S	nonsynonymous	gene2088	TonB-dependent siderophore receptor
NZ_CP032618.1	2263981	651:36,615	CDS	0:CAG->AAG	Q->K	nonsynonymous	gene2089	TonB-dependent siderophore receptor
NZ_CP032618.1	2263987	630:33,597	CDS	0:GCG->TCG	A->S	nonsynonymous	gene2089	TonB-dependent siderophore receptor
NZ_CP032618.1	2269513	12:0,12	CDS	2:CTG->CTC	L->L	synonymous	gene2091	alpha/beta hydrolase
NZ_CP032618.1	2279309	638:94,544	CDS	0:TAC->CAC	Y->H	nonsynonymous	gene2093	amino acid adenylation domain-containing protein
NZ_CP032618.1	2279408	829:385,444	CDS	0:TCG->CCG	S->P	nonsynonymous	gene2093	amino acid adenylation domain-containing protein
NZ_CP032618.1	2279529	833:402,431	CDS	2:CGG->CGC	R->R	synonymous	gene2093	amino acid adenylation domain-containing protein
NZ_CP032618.1	2279616	815:406,409	CDS	2:GAT->GAC	D->D	synonymous	gene2093	amino acid adenylation domain-containing protein
NZ_CP032618.1	2279619	820:407,413	CDS	2:CCC->CCT	P->P	synonymous	gene2093	amino acid adenylation domain-containing protein
NZ_CP032618.1	2279706	833:430,403	CDS	2:GGG->GGA	G->G	synonymous	gene2093	amino acid adenylation domain-containing protein
NZ_CP032618.1	2279784	853:420,433	CDS	2:CCT->CCG	P->P	synonymous	gene2093	amino acid adenylation domain-containing protein
NZ_CP032618.1	2279790	857:424,433	CDS	2:ACC->ACT	T->T	synonymous	gene2093	amino acid adenylation domain-containing protein
NZ_CP032618.1	2279898	778:385,393	CDS	2:CTG->CTA	L->L	synonymous	gene2093	amino acid adenylation domain-containing protein
NZ_CP032618.1	2279928	786:407,379	CDS	2:GGC->GGT	G->G	synonymous	gene2093	amino acid adenylation domain-containing protein
NZ_CP032618.1	2280057	813:412,401	CDS	2:GGA->GGG	G->G	synonymous	gene2093	amino acid adenylation domain-containing protein
NZ_CP032618.1	2280199	842:430,412	CDS	1:ACC->ATC	T->I	nonsynonymous	gene2093	amino acid adenylation domain-containing protein
NZ_CP032618.1	2280535	825:416,409	CDS	1:CAA->CGA	Q->R	nonsynonymous	gene2093	amino acid adenylation domain-containing protein
NZ_CP032618.1	2280546	806:405,401	CDS	2:GGG->GGA	G->G	synonymous	gene2093	amino acid adenylation domain-containing protein
NZ_CP032618.1	2280577	807:400,407	CDS	1:GAG->GCG	E->A	nonsynonymous	gene2093	amino acid adenylation domain-containing protein
NZ_CP032618.1	2280644	822:285,537	CDS	0:GAC->CAC	D->H	nonsynonymous	gene2093	amino acid adenylation domain-containing protein
NZ_CP032618.1	2280678	840:651,189	CDS	2:GCC->GCT	A->A	synonymous	gene2093	amino acid adenylation domain-containing protein
NZ_CP032618.1	2285517	776:597,179	CDS	2:GGG->GGA	G->G	synonymous	gene2094	amino acid adenylation domain-containing protein
NZ_CP032618.1	2285520	781:594,187	CDS	2:GCT->GCC	A->A	synonymous	gene2094	amino acid adenylation domain-containing protein
NZ_CP032618.1	2285535	767:554,213	CDS	2:TCT->TCC	S->S	synonymous	gene2094	amino acid adenylation domain-containing protein
NZ_CP032618.1	2285556	785:557,228	CDS	2:GAT->GAC	D->D	synonymous	gene2094	amino acid adenylation domain-containing protein
NZ_CP032618.1	2285558	786:558,228	CDS	0:GAT->CAT	D->H	nonsynonymous	gene2094	amino acid adenylation domain-containing protein
NZ_CP032618.1	2285561	775:547,228	CDS	0:ACC->CCC	T->P	nonsynonymous	gene2094	amino acid adenylation domain-containing protein
NZ_CP032618.1	2285562	782:553,229	CDS	2:GAT->GAC	D->D	synonymous	gene2094	amino acid adenylation domain-containing protein
NZ_CP032618.1	2285575	779:523,256	CDS	1:GGC->GCC	G->A	nonsynonymous	gene2094	amino acid adenylation domain-containing protein
NZ_CP032618.1	2285582	786:524,262	CDS	0:CTG->TTG	L->L	synonymous	gene2094	amino acid adenylation domain-containing protein
NZ_CP032618.1	2285583	787:525,262	CDS	2:CAA->CAG	Q->Q	synonymous	gene2094	amino acid adenylation domain-containing protein
NZ_CP032618.1	2285586	777:523,254	CDS	2:GAG->GAA	E->E	synonymous	gene2094	amino acid adenylation domain-containing protein
NZ_CP032618.1	2285595	749:498,251	CDS	2:CAT->CAG	H->Q	nonsynonymous	gene2094	amino acid adenylation domain-containing protein
NZ_CP032618.1	2285605	733:486,247	CDS	1:AAC->AGC	N->S	nonsynonymous	gene2094	amino acid adenylation domain-containing protein
NZ_CP032618.1	2285609	732:494,238	CDS	0:AAC->GAC	N->D	nonsynonymous	gene2094	amino acid adenylation domain-containing protein
NZ_CP032618.1	2285628	736:476,260	CDS	2:GAA->GAC	E->D	nonsynonymous	gene2094	amino acid adenylation domain-containing protein
NZ_CP032618.1	2285631	735:477,258	CDS	2:GTT->GTC	V->V	synonymous	gene2094	amino acid adenylation domain-containing protein
NZ_CP032618.1	2285643	739:491,248	CDS	2:GAC->GAA	D->E	nonsynonymous	gene2094	amino acid adenylation domain-containing protein
NZ_CP032618.1	2285646	735:495,240	CDS	2:GAC->GAT	D->D	synonymous	gene2094	amino acid adenylation domain-containing protein
NZ_CP032618.1	2285648	733:495,238	CDS	0:GAC->CAC	D->H	nonsynonymous	gene2094	amino acid adenylation domain-containing protein
NZ_CP032618.1	2285655	737:497,240	CDS	2:ACG->ACC	T->T	synonymous	gene2094	amino acid adenylation domain-containing protein
NZ_CP032618.1	2285663	750:508,242	CDS	0:AGC->GGC	S->G	nonsynonymous	gene2094	amino acid adenylation domain-containing protein
NZ_CP032618.1	2285667	744:497,247	CDS	2:AGC->AGT	S->S	synonymous	gene2094	amino acid adenylation domain-containing protein
NZ_CP032618.1	2285677	753:507,246	CDS	1:AGC->AAC	S->N	nonsynonymous	gene2094	amino acid adenylation domain-containing protein
NZ_CP032618.1	2285680	753:510,243	CDS	1:GGC->GAC	G->D	nonsynonymous	gene2094	amino acid adenylation domain-containing protein
NZ_CP032618.1	2285688	759:503,256	CDS	2:CAG->CAA	Q->Q	synonymous	gene2094	amino acid adenylation domain-containing protein
NZ_CP032618.1	2285694	766:502,264	CDS	2:AAT->AAC	N->N	synonymous	gene2094	amino acid adenylation domain-containing protein
NZ_CP032618.1	2285723	566:452,114	CDS	0:ACG->GCG	T->A	nonsynonymous	gene2094	amino acid adenylation domain-containing protein
NZ_CP032618.1	2285729	575:458,117	CDS	0:AGC->CGC	S->R	nonsynonymous	gene2094	amino acid adenylation domain-containing protein
NZ_CP032618.1	2285731	569:449,120	CDS	1:AGC->AAC	S->N	nonsynonymous	gene2094	amino acid adenylation domain-containing protein
NZ_CP032618.1	2285742	584:470,114	CDS	2:GGT->GGC	G->G	synonymous	gene2094	amino acid adenylation domain-containing protein
NZ_CP032618.1	2285745	575:460,115	CDS	2:CGT->CGC	R->R	synonymous	gene2094	amino acid adenylation domain-containing protein
NZ_CP032618.1	2285757	569:452,117	CDS	2:GCT->GCC	A->A	synonymous	gene2094	amino acid adenylation domain-containing protein
NZ_CP032618.1	2285775	648:470,178	CDS	2:GGC->GGG	G->G	synonymous	gene2094	amino acid adenylation domain-containing protein
NZ_CP032618.1	2285780	656:473,183	CDS	0:GAA->AAA	E->K	nonsynonymous	gene2094	amino acid adenylation domain-containing protein
NZ_CP032618.1	2285782	664:475,189	CDS	1:GCC->GTC	A->V	nonsynonymous	gene2094	amino acid adenylation domain-containing protein
NZ_CP032618.1	2285793	669:462,207	CDS	2:AGC->AGT	S->S	synonymous	gene2094	amino acid adenylation domain-containing protein
NZ_CP032618.1	2285796	668:456,212	CDS	2:GGT->GGC	G->G	synonymous	gene2094	amino acid adenylation domain-containing protein
NZ_CP032618.1	2285829	563:445,118	CDS	2:CGT->CGC	R->R	synonymous	gene2094	amino acid adenylation domain-containing protein
NZ_CP032618.1	2285832	564:437,127	CDS	2:CCA->CCG	P->P	synonymous	gene2094	amino acid adenylation domain-containing protein
NZ_CP032618.1	2285840	587:444,143	CDS	0:CCC->GCC	P->A	nonsynonymous	gene2094	amino acid adenylation domain-containing protein
NZ_CP032618.1	2285847	604:447,157	CDS	2:AGC->AGT	S->S	synonymous	gene2094	amino acid adenylation domain-containing protein
NZ_CP032618.1	2285849	607:443,164	CDS	0:AGC->GGC	S->G	nonsynonymous	gene2094	amino acid adenylation domain-containing protein
NZ_CP032618.1	2285871	667:471,196	CDS	2:GAC->GAT	D->D	synonymous	gene2094	amino acid adenylation domain-containing protein
NZ_CP032618.1	2285874	662:466,196	CDS	2:GGT->GGG	G->G	synonymous	gene2094	amino acid adenylation domain-containing protein
NZ_CP032618.1	2285877	661:464,197	CDS	2:CTG->CTC	L->L	synonymous	gene2094	amino acid adenylation domain-containing protein
NZ_CP032618.1	2285880	661:455,206	CDS	2:TAT->TAC	Y->Y	synonymous	gene2094	amino acid adenylation domain-containing protein
NZ_CP032618.1	2285886	676:463,213	CDS	2:CTA->CTG	L->L	synonymous	gene2094	amino acid adenylation domain-containing protein
NZ_CP032618.1	2285889	679:462,217	CDS	2:GTT->GTC	V->V	synonymous	gene2094	amino acid adenylation domain-containing protein
NZ_CP032618.1	2285898	695:458,237	CDS	2:GGA->GGG	G->G	synonymous	gene2094	amino acid adenylation domain-containing protein
NZ_CP032618.1	2285910	712:472,240	CDS	2:GAC->GAA	D->E	nonsynonymous	gene2094	amino acid adenylation domain-containing protein
NZ_CP032618.1	2285913	721:479,242	CDS	2:CCT->CCC	P->P	synonymous	gene2094	amino acid adenylation domain-containing protein
NZ_CP032618.1	2285918	728:480,248	CDS	0:ATT->GTT	I->V	nonsynonymous	gene2094	amino acid adenylation domain-containing protein
NZ_CP032618.1	2285919	732:480,252	CDS	2:GCC->GCG	A->A	synonymous	gene2094	amino acid adenylation domain-containing protein
NZ_CP032618.1	2285931	746:467,279	CDS	2:GAA->GAG	E->E	synonymous	gene2094	amino acid adenylation domain-containing protein
NZ_CP032618.1	2285949	787:479,308	CDS	2:GCA->GCC	A->A	synonymous	gene2094	amino acid adenylation domain-containing protein
NZ_CP032618.1	2285955	779:481,298	CDS	2:GGC->GGT	G->G	synonymous	gene2094	amino acid adenylation domain-containing protein
NZ_CP032618.1	2285965	779:498,281	CDS	1:CCG->CAG	P->Q	nonsynonymous	gene2094	amino acid adenylation domain-containing protein
NZ_CP032618.1	2285974	779:498,281	CDS	1:AGC->ACC	S->T	nonsynonymous	gene2094	amino acid adenylation domain-containing protein
NZ_CP032618.1	2285990	799:515,284	CDS	0:TAC->CAC	Y->H	nonsynonymous	gene2094	amino acid adenylation domain-containing protein
NZ_CP032618.1	2285991	803:516,287	CDS	2:CTG->CTA	L->L	synonymous	gene2094	amino acid adenylation domain-containing protein
NZ_CP032618.1	2286011	790:495,295	CDS	0:ATC->GTC	I->V	nonsynonymous	gene2094	amino acid adenylation domain-containing protein
NZ_CP032618.1	2286021	784:472,312	CDS	2:CTA->CTG	L->L	synonymous	gene2094	amino acid adenylation domain-containing protein
NZ_CP032618.1	2286027	795:474,321	CDS	2:ATT->ATC	I->I	synonymous	gene2094	amino acid adenylation domain-containing protein
NZ_CP032618.1	2286030	799:476,323	CDS	2:GAC->GAT	D->D	synonymous	gene2094	amino acid adenylation domain-containing protein
NZ_CP032618.1	2286044	803:470,333	CDS	0:CCC->TCC	P->S	nonsynonymous	gene2094	amino acid adenylation domain-containing protein
NZ_CP032618.1	2286074	840:477,363	CDS	0:CTG->GTG	L->V	nonsynonymous	gene2094	amino acid adenylation domain-containing protein
NZ_CP032618.1	2286075	846:478,368	CDS	2:GTG->GTC	V->V	synonymous	gene2094	amino acid adenylation domain-containing protein
NZ_CP032618.1	2286080	844:475,369	CDS	0:AAC->GAC	N->D	nonsynonymous	gene2094	amino acid adenylation domain-containing protein
NZ_CP032618.1	2286087	835:476,359	CDS	2:ACG->ACC	T->T	synonymous	gene2094	amino acid adenylation domain-containing protein
NZ_CP032618.1	2286109	821:452,369	CDS	1:CGT->CTT	R->L	nonsynonymous	gene2094	amino acid adenylation domain-containing protein
NZ_CP032618.1	2286114	818:448,370	CDS	2:CTA->CTG	L->L	synonymous	gene2094	amino acid adenylation domain-containing protein
NZ_CP032618.1	2286120	814:446,368	CDS	2:ACG->ACT	T->T	synonymous	gene2094	amino acid adenylation domain-containing protein
NZ_CP032618.1	2286156	683:496,187	CDS	2:GCG->GCA	A->A	synonymous	gene2094	amino acid adenylation domain-containing protein
NZ_CP032618.1	2286173	665:526,139	CDS	0:TTG->CTG	L->L	synonymous	gene2094	amino acid adenylation domain-containing protein
NZ_CP032618.1	2286174	674:529,145	CDS	2:CTG->CTT	L->L	synonymous	gene2094	amino acid adenylation domain-containing protein
NZ_CP032618.1	2286180	662:534,128	CDS	2:CAA->CAG	Q->Q	synonymous	gene2094	amino acid adenylation domain-containing protein
NZ_CP032618.1	2286196	638:551,87	CDS	1:AGC->AAC	S->N	nonsynonymous	gene2094	amino acid adenylation domain-containing protein
NZ_CP032618.1	2286202	624:556,68	CDS	1:CTA->CAA	L->Q	nonsynonymous	gene2094	amino acid adenylation domain-containing protein
NZ_CP032618.1	2287020	544:461,83	CDS	2:GAA->GAG	E->E	synonymous	gene2094	amino acid adenylation domain-containing protein
NZ_CP032618.1	2373480	39:1,38	intergenic	-	-	-	-	_
NZ_CP032618.1	2373638	122:9,113	intergenic	-	-	-	-	_
NZ_CP032618.1	2373657	160:8,152	intergenic	-	-	-	-	_
NZ_CP032618.1	2373658	164:8,156	intergenic	-	-	-	-	_
NZ_CP032618.1	2407574	28:24,4	intergenic	-	-	-	-	_
NZ_CP032618.1	2407621	196:160,36	intergenic	-	-	-	-	_
NZ_CP032618.1	2407646	253:199,54	CDS	1:CCA->CTA	P->L	nonsynonymous	gene2192	nucleoid-structuring protein H-NS
NZ_CP032618.1	2407723	436:359,77	intergenic	-	-	-	-	_
NZ_CP032618.1	2407739	440:369,71	intergenic	-	-	-	-	_
NZ_CP032618.1	2407820	513:442,71	intergenic	-	-	-	-	_
NZ_CP032618.1	2407822	511:441,70	intergenic	-	-	-	-	_
NZ_CP032618.1	2407841	490:433,57	intergenic	-	-	-	-	_
NZ_CP032618.1	2407846	478:403,75	intergenic	-	-	-	-	_
NZ_CP032618.1	2407847	473:350,123	intergenic	-	-	-	-	_
NZ_CP032618.1	2407855	443:399,44	intergenic	-	-	-	-	_
NZ_CP032618.1	2407889	399:370,29	intergenic	-	-	-	-	_
NZ_CP032618.1	2408044	678:601,77	intergenic	-	-	-	-	_
NZ_CP032618.1	2415226	69:2,67	CDS	2:CCA->CCG	P->P	synonymous	gene2198	hypothetical protein
NZ_CP032618.1	2415238	47:2,45	CDS	2:TGG->TGC	W->C	nonsynonymous	gene2198	hypothetical protein
NZ_CP032618.1	2415240	34:2,32	CDS	0:TGG->CGG	W->R	nonsynonymous	gene2198	hypothetical protein
NZ_CP032618.1	2415507	15:0,15	intergenic	-	-	-	-	_
NZ_CP032618.1	2415557	85:67,18	intergenic	-	-	-	-	_
NZ_CP032618.1	2415588	205:178,27	intergenic	-	-	-	-	_
NZ_CP032618.1	2415591	227:197,30	intergenic	-	-	-	-	_
NZ_CP032618.1	2415618	337:292,45	intergenic	-	-	-	-	_
NZ_CP032618.1	2415619	340:294,46	intergenic	-	-	-	-	_
NZ_CP032618.1	2415622	344:297,47	intergenic	-	-	-	-	_
NZ_CP032618.1	2415627	355:59,296	intergenic	-	-	-	-	_
NZ_CP032618.1	2415686	449:76,373	intergenic	-	-	-	-	_
NZ_CP032618.1	2415741	381:47,334	CDS	0:GGT->AGT	G->S	nonsynonymous	gene2199	nucleoid-structuring protein H-NS
NZ_CP032618.1	2470824	16:12,4	intergenic	-	-	-	-	_
NZ_CP032618.1	2471035	32:25,7	intergenic	-	-	-	-	_
NZ_CP032618.1	2471042	41:34,7	intergenic	-	-	-	-	_
NZ_CP032618.1	2471071	75:32,43	intergenic	-	-	-	-	_
NZ_CP032618.1	2471074	77:43,34	intergenic	-	-	-	-	_
NZ_CP032618.1	2471078	84:7,77	intergenic	-	-	-	-	_
NZ_CP032618.1	2471168	89:75,14	intergenic	-	-	-	-	_
NZ_CP032618.1	2471185	65:51,14	intergenic	-	-	-	-	_
NZ_CP032618.1	2471271	98:51,47	CDS	0:GTG->ATG	V->M	nonsynonymous	gene2255	nucleoid-structuring protein H-NS
NZ_CP032618.1	2471305	99:52,47	CDS	2:CTC->CTT	L->L	synonymous	gene2255	nucleoid-structuring protein H-NS
NZ_CP032618.1	2471309	99:52,47	intergenic	-	-	-	-	_
NZ_CP032618.1	2471325	98:51,47	intergenic	-	-	-	-	_
NZ_CP032618.1	2471327	98:51,47	intergenic	-	-	-	-	_
NZ_CP032618.1	2471338	92:45,47	intergenic	-	-	-	-	_
NZ_CP032618.1	2471372	66:47,19	intergenic	-	-	-	-	_
NZ_CP032618.1	2471380	55:10,45	intergenic	-	-	-	-	_
NZ_CP032618.1	2471382	55:45,10	intergenic	-	-	-	-	_
NZ_CP032618.1	2493588	512:22,490	intergenic	-	-	-	-	_
NZ_CP032618.1	2493602	455:55,400	intergenic	-	-	-	-	_
NZ_CP032618.1	2493603	436:61,375	intergenic	-	-	-	-	_
NZ_CP032618.1	2493627	407:107,300	intergenic	-	-	-	-	_
NZ_CP032618.1	2493635	397:120,277	intergenic	-	-	-	-	_
NZ_CP032618.1	2493645	383:127,256	intergenic	-	-	-	-	_
NZ_CP032618.1	2493653	360:132,228	intergenic	-	-	-	-	_
NZ_CP032618.1	2493748	373:196,177	intergenic	-	-	-	-	_
NZ_CP032618.1	2493837	395:340,55	CDS	1:TCA->TTA	S->L	nonsynonymous	gene2274	hypothetical protein
NZ_CP032618.1	2493845	392:350,42	CDS	2:ATC->ATT	I->I	synonymous	gene2274	hypothetical protein
NZ_CP032618.1	2493855	392:47,345	CDS	1:TGG->TAG	W->U	stopgain	gene2274	hypothetical protein
NZ_CP032618.1	2494005	327:15,312	intergenic	-	-	-	-	_
NZ_CP032618.1	2494119	355:177,178	CDS	1:GGT->GTT	G->V	nonsynonymous	gene2275	nucleoid-structuring protein H-NS
NZ_CP032618.1	2494140	355:242,113	CDS	1:GGC->GAC	G->D	nonsynonymous	gene2275	nucleoid-structuring protein H-NS
NZ_CP032618.1	2494175	374:299,75	CDS	2:GGG->GGA	G->G	synonymous	gene2275	nucleoid-structuring protein H-NS
NZ_CP032618.1	2494195	358:298,60	CDS	0:TCA->CCA	S->P	nonsynonymous	gene2275	nucleoid-structuring protein H-NS
NZ_CP032618.1	2516499	154:73,81	intergenic	-	-	-	-	_
NZ_CP032618.1	2516531	193:142,51	intergenic	-	-	-	-	_
NZ_CP032618.1	2516542	194:55,139	intergenic	-	-	-	-	_
NZ_CP032618.1	2516594	240:68,172	CDS	1:TAA->TGA	U->U	synonymous	gene2287	nucleoid-structuring protein H-NS
NZ_CP032618.1	2516648	275:166,109	CDS	1:GTT->GGT	V->G	nonsynonymous	gene2287	nucleoid-structuring protein H-NS
NZ_CP032618.1	2516649	274:195,79	CDS	0:GTT->ATT	V->I	nonsynonymous	gene2287	nucleoid-structuring protein H-NS
NZ_CP032618.1	2516664	242:125,117	CDS	0:ACC->CCC	T->P	nonsynonymous	gene2287	nucleoid-structuring protein H-NS
NZ_CP032618.1	2516724	207:184,23	CDS	0:TCA->CCA	S->P	nonsynonymous	gene2287	nucleoid-structuring protein H-NS
NZ_CP032618.1	2516731	196:147,49	CDS	2:GTG->GTA	V->V	synonymous	gene2287	nucleoid-structuring protein H-NS
NZ_CP032618.1	2516732	194:147,47	CDS	1:GTG->GCG	V->A	nonsynonymous	gene2287	nucleoid-structuring protein H-NS
NZ_CP032618.1	2516733	193:68,125	CDS	0:GTG->ATG	V->M	nonsynonymous	gene2287	nucleoid-structuring protein H-NS
NZ_CP032618.1	2516749	182:153,29	CDS	2:GCA->GCG	A->A	synonymous	gene2287	nucleoid-structuring protein H-NS
NZ_CP032618.1	2516750	179:150,29	CDS	1:GCA->GTA	A->V	nonsynonymous	gene2287	nucleoid-structuring protein H-NS
NZ_CP032618.1	2516767	183:58,125	CDS	2:CTC->CTT	L->L	synonymous	gene2287	nucleoid-structuring protein H-NS
NZ_CP032618.1	2516777	234:83,151	intergenic	-	-	-	-	_
NZ_CP032618.1	2516785	281:132,149	intergenic	-	-	-	-	_
NZ_CP032618.1	2516795	330:188,142	intergenic	-	-	-	-	_
NZ_CP032618.1	2516803	376:241,135	intergenic	-	-	-	-	_
NZ_CP032618.1	2533010	135:74,61	intergenic	-	-	-	-	_
NZ_CP032618.1	2533029	99:38,61	intergenic	-	-	-	-	_
NZ_CP032618.1	2533038	87:24,63	intergenic	-	-	-	-	_
NZ_CP032618.1	2533039	89:23,66	intergenic	-	-	-	-	_
NZ_CP032618.1	2533045	84:70,14	intergenic	-	-	-	-	_
NZ_CP032618.1	2558143	121:5,116	intergenic	-	-	-	-	_
NZ_CP032618.1	2558145	121:5,116	intergenic	-	-	-	-	_
NZ_CP032618.1	2558151	120:5,115	intergenic	-	-	-	-	_
NZ_CP032618.1	2558161	71:6,65	intergenic	-	-	-	-	_
NZ_CP032618.1	2558179	29:5,24	intergenic	-	-	-	-	_
NZ_CP032618.1	2571098	13:1,12	intergenic	-	-	-	-	_
NZ_CP032618.1	2574859	15:10,5	intergenic	-	-	-	-	_
NZ_CP032618.1	2574892	94:74,20	intergenic	-	-	-	-	_
NZ_CP032618.1	2574894	94:74,20	intergenic	-	-	-	-	_
NZ_CP032618.1	2577837	286:22,264	intergenic	-	-	-	-	_
NZ_CP032618.1	2577849	243:28,215	intergenic	-	-	-	-	_
NZ_CP032618.1	2587737	17:6,11	CDS	0:ACC->CCC	T->P	nonsynonymous	gene2365	helix-turn-helix domain-containing protein
NZ_CP032618.1	2587751	16:5,11	CDS	2:TTT->TTA	F->L	nonsynonymous	gene2365	helix-turn-helix domain-containing protein
NZ_CP032618.1	2618322	871:598,273	CDS	0:TTG->CTG	L->L	synonymous	gene2405	cell wall hydrolase
NZ_CP032618.1	2618328	862:574,288	CDS	0:TTC->CTC	F->L	nonsynonymous	gene2405	cell wall hydrolase
NZ_CP032618.1	2618340	849:527,322	CDS	0:GTT->ATT	V->I	nonsynonymous	gene2405	cell wall hydrolase
NZ_CP032618.1	2618342	845:517,328	CDS	2:GTT->GTC	V->V	synonymous	gene2405	cell wall hydrolase
NZ_CP032618.1	2618446	820:401,419	CDS	2:GTG->GTT	V->V	synonymous	gene2406	lysis protein
NZ_CP032618.1	2618452	814:395,419	CDS	2:GAA->GAC	E->D	nonsynonymous	gene2406	lysis protein
NZ_CP032618.1	2618460	807:386,421	CDS	1:ACG->ATG	T->M	nonsynonymous	gene2406	lysis protein
NZ_CP032618.1	2618474	818:385,433	CDS	0:TCC->GCC	S->A	nonsynonymous	gene2406	lysis protein
NZ_CP032618.1	2618479	833:392,441	CDS	2:GAG->GAA	E->E	synonymous	gene2406	lysis protein
NZ_CP032618.1	2618484	828:394,434	CDS	1:GTC->GCC	V->A	nonsynonymous	gene2406	lysis protein
NZ_CP032618.1	2618493	847:457,390	CDS	1:CAC->CGC	H->R	nonsynonymous	gene2406	lysis protein
NZ_CP032618.1	2618503	846:441,405	CDS	2:GAA->GAG	E->E	synonymous	gene2406	lysis protein
NZ_CP032618.1	2618508	841:417,424	CDS	1:GCT->GAT	A->D	nonsynonymous	gene2406	lysis protein
NZ_CP032618.1	2618509	841:423,418	CDS	2:GCT->GCC	A->A	synonymous	gene2406	lysis protein
NZ_CP032618.1	2618511	839:430,409	CDS	1:GCC->GGC	A->G	nonsynonymous	gene2406	lysis protein
NZ_CP032618.1	2618512	843:433,410	CDS	2:GCC->GCT	A->A	synonymous	gene2406	lysis protein
NZ_CP032618.1	2618521	806:413,393	CDS	2:GCG->GCC	A->A	synonymous	gene2406	lysis protein
NZ_CP032618.1	2618524	805:415,390	CDS	2:GCC->GCG	A->A	synonymous	gene2406	lysis protein
NZ_CP032618.1	2618536	808:431,377	CDS	2:CAG->CAA	Q->Q	synonymous	gene2406	lysis protein
NZ_CP032618.1	2618540	812:446,366	CDS	0:AGC->CGC	S->R	nonsynonymous	gene2406	lysis protein
NZ_CP032618.1	2618553	813:451,362	CDS	1:GGC->GAC	G->D	nonsynonymous	gene2406	lysis protein
NZ_CP032618.1	2618561	800:352,448	CDS	0:CTG->ATG	L->M	nonsynonymous	gene2406	lysis protein
NZ_CP032618.1	2618565	811:444,367	CDS	1:GCC->GGC	A->G	nonsynonymous	gene2406	lysis protein
NZ_CP032618.1	2618573	809:438,371	CDS	0:CAG->AAG	Q->K	nonsynonymous	gene2406	lysis protein
NZ_CP032618.1	2618587	808:403,405	CDS	2:ACA->ACC	T->T	synonymous	gene2406	lysis protein
NZ_CP032618.1	2618631	808:374,434	CDS	1:CGC->CAC	R->H	nonsynonymous	gene2406	lysis protein
NZ_CP032618.1	2618638	785:608,177	CDS	2:GCT->GCC	A->A	synonymous	gene2406	lysis protein
NZ_CP032618.1	2618640	784:603,181	CDS	1:CTC->CGC	L->R	nonsynonymous	gene2406	lysis protein
NZ_CP032618.1	2618641	780:543,237	CDS	2:CTC->CTG	L->L	synonymous	gene2406	lysis protein
NZ_CP032618.1	2618646	773:586,187	CDS	1:CGT->CTT	R->L	nonsynonymous	gene2406	lysis protein
NZ_CP032618.1	2618663	781:565,216	CDS	0:GCT->ACT	A->T	nonsynonymous	gene2406	lysis protein
NZ_CP032618.1	2618665	792:554,238	CDS	2:GCT->GCA	A->A	synonymous	gene2406	lysis protein
NZ_CP032618.1	2618669	793:565,228	CDS	0:GTG->TTG	V->L	nonsynonymous	gene2406	lysis protein
NZ_CP032618.1	2618692	808:251,557	CDS	2:GAG->GAC	E->D	nonsynonymous	gene2406	lysis protein
NZ_CP032618.1	2618705	662:466,196	CDS	0:GCC->ACC	A->T	nonsynonymous	gene2406	lysis protein
NZ_CP032618.1	2618715	629:234,395	CDS	1:TTC->TGC	F->C	nonsynonymous	gene2406	lysis protein
NZ_CP032618.1	2618723	621:577,44	CDS	0:CCT->TCT	P->S	nonsynonymous	gene2406	lysis protein
NZ_CP032618.1	2618726	610:566,44	CDS	0:GCC->TCC	A->S	nonsynonymous	gene2406	lysis protein
NZ_CP032618.1	2618729	563:256,307	CDS	0:ACC->GCC	T->A	nonsynonymous	gene2406	lysis protein
NZ_CP032618.1	2618732	520:312,208	CDS	0:ACC->CCC	T->P	nonsynonymous	gene2406	lysis protein
NZ_CP032618.1	2618735	578:535,43	CDS	0:GGC->AGC	G->S	nonsynonymous	gene2406	lysis protein
NZ_CP032618.1	2618738	573:530,43	CDS	0:GGC->AGC	G->S	nonsynonymous	gene2406	lysis protein
NZ_CP032618.1	2618739	570:273,297	CDS	1:GGC->GCC	G->A	nonsynonymous	gene2406	lysis protein
NZ_CP032618.1	2618742	556:513,43	CDS	1:GTC->GGC	V->G	nonsynonymous	gene2406	lysis protein
NZ_CP032618.1	2618757	508:376,132	CDS	1:GCA->GGA	A->G	nonsynonymous	gene2406	lysis protein
NZ_CP032618.1	2618763	508:465,43	CDS	1:CGT->CAT	R->H	nonsynonymous	gene2406	lysis protein
NZ_CP032618.1	2618764	505:462,43	CDS	2:CGT->CGG	R->R	synonymous	gene2406	lysis protein
NZ_CP032618.1	2618765	505:462,43	CDS	0:CGA->AGA	R->R	synonymous	gene2406	lysis protein
NZ_CP032618.1	2618778	514:149,365	CDS	1:GAC->GCC	D->A	nonsynonymous	gene2406	lysis protein
NZ_CP032618.1	2618781	516:478,38	CDS	1:CCA->CTA	P->L	nonsynonymous	gene2406	lysis protein
NZ_CP032618.1	2618782	521:483,38	CDS	2:CCA->CCG	P->P	synonymous	gene2406	lysis protein
NZ_CP032618.1	2661188	851:433,418	CDS	2:TCT->TCC	S->S	synonymous	gene2451	SIS domain-containing protein
NZ_CP032618.1	2661269	710:186,524	CDS	2:AAT->AAC	N->N	synonymous	gene2451	SIS domain-containing protein
NZ_CP032618.1	2661326	643:560,83	CDS	2:GGG->GGC	G->G	synonymous	gene2451	SIS domain-containing protein
NZ_CP032618.1	2662259	911:716,195	CDS	2:GCG->GCA	A->A	synonymous	gene2452	phosphoenolpyruvate--protein phosphotransferase
NZ_CP032618.1	2662376	872:578,294	CDS	2:CCC->CCG	P->P	synonymous	gene2452	phosphoenolpyruvate--protein phosphotransferase
NZ_CP032618.1	2662419	869:555,314	CDS	0:ATC->GTC	I->V	nonsynonymous	gene2452	phosphoenolpyruvate--protein phosphotransferase
NZ_CP032618.1	2662447	842:545,297	CDS	1:CAG->CCG	Q->P	nonsynonymous	gene2452	phosphoenolpyruvate--protein phosphotransferase
NZ_CP032618.1	2662451	851:547,304	CDS	2:CCT->CCC	P->P	synonymous	gene2452	phosphoenolpyruvate--protein phosphotransferase
NZ_CP032618.1	2662493	861:475,386	CDS	2:GTG->GTA	V->V	synonymous	gene2452	phosphoenolpyruvate--protein phosphotransferase
NZ_CP032618.1	2662532	854:517,337	CDS	2:GCA->GCC	A->A	synonymous	gene2452	phosphoenolpyruvate--protein phosphotransferase
NZ_CP032618.1	2705441	408:324,84	CDS	2:CCG->CCA	P->P	synonymous	gene2494	ribonucleotide-diphosphate reductase subunit beta
NZ_CP032618.1	2705450	409:111,298	CDS	2:GAC->GAT	D->D	synonymous	gene2494	ribonucleotide-diphosphate reductase subunit beta
NZ_CP032618.1	2705732	744:683,61	CDS	2:GAA->GAG	E->E	synonymous	gene2494	ribonucleotide-diphosphate reductase subunit beta
NZ_CP032618.1	2705792	795:145,650	CDS	2:AAA->AAG	K->K	synonymous	gene2494	ribonucleotide-diphosphate reductase subunit beta
NZ_CP032618.1	2705828	789:619,170	CDS	2:ATC->ATT	I->I	synonymous	gene2494	ribonucleotide-diphosphate reductase subunit beta
NZ_CP032618.1	2705912	783:517,266	CDS	2:GAA->GAG	E->E	synonymous	gene2494	ribonucleotide-diphosphate reductase subunit beta
NZ_CP032618.1	2706005	830:445,385	CDS	2:GAT->GAC	D->D	synonymous	gene2494	ribonucleotide-diphosphate reductase subunit beta
NZ_CP032618.1	2706149	619:544,75	CDS	2:AAG->AAA	K->K	synonymous	gene2494	ribonucleotide-diphosphate reductase subunit beta
NZ_CP032618.1	2706371	690:25,665	CDS	2:GGT->GGC	G->G	synonymous	gene2494	ribonucleotide-diphosphate reductase subunit beta
NZ_CP032618.1	2707422	379:327,52	intergenic	-	-	-	-	_
NZ_CP032618.1	2707423	376:324,52	intergenic	-	-	-	-	_
NZ_CP032618.1	2707628	21:1,20	intergenic	-	-	-	-	_
NZ_CP032618.1	2707690	5:3,2	intergenic	-	-	-	-	_
NZ_CP032618.1	2707929	616:459,157	CDS	1:CTA->CCA	L->P	nonsynonymous	gene2496	nucleoid-structuring protein H-NS
NZ_CP032618.1	2808395	579:207,372	CDS	2:CTA->CTT	L->L	synonymous	gene2599	nucleoid-structuring protein H-NS
NZ_CP032618.1	2808453	510:207,303	CDS	0:ATG->CTG	M->L	nonsynonymous	gene2599	nucleoid-structuring protein H-NS
NZ_CP032618.1	2808593	62:13,49	intergenic	-	-	-	-	_
NZ_CP032618.1	2808595	55:12,43	intergenic	-	-	-	-	_
NZ_CP032618.1	2808596	53:46,7	intergenic	-	-	-	-	_
NZ_CP032618.1	2808826	72:39,33	intergenic	-	-	-	-	_
NZ_CP032618.1	2808876	81:42,39	intergenic	-	-	-	-	_
NZ_CP032618.1	2808894	46:6,40	intergenic	-	-	-	-	_
NZ_CP032618.1	2832653	401:341,60	intergenic	-	-	-	-	_
NZ_CP032618.1	2869762	19:14,5	intergenic	-	-	-	-	_
NZ_CP032618.1	2954685	675:600,75	intergenic	-	-	-	-	_
NZ_CP032618.1	2954696	656:581,75	intergenic	-	-	-	-	_
NZ_CP032618.1	2954702	633:522,111	intergenic	-	-	-	-	_
NZ_CP032618.1	2954714	591:512,79	intergenic	-	-	-	-	_
NZ_CP032618.1	2954717	590:477,113	intergenic	-	-	-	-	_
NZ_CP032618.1	2954722	581:458,123	intergenic	-	-	-	-	_
NZ_CP032618.1	2954725	586:488,98	intergenic	-	-	-	-	_
NZ_CP032618.1	2954736	574:449,125	intergenic	-	-	-	-	_
NZ_CP032618.1	2954738	542:132,410	intergenic	-	-	-	-	_
NZ_CP032618.1	2954750	566:386,180	intergenic	-	-	-	-	_
NZ_CP032618.1	2954754	564:384,180	intergenic	-	-	-	-	_
NZ_CP032618.1	2954755	560:411,149	intergenic	-	-	-	-	_
NZ_CP032618.1	2954757	565:377,188	intergenic	-	-	-	-	_
NZ_CP032618.1	2954774	529:315,214	CDS	2:GAC->GAT	D->D	synonymous	gene2734	LysR family transcriptional regulator
NZ_CP032618.1	2954777	523:311,212	CDS	2:GGC->GGG	G->G	synonymous	gene2734	LysR family transcriptional regulator
NZ_CP032618.1	2954780	520:307,213	CDS	2:TTC->TTT	F->F	synonymous	gene2734	LysR family transcriptional regulator
NZ_CP032618.1	2954783	526:300,226	CDS	2:TTC->TTT	F->F	synonymous	gene2734	LysR family transcriptional regulator
NZ_CP032618.1	2995000	9:0,9	intergenic	-	-	-	-	_
NZ_CP032618.1	2995017	7:0,7	intergenic	-	-	-	-	_
NZ_CP032618.1	2995021	7:0,7	intergenic	-	-	-	-	_
NZ_CP032618.1	3044316	82:35,47	CDS	1:ATT->AGT	I->S	nonsynonymous	gene2810	acyl-CoA dehydrogenase
NZ_CP032618.1	3185561	316:128,188	intergenic	-	-	-	-	_
NZ_CP032618.1	3185563	313:136,177	intergenic	-	-	-	-	_
NZ_CP032618.1	3242734	48:0,48	CDS	0:GCC->ACC	A->T	nonsynonymous	gene2966	hypothetical protein
NZ_CP032618.1	3242741	20:1,19	CDS	1:GTC->GGC	V->G	nonsynonymous	gene2966	hypothetical protein
NZ_CP032618.1	3242749	10:1,9	CDS	0:GGC->AGC	G->S	nonsynonymous	gene2966	hypothetical protein
NZ_CP032618.1	3242751	11:1,10	CDS	2:GGC->GGT	G->G	synonymous	gene2966	hypothetical protein
NZ_CP032618.1	3242754	23:1,22	CDS	2:AAG->AAA	K->K	synonymous	gene2966	hypothetical protein
NZ_CP032618.1	3460792	255:38,217	intergenic	-	-	-	-	_
NZ_CP032618.1	3460794	254:38,216	intergenic	-	-	-	-	_
NZ_CP032618.1	3460797	205:38,167	intergenic	-	-	-	-	_
NZ_CP032618.1	3460799	221:39,182	intergenic	-	-	-	-	_
NZ_CP032618.1	3460801	216:38,178	intergenic	-	-	-	-	_
NZ_CP032618.1	3460804	196:38,158	intergenic	-	-	-	-	_
NZ_CP032618.1	3460806	195:38,157	intergenic	-	-	-	-	_
NZ_CP032618.1	3460846	172:36,136	intergenic	-	-	-	-	_
NZ_CP032618.1	3586064	103:90,13	CDS	2:GGC->GGT	G->G	synonymous	gene3275	RHS repeat protein
NZ_CP032618.1	3586208	212:91,121	CDS	2:TAC->TAT	Y->Y	synonymous	gene3275	RHS repeat protein
NZ_CP032618.1	3586313	310:162,148	CDS	2:GGC->GGT	G->G	synonymous	gene3275	RHS repeat protein
NZ_CP032618.1	3586316	326:171,155	CDS	2:TTC->TTT	F->F	synonymous	gene3275	RHS repeat protein
NZ_CP032618.1	3586425	488:296,192	CDS	0:GCC->ACC	A->T	nonsynonymous	gene3275	RHS repeat protein
NZ_CP032618.1	3586520	411:77,334	CDS	2:CAC->CAT	H->H	synonymous	gene3275	RHS repeat protein
NZ_CP032618.1	3586532	430:371,59	CDS	2:CAT->CAG	H->Q	nonsynonymous	gene3275	RHS repeat protein
NZ_CP032618.1	3586563	575:158,417	CDS	0:GCC->ACC	A->T	nonsynonymous	gene3275	RHS repeat protein
NZ_CP032618.1	3586616	807:338,469	CDS	2:CAA->CAG	Q->Q	synonymous	gene3275	RHS repeat protein
NZ_CP032618.1	3586689	634:345,289	CDS	0:ATC->GTC	I->V	nonsynonymous	gene3275	RHS repeat protein
NZ_CP032618.1	3586708	598:306,292	CDS	1:ACA->ATA	T->I	nonsynonymous	gene3275	RHS repeat protein
NZ_CP032618.1	3586757	529:380,149	CDS	2:CAA->CAG	Q->Q	synonymous	gene3275	RHS repeat protein
NZ_CP032618.1	3587117	604:496,108	CDS	2:TTA->TTG	L->L	synonymous	gene3275	RHS repeat protein
NZ_CP032618.1	3587150	653:554,99	CDS	2:CGC->CGT	R->R	synonymous	gene3275	RHS repeat protein
NZ_CP032618.1	3587155	659:563,96	CDS	1:ATC->ACC	I->T	nonsynonymous	gene3275	RHS repeat protein
NZ_CP032618.1	3587321	854:654,200	CDS	2:CCG->CCT	P->P	synonymous	gene3275	RHS repeat protein
NZ_CP032618.1	3587354	853:601,252	CDS	2:GGG->GGC	G->G	synonymous	gene3275	RHS repeat protein
NZ_CP032618.1	3587381	830:530,300	CDS	2:TTT->TTC	F->F	synonymous	gene3275	RHS repeat protein
NZ_CP032618.1	3587382	831:530,301	CDS	0:TAC->CAC	Y->H	nonsynonymous	gene3275	RHS repeat protein
NZ_CP032618.1	3587425	854:566,288	CDS	1:AGC->AAC	S->N	nonsynonymous	gene3275	RHS repeat protein
NZ_CP032618.1	3587427	852:566,286	CDS	0:GCG->ACG	A->T	nonsynonymous	gene3275	RHS repeat protein
NZ_CP032618.1	3587528	838:482,356	CDS	2:CAA->CAG	Q->Q	synonymous	gene3275	RHS repeat protein
NZ_CP032618.1	3587613	828:470,358	CDS	0:GTG->ATG	V->M	nonsynonymous	gene3275	RHS repeat protein
NZ_CP032618.1	3614272	362:300,62	intergenic	-	-	-	-	_
NZ_CP032618.1	3614293	295:246,49	intergenic	-	-	-	-	_
NZ_CP032618.1	3677954	351:291,60	intergenic	-	-	-	-	_
NZ_CP032618.1	3684734	397:36,361	intergenic	-	-	-	-	_
NZ_CP032618.1	3684834	211:50,161	intergenic	-	-	-	-	_
NZ_CP032618.1	3684835	214:47,167	intergenic	-	-	-	-	_
NZ_CP032618.1	3684837	215:101,114	intergenic	-	-	-	-	_
NZ_CP032618.1	3684916	131:37,94	intergenic	-	-	-	-	_
NZ_CP032618.1	3760513	314:82,232	intergenic	-	-	-	-	_
NZ_CP032618.1	3760515	300:216,84	intergenic	-	-	-	-	_
NZ_CP032618.1	3760534	236:128,108	intergenic	-	-	-	-	_
NZ_CP032618.1	3760540	235:95,140	intergenic	-	-	-	-	_
NZ_CP032618.1	3760755	463:390,73	intergenic	-	-	-	-	_
NZ_CP032618.1	3760763	483:394,89	intergenic	-	-	-	-	_
NZ_CP032618.1	3760818	314:227,87	intergenic	-	-	-	-	_
NZ_CP032618.1	3760949	101:84,17	intergenic	-	-	-	-	_
NZ_CP032618.1	3760954	90:73,17	intergenic	-	-	-	-	_
NZ_CP032618.1	3760955	90:73,17	intergenic	-	-	-	-	_
NZ_CP032618.1	3761014	36:28,8	intergenic	-	-	-	-	_
NZ_CP032618.1	3761053	62:41,21	intergenic	-	-	-	-	_
NZ_CP032618.1	3761070	80:51,29	intergenic	-	-	-	-	_
NZ_CP032618.1	3761086	97:54,43	intergenic	-	-	-	-	_
NZ_CP032618.1	3761096	108:83,25	intergenic	-	-	-	-	_
NZ_CP032618.1	3761163	101:56,45	intergenic	-	-	-	-	_
NZ_CP032618.1	3761255	213:199,14	intergenic	-	-	-	-	_
NZ_CP032618.1	3769733	433:342,91	intergenic	-	-	-	-	_
NZ_CP032618.1	3774567	185:25,160	intergenic	-	-	-	-	_
NZ_CP032618.1	3790482	643:477,166	intergenic	-	-	-	-	_
NZ_CP032618.1	3790487	660:502,158	intergenic	-	-	-	-	_
NZ_CP032618.1	3819710	324:273,51	intergenic	-	-	-	-	_
NZ_CP032618.1	3825122	303:291,12	intergenic	-	-	-	-	_
NZ_CP032618.1	3827173	112:47,65	CDS	2:TGC->TGA	C->U	stopgain	gene3491	TonB-dependent siderophore receptor
NZ_CP032618.1	3827178	12:0,12	CDS	1:TAC->TGC	Y->C	nonsynonymous	gene3491	TonB-dependent siderophore receptor
NZ_CP032618.1	3839826	795:431,364	CDS	2:GGT->GGC	G->G	synonymous	gene3499	type IV secretion protein Rhs
NZ_CP032618.1	3839970	802:509,293	CDS	2:TAC->TAT	Y->Y	synonymous	gene3499	type IV secretion protein Rhs
NZ_CP032618.1	3840046	792:541,251	CDS	0:GCC->ACC	A->T	nonsynonymous	gene3499	type IV secretion protein Rhs
NZ_CP032618.1	3840075	713:503,210	CDS	2:GGC->GGT	G->G	synonymous	gene3499	type IV secretion protein Rhs
NZ_CP032618.1	3840078	704:489,215	CDS	2:TTC->TTT	F->F	synonymous	gene3499	type IV secretion protein Rhs
NZ_CP032618.1	3840187	660:313,347	CDS	0:GCC->ACC	A->T	nonsynonymous	gene3499	type IV secretion protein Rhs
NZ_CP032618.1	3840282	671:480,191	CDS	2:CAC->CAT	H->H	synonymous	gene3499	type IV secretion protein Rhs
NZ_CP032618.1	3840294	637:487,150	CDS	2:CAG->CAT	Q->H	nonsynonymous	gene3499	type IV secretion protein Rhs
NZ_CP032618.1	3840325	522:399,123	CDS	0:GCC->ACC	A->T	nonsynonymous	gene3499	type IV secretion protein Rhs
NZ_CP032618.1	3840378	394:267,127	CDS	2:CAA->CAG	Q->Q	synonymous	gene3499	type IV secretion protein Rhs
NZ_CP032618.1	3840451	530:226,304	CDS	0:GTC->ATC	V->I	nonsynonymous	gene3499	type IV secretion protein Rhs
NZ_CP032618.1	3840470	592:223,369	CDS	1:ACA->ATA	T->I	nonsynonymous	gene3499	type IV secretion protein Rhs
NZ_CP032618.1	3840519	722:521,201	CDS	2:CAG->CAA	Q->Q	synonymous	gene3499	type IV secretion protein Rhs
NZ_CP032618.1	3840748	866:344,522	CDS	0:CTG->TTG	L->L	synonymous	gene3499	type IV secretion protein Rhs
NZ_CP032618.1	3840879	765:156,609	CDS	2:TTA->TTG	L->L	synonymous	gene3499	type IV secretion protein Rhs
NZ_CP032618.1	3840912	742:90,652	CDS	2:CGC->CGT	R->R	synonymous	gene3499	type IV secretion protein Rhs
NZ_CP032618.1	3840917	760:87,673	CDS	1:ATC->ACC	I->T	nonsynonymous	gene3499	type IV secretion protein Rhs
NZ_CP032618.1	3890042	346:317,29	intergenic	-	-	-	-	_
NZ_CP032618.1	3916894	126:104,22	intergenic	-	-	-	-	_
NZ_CP032618.1	3916904	89:25,64	intergenic	-	-	-	-	_
NZ_CP032618.1	4020268	394:311,83	CDS	2:GGC->GGG	G->G	synonymous	gene3674	DUF4381 domain-containing protein
NZ_CP032618.1	4020269	387:286,101	CDS	0:TTG->GTG	L->V	nonsynonymous	gene3674	DUF4381 domain-containing protein
NZ_CP032618.1	4070356	57:49,8	intergenic	-	-	-	-	_
NZ_CP032618.1	4070360	41:32,9	intergenic	-	-	-	-	_
NZ_CP032618.1	4070513	194:157,37	CDS	1:ATG->AGG	M->R	nonsynonymous	gene3726	hypothetical protein
NZ_CP032618.1	4070518	194:159,35	CDS	2:GAT->GAA	D->E	nonsynonymous	gene3726	hypothetical protein
NZ_CP032618.1	4070540	202:162,40	CDS	1:TAC->TCC	Y->S	nonsynonymous	gene3726	hypothetical protein
NZ_CP032618.1	4070552	265:145,120	CDS	1:CTG->CCG	L->P	nonsynonymous	gene3726	hypothetical protein
NZ_CP032618.1	4070630	554:179,375	CDS	1:GCC->GTC	A->V	nonsynonymous	gene3726	hypothetical protein
NZ_CP032618.1	4070652	633:438,195	CDS	0:AAC->GAC	N->D	nonsynonymous	gene3726	hypothetical protein
NZ_CP032618.1	4070662	660:415,245	CDS	2:GGT->GGC	G->G	synonymous	gene3726	hypothetical protein
NZ_CP032618.1	4070673	679:387,292	CDS	0:TGC->AGC	C->S	nonsynonymous	gene3726	hypothetical protein
NZ_CP032618.1	4097959	366:285,81	intergenic	-	-	-	-	_
NZ_CP032618.1	4097960	360:271,89	intergenic	-	-	-	-	_
NZ_CP032618.1	4196553	237:27,210	CDS	0:AGA->CGA	R->R	synonymous	gene3852	hypothetical protein
NZ_CP032618.1	4353159	102:10,92	intergenic	-	-	-	-	_
NZ_CP032618.1	4353163	113:21,92	intergenic	-	-	-	-	_
NZ_CP032618.1	4470754	297:239,58	intergenic	-	-	-	-	_
NZ_CP032618.1	4488355	714:521,193	CDS	2:AAA->AAG	K->K	synonymous	gene4119	ribonucleotide-diphosphate reductase subunit beta
NZ_CP032618.1	4488592	470:111,359	CDS	2:GAA->GAG	E->E	synonymous	gene4119	ribonucleotide-diphosphate reductase subunit beta
NZ_CP032618.1	4488676	700:633,67	CDS	2:ATT->ATC	I->I	synonymous	gene4119	ribonucleotide-diphosphate reductase subunit beta
NZ_CP032618.1	4489054	755:496,259	CDS	2:GAC->GAT	D->D	synonymous	gene4119	ribonucleotide-diphosphate reductase subunit beta
NZ_CP032618.1	4489063	764:515,249	CDS	2:CCA->CCG	P->P	synonymous	gene4119	ribonucleotide-diphosphate reductase subunit beta
NZ_CP032618.1	4533557	742:663,79	intergenic	-	-	-	-	_
NZ_CP032618.1	4533649	555:476,79	CDS	2:CAG->CAT	Q->H	nonsynonymous	gene4172	nucleoid-structuring protein H-NS
NZ_CP032618.1	4533659	571:517,54	CDS	0:ACC->CCC	T->P	nonsynonymous	gene4172	nucleoid-structuring protein H-NS
NZ_CP032618.1	4533675	558:462,96	CDS	1:GTT->GGT	V->G	nonsynonymous	gene4172	nucleoid-structuring protein H-NS
NZ_CP032618.1	4533692	579:434,145	CDS	0:AAT->TAT	N->Y	nonsynonymous	gene4172	nucleoid-structuring protein H-NS
NZ_CP032618.1	4534054	656:40,616	intergenic	-	-	-	-	_
NZ_CP032618.1	4565727	362:319,43	intergenic	-	-	-	-	_
NZ_CP032618.1	4595943	392:336,56	intergenic	-	-	-	-	_
NZ_CP032618.1	4595961	330:280,50	intergenic	-	-	-	-	_
NZ_CP032618.1	4774403	124:79,45	intergenic	-	-	-	-	_
NZ_CP032618.1	4774407	172:19,153	intergenic	-	-	-	-	_
NZ_CP032618.1	4775539	437:171,266	intergenic	-	-	-	-	_
NZ_CP032618.1	4775582	539:88,451	intergenic	-	-	-	-	_
NZ_CP032618.1	4845686	239:204,35	intergenic	-	-	-	-	_
NZ_CP032618.1	4845706	200:165,35	intergenic	-	-	-	-	_
NZ_CP032618.1	4845709	197:174,23	intergenic	-	-	-	-	_
NZ_CP032618.1	4860838	753:579,174	CDS	2:GAA->GAG	E->E	synonymous	gene4467	nucleoid-associated protein YejK
NZ_CP032618.1	4860844	758:597,161	CDS	2:TCG->TCA	S->S	synonymous	gene4467	nucleoid-associated protein YejK
NZ_CP032618.1	4860847	753:594,159	CDS	2:GGC->GGG	G->G	synonymous	gene4467	nucleoid-associated protein YejK
NZ_CP032618.1	4860848	749:590,159	CDS	0:CTG->TTG	L->L	synonymous	gene4467	nucleoid-associated protein YejK
NZ_CP032618.1	4860853	734:576,158	CDS	2:ATT->ATC	I->I	synonymous	gene4467	nucleoid-associated protein YejK
NZ_CP032618.1	4860865	729:576,153	CDS	2:CGG->CGA	R->R	synonymous	gene4467	nucleoid-associated protein YejK
NZ_CP032618.1	4860871	702:549,153	CDS	2:AAG->AAA	K->K	synonymous	gene4467	nucleoid-associated protein YejK
NZ_CP032618.1	4860883	694:554,140	CDS	2:GAC->GAT	D->D	synonymous	gene4467	nucleoid-associated protein YejK
NZ_CP032618.1	4860886	686:553,133	CDS	2:CAT->CAC	H->H	synonymous	gene4467	nucleoid-associated protein YejK
NZ_CP032618.1	4860901	679:574,105	CDS	2:GAT->GAC	D->D	synonymous	gene4467	nucleoid-associated protein YejK
NZ_CP032618.1	4860916	678:595,83	CDS	2:CCG->CCT	P->P	synonymous	gene4467	nucleoid-associated protein YejK
NZ_CP032618.1	4860928	668:608,60	CDS	2:GCG->GCA	A->A	synonymous	gene4467	nucleoid-associated protein YejK
NZ_CP032618.1	4860934	667:620,47	CDS	2:AAA->AAG	K->K	synonymous	gene4467	nucleoid-associated protein YejK
NZ_CP032618.1	4882559	336:334,2	intergenic	-	-	-	-	_
NZ_CP032618.1	5005866	400:312,88	intergenic	-	-	-	-	_
NZ_CP032618.1	5045246	360:258,102	intergenic	-	-	-	-	_
NZ_CP032618.1	5045249	333:157,176	intergenic	-	-	-	-	_
NZ_CP032618.1	5045251	304:146,158	intergenic	-	-	-	-	_
NZ_CP032618.1	5045266	155:142,13	intergenic	-	-	-	-	_
NZ_CP032618.1	5068986	352:331,21	intergenic	-	-	-	-	_
NZ_CP032618.1	5068991	297:246,51	intergenic	-	-	-	-	_
NZ_CP032618.1	5343451	653:475,178	CDS	2:CAG->CAA	Q->Q	synonymous	gene4926	single-stranded DNA-binding protein
NZ_CP032618.1	5343460	648:505,143	CDS	2:ACA->ACC	T->T	synonymous	gene4926	single-stranded DNA-binding protein
NZ_CP032618.1	5343463	657:505,152	CDS	2:GGT->GGC	G->G	synonymous	gene4926	single-stranded DNA-binding protein
NZ_CP032618.1	5343471	650:548,102	CDS	0:TTG->CTG	L->L	synonymous	gene4926	single-stranded DNA-binding protein
NZ_CP032618.1	5343472	629:530,99	CDS	2:ATA->ATC	I->I	synonymous	gene4926	single-stranded DNA-binding protein
NZ_CP032618.1	5388929	17:14,3	intergenic	-	-	-	-	_
NZ_CP032618.1	5389038	427:294,133	CDS	2:CAT->CAC	H->H	synonymous	gene4983	hypothetical protein
NZ_CP032618.1	5389056	512:405,107	CDS	2:TAT->TAC	Y->Y	synonymous	gene4983	hypothetical protein
NZ_CP032618.1	5389074	592:483,109	CDS	2:AGG->AGA	R->R	synonymous	gene4983	hypothetical protein
NZ_CP032618.1	5389250	815:255,560	intergenic	-	-	-	-	_
NZ_CP032618.1	5406555	358:282,76	intergenic	-	-	-	-	_
NZ_CP032618.1	5406556	349:270,79	intergenic	-	-	-	-	_
NZ_CP032618.1	5420158	174:36,138	CDS	1:GCC->GTC	A->V	nonsynonymous	gene5014	hypothetical protein
NZ_CP032618.1	5424358	143:96,47	CDS	2:AGC->AGT	S->S	synonymous	gene5018	LPS-assembly protein LptD
NZ_CP032618.1	5424364	54:7,47	CDS	2:GGT->GGC	G->G	synonymous	gene5018	LPS-assembly protein LptD
NZ_CP032618.1	5481351	46:37,9	intergenic	-	-	-	-	_
NZ_CP032618.1	5481358	15:6,9	intergenic	-	-	-	-	_
NZ_CP032618.1	5537073	397:359,38	intergenic	-	-	-	-	_
NZ_CP032618.1	5551459	428:372,56	intergenic	-	-	-	-	_
NZ_CP032618.1	5562209	137:89,48	intergenic	-	-	-	-	_
NZ_CP032618.1	5612227	392:387,5	intergenic	-	-	-	-	_
NZ_CP032618.1	5642506	271:235,36	intergenic	-	-	-	-	_
NZ_CP032618.1	5683608	349:347,2	intergenic	-	-	-	-	_
NZ_CP032618.1	5717803	356:272,84	intergenic	-	-	-	-	_
NZ_CP032618.1	5721514	288:271,17	intergenic	-	-	-	-	_
NZ_CP032618.1	5786586	172:131,41	CDS	0:ACT->GCT	T->A	nonsynonymous	gene5363	transcriptional regulator
NZ_CP032618.1	5945265	22:15,7	intergenic	-	-	-	-	_
NZ_CP032618.1	5945269	11:4,7	intergenic	-	-	-	-	_
NZ_CP032618.1	5945365	32:22,10	intergenic	-	-	-	-	_
NZ_CP032618.1	5945366	32:22,10	intergenic	-	-	-	-	_
NZ_CP032618.1	5945501	60:24,36	intergenic	-	-	-	-	_
NZ_CP032618.1	5945677	83:27,56	CDS	2:CCT->CCC	P->P	synonymous	gene5519	metal ABC transporter ATP-binding protein
NZ_CP032618.1	5945686	108:65,43	CDS	2:GCT->GCG	A->A	synonymous	gene5519	metal ABC transporter ATP-binding protein
NZ_CP032618.1	5945699	111:68,43	intergenic	-	-	-	-	_
NZ_CP032618.1	5945700	111:68,43	intergenic	-	-	-	-	_
NZ_CP032618.1	5945701	111:68,43	intergenic	-	-	-	-	_
NZ_CP032618.1	5945713	111:68,43	intergenic	-	-	-	-	_
NZ_CP032618.1	5945716	112:69,43	intergenic	-	-	-	-	_
NZ_CP032618.1	5945765	70:12,58	CDS	1:TAA->TCA	U->S	stoploss	gene5520	nucleoid-structuring protein H-NS
NZ_CP032618.1	5945775	72:0,72	CDS	0:TGG->CGG	W->R	nonsynonymous	gene5520	nucleoid-structuring protein H-NS
NZ_CP032618.1	5945853	416:376,40	CDS	0:ATG->CTG	M->L	nonsynonymous	gene5520	nucleoid-structuring protein H-NS
NZ_CP032618.1	5945937	673:593,80	CDS	0:CTG->TTG	L->L	synonymous	gene5520	nucleoid-structuring protein H-NS
NZ_CP032618.1	5946064	805:554,251	intergenic	-	-	-	-	_
NZ_CP032618.1	5946069	803:567,236	intergenic	-	-	-	-	_
NZ_CP032618.1	5946081	825:204,621	intergenic	-	-	-	-	_
NZ_CP032618.1	5946088	839:193,646	intergenic	-	-	-	-	_
NZ_CP032618.1	5946093	847:184,663	intergenic	-	-	-	-	_
NZ_CP032618.1	5969653	22:5,17	intergenic	-	-	-	-	_
NZ_CP032618.1	6012424	378:306,72	intergenic	-	-	-	-	_

## Sheet: BgDNA.indel.anno
Table S4-7 The specific information of all INDELs detected in BgDNA
Chr	pos	depth(total:ref,alt)	ref	alt	type	region	type	gene	func
NZ_CP032618.1	7755	474:2,472	-	TTCTACTACGGCTT	insertion	intergenic	frameshift	_	_
NZ_CP032618.1	41231	236:0,236	T	-	deletion	intergenic	frameshift	_	_
NZ_CP032618.1	42915	645:0,645	C	-	deletion	intergenic	frameshift	_	_
NZ_CP032618.1	56423	585:0,585	A	-	deletion	intergenic	frameshift	_	_
NZ_CP032618.1	83781	576:1,575	TGCACCTGCGCC	-	deletion	CDS	nonframeshift	gene83	diguanylate cyclase
NZ_CP032618.1	94057	493:4,489	-	CCAGCT	insertion	intergenic	nonframeshift	_	_
NZ_CP032618.1	94063	483:0,483	-	TCTGAAGGTGTTTACG	insertion	intergenic	frameshift	_	_
NZ_CP032618.1	101952	635:1,634	-	C	insertion	intergenic	frameshift	_	_
NZ_CP032618.1	108449	573:0,573	-	C	insertion	intergenic	frameshift	_	_
NZ_CP032618.1	136428	9:0,9	AGC	-	deletion	CDS	nonframeshift	gene129	retention module-containing protein
NZ_CP032618.1	137996	53:0,53	CGG	-	deletion	CDS	nonframeshift	gene129	retention module-containing protein
NZ_CP032618.1	138003	53:0,53	-	GAG	insertion	CDS	nonframeshift	gene129	retention module-containing protein
NZ_CP032618.1	139849	45:39,6	-	TC	insertion	CDS	frameshift	gene129	retention module-containing protein
NZ_CP032618.1	139851	45:39,6	GT	-	deletion	CDS	frameshift	gene129	retention module-containing protein
NZ_CP032618.1	139862	40:38,2	-	ACTCACTTCCGAA	insertion	CDS	frameshift	gene129	retention module-containing protein
NZ_CP032618.1	140249	213:23,190	G	-	deletion	CDS	frameshift	gene129	retention module-containing protein
NZ_CP032618.1	140253	212:33,179	-	C	insertion	CDS	frameshift	gene129	retention module-containing protein
NZ_CP032618.1	141509	420:130,290	G	-	deletion	CDS	frameshift	gene129	retention module-containing protein
NZ_CP032618.1	141513	419:133,286	-	C	insertion	CDS	frameshift	gene129	retention module-containing protein
NZ_CP032618.1	147088	311:126,185	-	C	insertion	CDS	frameshift	gene129	retention module-containing protein
NZ_CP032618.1	147092	309:126,183	T	-	deletion	CDS	frameshift	gene129	retention module-containing protein
NZ_CP032618.1	147179	39:31,8	G	-	deletion	CDS	frameshift	gene129	retention module-containing protein
NZ_CP032618.1	148978	411:322,89	-	C	insertion	CDS	frameshift	gene129	retention module-containing protein
NZ_CP032618.1	148982	396:311,85	T	-	deletion	CDS	frameshift	gene129	retention module-containing protein
NZ_CP032618.1	167577	540:0,540	-	CG	insertion	CDS	frameshift	gene139	TonB-dependent siderophore receptor
NZ_CP032618.1	167585	536:0,536	AG	-	deletion	CDS	frameshift	gene139	TonB-dependent siderophore receptor
NZ_CP032618.1	167666	505:0,505	C	-	deletion	intergenic	frameshift	_	_
NZ_CP032618.1	167699	504:0,504	G	-	deletion	intergenic	frameshift	_	_
NZ_CP032618.1	171111	589:2,587	-	C	insertion	intergenic	frameshift	_	_
NZ_CP032618.1	178210	518:0,518	CAGGCTGCC	-	deletion	CDS	nonframeshift	gene149	DUF945 domain-containing protein
NZ_CP032618.1	188411	604:0,604	-	C	insertion	intergenic	frameshift	_	_
NZ_CP032618.1	195825	568:2,566	-	C	insertion	intergenic	frameshift	_	_
NZ_CP032618.1	204934	198:0,198	A	-	deletion	intergenic	frameshift	_	_
NZ_CP032618.1	204962	44:35,9	AT	-	deletion	intergenic	frameshift	_	_
NZ_CP032618.1	204966	69:15,54	-	GA	insertion	intergenic	frameshift	_	_
NZ_CP032618.1	204976	23:15,8	GT	-	deletion	intergenic	frameshift	_	_
NZ_CP032618.1	209319	361:0,361	A	-	deletion	CDS	frameshift	gene176	sulfate ABC transporter ATP-binding protein
NZ_CP032618.1	217197	33:21,12	-	GCTTGCCTGCGATAGCATCACCTCGGTAATACTGATAAACCGAGGTGTCTGCATCGCAGGCAAGCCAGCTCCCACACAAGCCT	insertion	intergenic	frameshift	_	_
NZ_CP032618.1	221885	598:0,598	-	TCACTC	insertion	intergenic	nonframeshift	_	_
NZ_CP032618.1	229704	337:51,286	AGGGGGGGGCT	-	deletion	CDS	frameshift	gene197	hypothetical protein
NZ_CP032618.1	229717	286:0,286	ACCAGGCA	-	deletion	CDS	frameshift	gene197	hypothetical protein
NZ_CP032618.1	229729	289:3,286	ATTCTGGACACGCCACAAACCAATGTGGGAGCTGGCTTGCCTGCGATGACGGTTTGTCAGCCACCAAAAATAGTGCCTGTACTACTGCCATCGCGGGCAAGCCCGCTCCCACAGGGGGG	-	deletion	CDS	frameshift	gene197	hypothetical protein
NZ_CP032618.1	268291	570:2,568	A	-	deletion	intergenic	frameshift	_	_
NZ_CP032618.1	280639	43:0,43	-	C	insertion	CDS	frameshift	gene246	glucose-1-phosphate thymidylyltransferase
NZ_CP032618.1	280644	42:0,42	G	-	deletion	CDS	frameshift	gene246	glucose-1-phosphate thymidylyltransferase
NZ_CP032618.1	280666	42:0,42	-	AGG	insertion	CDS	nonframeshift	gene246	glucose-1-phosphate thymidylyltransferase
NZ_CP032618.1	280667	42:0,42	CTG	-	deletion	CDS	nonframeshift	gene246	glucose-1-phosphate thymidylyltransferase
NZ_CP032618.1	280906	269:0,269	CGC	-	deletion	CDS	nonframeshift	gene247	dTDP-glucose 4%2C6-dehydratase
NZ_CP032618.1	280910	269:0,269	-	AGG	insertion	CDS	nonframeshift	gene247	dTDP-glucose 4%2C6-dehydratase
NZ_CP032618.1	287779	126:1,125	-	GGGCTTGCCCTAATGCCAGTCAGTTAAGCGCAGATCCTCTGTGGGAGT	insertion	intergenic	nonframeshift	_	_
NZ_CP032618.1	291201	557:1,556	CTC	-	deletion	CDS	nonframeshift	gene253	outer membrane porin%2C OprD family
NZ_CP032618.1	291527	548:0,548	-	TC	insertion	CDS	frameshift	gene253	outer membrane porin%2C OprD family
NZ_CP032618.1	291529	547:0,547	CA	-	deletion	CDS	frameshift	gene253	outer membrane porin%2C OprD family
NZ_CP032618.1	295824	590:0,590	-	C	insertion	CDS	frameshift	gene257	EamA family transporter
NZ_CP032618.1	297280	628:0,628	-	AA	insertion	CDS	frameshift	gene259	DUF3077 domain-containing protein
NZ_CP032618.1	297284	629:0,629	GA	-	deletion	CDS	frameshift	gene259	DUF3077 domain-containing protein
NZ_CP032618.1	297400	240:0,240	-	A	insertion	intergenic	frameshift	_	_
NZ_CP032618.1	297403	226:0,226	G	-	deletion	intergenic	frameshift	_	_
NZ_CP032618.1	297409	122:0,122	GTC	-	deletion	intergenic	nonframeshift	_	_
NZ_CP032618.1	297415	122:0,122	A	-	deletion	intergenic	frameshift	_	_
NZ_CP032618.1	297419	194:0,194	GCTACCC	-	deletion	intergenic	frameshift	_	_
NZ_CP032618.1	297428	194:0,194	-	GCGG	insertion	intergenic	frameshift	_	_
NZ_CP032618.1	297434	121:0,121	-	C	insertion	intergenic	frameshift	_	_
NZ_CP032618.1	297438	176:0,176	-	T	insertion	intergenic	frameshift	_	_
NZ_CP032618.1	297440	121:0,121	-	C	insertion	intergenic	frameshift	_	_
NZ_CP032618.1	297446	120:0,120	-	T	insertion	intergenic	frameshift	_	_
NZ_CP032618.1	297447	153:0,153	GG	-	deletion	intergenic	frameshift	_	_
NZ_CP032618.1	297450	120:0,120	A	-	deletion	intergenic	frameshift	_	_
NZ_CP032618.1	297472	247:0,247	C	-	deletion	intergenic	frameshift	_	_
NZ_CP032618.1	297479	248:0,248	-	GTA	insertion	intergenic	nonframeshift	_	_
NZ_CP032618.1	297481	220:0,220	TG	-	deletion	intergenic	frameshift	_	_
NZ_CP032618.1	297497	168:0,168	CC	-	deletion	intergenic	frameshift	_	_
NZ_CP032618.1	297503	159:0,159	-	TC	insertion	intergenic	frameshift	_	_
NZ_CP032618.1	297516	90:0,90	-	T	insertion	intergenic	frameshift	_	_
NZ_CP032618.1	297550	6:0,6	GC	-	deletion	intergenic	frameshift	_	_
NZ_CP032618.1	297554	7:0,7	-	G	insertion	intergenic	frameshift	_	_
NZ_CP032618.1	297658	361:0,361	-	TT	insertion	intergenic	frameshift	_	_
NZ_CP032618.1	297662	361:0,361	AG	-	deletion	intergenic	frameshift	_	_
NZ_CP032618.1	297665	361:1,360	A	-	deletion	intergenic	frameshift	_	_
NZ_CP032618.1	297703	482:6,476	-	TT	insertion	CDS	frameshift	gene260	hypothetical protein
NZ_CP032618.1	297705	485:2,483	GA	-	deletion	CDS	frameshift	gene260	hypothetical protein
NZ_CP032618.1	301602	162:0,162	CGCTG	-	deletion	intergenic	frameshift	_	_
NZ_CP032618.1	301608	162:0,162	GGAC	-	deletion	intergenic	frameshift	_	_
NZ_CP032618.1	301654	281:0,281	-	A	insertion	intergenic	frameshift	_	_
NZ_CP032618.1	301935	603:2,601	T	-	deletion	intergenic	frameshift	_	_
NZ_CP032618.1	312173	312:1,311	A	-	deletion	intergenic	frameshift	_	_
NZ_CP032618.1	316165	437:1,436	-	G	insertion	intergenic	frameshift	_	_
NZ_CP032618.1	323038	448:1,447	-	GCCAGCTCCCACACAC	insertion	intergenic	frameshift	_	_
NZ_CP032618.1	330160	586:1,585	-	T	insertion	CDS	frameshift	gene291	peptidase M23
NZ_CP032618.1	330594	274:223,51	-	GGGGGGGGGGGGGG	insertion	intergenic	frameshift	_	_
NZ_CP032618.1	333607	411:318,93	-	GGGGGGGGGGGGGGGGGGGGGGGG	insertion	intergenic	nonframeshift	_	_
NZ_CP032618.1	334930	109:2,107	-	GCAGGCTTGCCTGCGATGCGGGCACCTCGGCCTTTCAGAGATACCGAGGTGATGCAATC	insertion	intergenic	frameshift	_	_
NZ_CP032618.1	334946	10:0,10	-	CCACATAAGCCCTCAT	insertion	intergenic	frameshift	_	_
NZ_CP032618.1	337928	570:0,570	-	T	insertion	intergenic	frameshift	_	_
NZ_CP032618.1	343194	537:0,537	TGTCTGGCC	-	deletion	intergenic	nonframeshift	_	_
NZ_CP032618.1	352277	571:0,571	C	-	deletion	intergenic	frameshift	_	_
NZ_CP032618.1	363325	353:0,353	G	-	deletion	intergenic	frameshift	_	_
NZ_CP032618.1	376463	635:0,635	TGC	-	deletion	CDS	nonframeshift	gene331	amino acid ABC transporter substrate-binding protein
NZ_CP032618.1	391977	517:0,517	-	GCCGCGAAACCG	insertion	CDS	nonframeshift	gene348	poly(3-hydroxyalkanoate) granule-associated protein PhaF
NZ_CP032618.1	393565	591:2,589	A	-	deletion	intergenic	frameshift	_	_
NZ_CP032618.1	408343	589:0,589	CCGAAAGC	-	deletion	CDS	frameshift	gene364	malate dehydrogenase
NZ_CP032618.1	409354	483:0,483	G	-	deletion	intergenic	frameshift	_	_
NZ_CP032618.1	409474	324:0,324	-	CT	insertion	intergenic	frameshift	_	_
NZ_CP032618.1	425615	289:0,289	T	-	deletion	CDS	frameshift	gene377	hypothetical protein
NZ_CP032618.1	428245	632:0,632	A	-	deletion	intergenic	frameshift	_	_
NZ_CP032618.1	476453	698:0,698	GCAGCG	-	deletion	CDS	nonframeshift	gene421	dihydrolipoyllysine-residue acetyltransferase
NZ_CP032618.1	476474	751:0,751	-	GGA	insertion	CDS	nonframeshift	gene421	dihydrolipoyllysine-residue acetyltransferase
NZ_CP032618.1	490799	605:0,605	-	G	insertion	intergenic	frameshift	_	_
NZ_CP032618.1	496365	568:8,560	T	-	deletion	intergenic	frameshift	_	_
NZ_CP032618.1	496441	610:6,604	G	-	deletion	intergenic	frameshift	_	_
NZ_CP032618.1	509603	571:0,571	GC	-	deletion	CDS	frameshift	gene446	channel protein TolC
NZ_CP032618.1	509606	565:0,565	G	-	deletion	CDS	frameshift	gene446	channel protein TolC
NZ_CP032618.1	512918	641:587,54	-	AC	insertion	intergenic	frameshift	_	_
NZ_CP032618.1	538994	168:0,168	-	GCCCAGATCCCCTGTGGGAGCGGGCTTGCCCGCGATGGCGGTGGGACAAGTAAGGATGTATCGACTGACCTACCGCTATCGCAGG	insertion	intergenic	frameshift	_	_
NZ_CP032618.1	569041	574:1,573	-	G	insertion	CDS	frameshift	gene498	NAD synthetase
NZ_CP032618.1	578580	451:1,450	-	GCTGTGGCGAGCGTGT	insertion	intergenic	frameshift	_	_
NZ_CP032618.1	602620	369:0,369	A	-	deletion	intergenic	frameshift	_	_
NZ_CP032618.1	602686	498:0,498	-	AG	insertion	intergenic	frameshift	_	_
NZ_CP032618.1	622820	567:1,566	G	-	deletion	intergenic	frameshift	_	_
NZ_CP032618.1	628873	560:0,560	A	-	deletion	intergenic	frameshift	_	_
NZ_CP032618.1	637592	560:2,558	-	TG	insertion	intergenic	frameshift	_	_
NZ_CP032618.1	647921	168:13,155	-	A	insertion	intergenic	frameshift	_	_
NZ_CP032618.1	647924	150:16,134	G	-	deletion	intergenic	frameshift	_	_
NZ_CP032618.1	647945	113:14,99	-	GAA	insertion	intergenic	nonframeshift	_	_
NZ_CP032618.1	647955	91:11,80	-	C	insertion	intergenic	frameshift	_	_
NZ_CP032618.1	647959	79:10,69	T	-	deletion	intergenic	frameshift	_	_
NZ_CP032618.1	647984	19:0,19	-	C	insertion	intergenic	frameshift	_	_
NZ_CP032618.1	647988	12:0,12	-	CA	insertion	intergenic	frameshift	_	_
NZ_CP032618.1	647991	10:0,10	-	CCCCCAAACCA	insertion	intergenic	frameshift	_	_
NZ_CP032618.1	647992	12:0,12	-	CTC	insertion	intergenic	nonframeshift	_	_
NZ_CP032618.1	647995	12:0,12	-	CCCCCACAGGGA	insertion	intergenic	nonframeshift	_	_
NZ_CP032618.1	648004	16:0,16	CGTTCCA	-	deletion	intergenic	frameshift	_	_
NZ_CP032618.1	669902	209:0,209	TGTTGACGTACT	-	deletion	CDS	nonframeshift	gene587	hypothetical protein
NZ_CP032618.1	670340	616:2,614	-	A	insertion	intergenic	frameshift	_	_
NZ_CP032618.1	684292	453:0,453	GCT	-	deletion	intergenic	nonframeshift	_	_
NZ_CP032618.1	684298	455:0,455	ATG	-	deletion	intergenic	nonframeshift	_	_
NZ_CP032618.1	695552	169:0,169	-	CG	insertion	CDS	frameshift	gene608	pilus assembly protein
NZ_CP032618.1	695553	156:0,156	TG	-	deletion	CDS	frameshift	gene608	pilus assembly protein
NZ_CP032618.1	698660	551:0,551	TTGC	-	deletion	intergenic	frameshift	_	_
NZ_CP032618.1	699922	10:5,5	T	-	deletion	intergenic	frameshift	_	_
NZ_CP032618.1	700184	344:0,344	-	CAGCCAGATCAAAAGCAGAGCTACGGCAACCG	insertion	intergenic	frameshift	_	_
NZ_CP032618.1	702091	626:0,626	-	G	insertion	intergenic	frameshift	_	_
NZ_CP032618.1	703416	150:1,149	-	GCCAGTACCGCCGCCAGTACCGCCACCTGTGCCGCC	insertion	intergenic	nonframeshift	_	_
NZ_CP032618.1	709355	626:0,626	-	C	insertion	intergenic	frameshift	_	_
NZ_CP032618.1	766549	413:0,413	-	C	insertion	intergenic	frameshift	_	_
NZ_CP032618.1	768324	594:0,594	-	G	insertion	intergenic	frameshift	_	_
NZ_CP032618.1	782297	435:0,435	-	C	insertion	intergenic	frameshift	_	_
NZ_CP032618.1	782299	431:0,431	GA	-	deletion	intergenic	frameshift	_	_
NZ_CP032618.1	782311	379:0,379	-	CCC	insertion	intergenic	nonframeshift	_	_
NZ_CP032618.1	782312	357:4,353	A	-	deletion	intergenic	frameshift	_	_
NZ_CP032618.1	782317	355:1,354	G	-	deletion	intergenic	frameshift	_	_
NZ_CP032618.1	784863	596:0,596	-	CG	insertion	intergenic	frameshift	_	_
NZ_CP032618.1	784864	609:0,609	AT	-	deletion	intergenic	frameshift	_	_
NZ_CP032618.1	791193	17:4,13	-	GCCCAGGCACCCTTGAGCTGATGCGCAAGGAGAATCGCCTGGATGAGTTTGCGCAGAGTGCCTATAAGTTCGATGAGGTGCATGTGGCCAACGACGATCTGTCGAGTGCGCGGATCACCCGGATT	insertion	CDS	frameshift	gene691	hypothetical protein
NZ_CP032618.1	793932	339:1,338	A	-	deletion	intergenic	frameshift	_	_
NZ_CP032618.1	793944	337:0,337	-	CT	insertion	intergenic	frameshift	_	_
NZ_CP032618.1	794031	442:0,442	AGGGGGAT	-	deletion	intergenic	frameshift	_	_
NZ_CP032618.1	894565	611:3,608	-	G	insertion	intergenic	frameshift	_	_
NZ_CP032618.1	912825	42:0,42	AAT	-	deletion	intergenic	nonframeshift	_	_
NZ_CP032618.1	912830	32:0,32	-	TTTGCTAA	insertion	intergenic	frameshift	_	_
NZ_CP032618.1	912838	37:0,37	GTT	-	deletion	intergenic	nonframeshift	_	_
NZ_CP032618.1	929578	353:6,347	-	TGTGGGAACGGGCTTGCCCGAATGCCGATCAGTTAAGCGAACGCAATGCTCAAGGCAGTGAAGATCAAA	insertion	intergenic	nonframeshift	_	_
NZ_CP032618.1	929676	56:3,53	TCCCACAGGGGATCTGCGCTTAACTGACTGGCATTAGGGCTTGCCCGCGATGGCGGTGGGTCAGGGTGTACTGCTATCGCAGGCAAGCCAGA	-	deletion	intergenic	frameshift	_	_
NZ_CP032618.1	947875	668:1,667	-	C	insertion	intergenic	frameshift	_	_
NZ_CP032618.1	947977	636:0,636	-	A	insertion	intergenic	frameshift	_	_
NZ_CP032618.1	950427	694:0,694	-	A	insertion	CDS	frameshift	gene823	hypothetical protein
NZ_CP032618.1	950664	646:0,646	GCGG	-	deletion	intergenic	frameshift	_	_
NZ_CP032618.1	951856	613:0,613	G	-	deletion	intergenic	frameshift	_	_
NZ_CP032618.1	953196	586:0,586	TT	-	deletion	CDS	frameshift	gene827	amino acid transporter
NZ_CP032618.1	953202	587:0,587	-	CT	insertion	CDS	frameshift	gene827	amino acid transporter
NZ_CP032618.1	957748	513:3,510	CCGT	-	deletion	CDS	frameshift	gene831	hypothetical protein
NZ_CP032618.1	957754	513:0,513	TGACCGCTG	-	deletion	CDS	nonframeshift	gene831	hypothetical protein
NZ_CP032618.1	957799	503:0,503	-	TTTG	insertion	intergenic	frameshift	_	_
NZ_CP032618.1	1008334	565:0,565	CCAGCT	-	deletion	intergenic	nonframeshift	_	_
NZ_CP032618.1	1028647	559:1,558	CTG	-	deletion	intergenic	nonframeshift	_	_
NZ_CP032618.1	1034425	595:1,594	CTGAGGTTGCTG	-	deletion	intergenic	nonframeshift	_	_
NZ_CP032618.1	1046859	597:5,592	-	A	insertion	intergenic	frameshift	_	_
NZ_CP032618.1	1056100	495:0,495	GCGACG	-	deletion	CDS	nonframeshift	gene939	helix-turn-helix transcriptional regulator
NZ_CP032618.1	1056130	396:1,395	-	A	insertion	intergenic	frameshift	_	_
NZ_CP032618.1	1056226	251:0,251	CACA	-	deletion	intergenic	frameshift	_	_
NZ_CP032618.1	1056239	252:0,252	CTCCAGC	-	deletion	intergenic	frameshift	_	_
NZ_CP032618.1	1056248	252:0,252	-	TT	insertion	intergenic	frameshift	_	_
NZ_CP032618.1	1056249	252:0,252	-	GTGGA	insertion	intergenic	frameshift	_	_
NZ_CP032618.1	1061895	601:0,601	CAGC	-	deletion	intergenic	frameshift	_	_
NZ_CP032618.1	1070083	642:10,632	-	T	insertion	intergenic	frameshift	_	_
NZ_CP032618.1	1082548	621:0,621	A	-	deletion	CDS	frameshift	gene965	AraC family transcriptional regulator
NZ_CP032618.1	1093616	292:0,292	T	-	deletion	intergenic	frameshift	_	_
NZ_CP032618.1	1093621	260:0,260	-	TTTGGTAT	insertion	intergenic	frameshift	_	_
NZ_CP032618.1	1107261	521:0,521	CC	-	deletion	CDS	frameshift	gene987	hypothetical protein
NZ_CP032618.1	1107264	532:0,532	-	TG	insertion	CDS	frameshift	gene987	hypothetical protein
NZ_CP032618.1	1109157	222:0,222	-	AGCAAC	insertion	intergenic	nonframeshift	_	_
NZ_CP032618.1	1109202	188:0,188	C	-	deletion	intergenic	frameshift	_	_
NZ_CP032618.1	1119973	632:0,632	G	-	deletion	intergenic	frameshift	_	_
NZ_CP032618.1	1122480	504:0,504	CATACA	-	deletion	intergenic	nonframeshift	_	_
NZ_CP032618.1	1122492	491:0,491	-	GGGC	insertion	intergenic	frameshift	_	_
NZ_CP032618.1	1122558	315:0,315	TA	-	deletion	intergenic	frameshift	_	_
NZ_CP032618.1	1122759	262:0,262	A	-	deletion	CDS	frameshift	gene1000	hypothetical protein
NZ_CP032618.1	1122764	260:0,260	-	T	insertion	CDS	frameshift	gene1000	hypothetical protein
NZ_CP032618.1	1122847	35:0,35	-	GC	insertion	CDS	frameshift	gene1000	hypothetical protein
NZ_CP032618.1	1122851	29:0,29	CA	-	deletion	CDS	frameshift	gene1000	hypothetical protein
NZ_CP032618.1	1123048	110:0,110	-	GCG	insertion	CDS	nonframeshift	gene1000	hypothetical protein
NZ_CP032618.1	1123051	110:0,110	AAT	-	deletion	CDS	nonframeshift	gene1000	hypothetical protein
NZ_CP032618.1	1130773	607:0,607	CT	-	deletion	intergenic	frameshift	_	_
NZ_CP032618.1	1158187	278:0,278	-	TATCGCGGGCAAGCCCGCTCCCACAGGGGAATGCATTCCAAATGTGGGAGCGGGCTTGCCCGCGATGAGGATAGG	insertion	intergenic	nonframeshift	_	_
NZ_CP032618.1	1158659	645:0,645	CATCAG	-	deletion	intergenic	nonframeshift	_	_
NZ_CP032618.1	1231759	361:0,361	-	CCTGTAGGGGGCGGC	insertion	intergenic	nonframeshift	_	_
NZ_CP032618.1	1232068	26:22,4	-	AAGATC	insertion	intergenic	nonframeshift	_	_
NZ_CP032618.1	1232075	25:21,4	AAAGCC	-	deletion	intergenic	nonframeshift	_	_
NZ_CP032618.1	1232095	16:12,4	GC	-	deletion	intergenic	frameshift	_	_
NZ_CP032618.1	1232098	16:12,4	ACAGCAAGG	-	deletion	intergenic	nonframeshift	_	_
NZ_CP032618.1	1232127	8:4,4	CC	-	deletion	intergenic	frameshift	_	_
NZ_CP032618.1	1232147	7:3,4	-	GTCGGATCGCCGCATC	insertion	intergenic	frameshift	_	_
NZ_CP032618.1	1232436	292:0,292	T	-	deletion	intergenic	frameshift	_	_
NZ_CP032618.1	1232446	313:0,313	TCTTT	-	deletion	intergenic	frameshift	_	_
NZ_CP032618.1	1237351	619:0,619	-	GCG	insertion	CDS	nonframeshift	gene1105	chemotaxis protein CheW
NZ_CP032618.1	1238015	617:0,617	CCG	-	deletion	CDS	nonframeshift	gene1106	hybrid sensor histidine kinase/response regulator
NZ_CP032618.1	1265424	412:48,364	-	CCACCACCA	insertion	CDS	nonframeshift	gene1132	hypothetical protein
NZ_CP032618.1	1269678	325:256,69	-	GGGGGGGGGG	insertion	intergenic	frameshift	_	_
NZ_CP032618.1	1272338	252:0,252	G	-	deletion	intergenic	frameshift	_	_
NZ_CP032618.1	1282545	352:0,352	T	-	deletion	CDS	frameshift	gene1149	hypothetical protein
NZ_CP032618.1	1282549	354:0,354	-	C	insertion	CDS	frameshift	gene1149	hypothetical protein
NZ_CP032618.1	1292184	592:0,592	-	GT	insertion	CDS	frameshift	gene1163	hypothetical protein
NZ_CP032618.1	1292188	587:0,587	C	-	deletion	CDS	frameshift	gene1163	hypothetical protein
NZ_CP032618.1	1292190	582:0,582	A	-	deletion	CDS	frameshift	gene1163	hypothetical protein
NZ_CP032618.1	1292300	461:2,459	-	T	insertion	CDS	frameshift	gene1163	hypothetical protein
NZ_CP032618.1	1292304	450:2,448	A	-	deletion	CDS	frameshift	gene1163	hypothetical protein
NZ_CP032618.1	1292464	218:7,211	-	GA	insertion	intergenic	frameshift	_	_
NZ_CP032618.1	1293532	584:1,583	-	T	insertion	intergenic	frameshift	_	_
NZ_CP032618.1	1297928	409:0,409	CA	-	deletion	CDS	frameshift	gene1171	Rha family transcriptional regulator
NZ_CP032618.1	1297932	400:0,400	-	AA	insertion	CDS	frameshift	gene1171	Rha family transcriptional regulator
NZ_CP032618.1	1301537	674:587,87	TG	-	deletion	CDS	frameshift	gene1176	hypothetical protein
NZ_CP032618.1	1301540	665:578,87	-	AT	insertion	CDS	frameshift	gene1176	hypothetical protein
NZ_CP032618.1	1302378	55:5,50	T	-	deletion	intergenic	frameshift	_	_
NZ_CP032618.1	1316214	549:0,549	-	CA	insertion	CDS	frameshift	gene1201	hypothetical protein
NZ_CP032618.1	1316218	524:0,524	GG	-	deletion	CDS	frameshift	gene1201	hypothetical protein
NZ_CP032618.1	1320741	139:0,139	ACCA	-	deletion	CDS	frameshift	gene1205	phage minor tail protein L
NZ_CP032618.1	1320749	130:0,130	-	GGGGAT	insertion	CDS	nonframeshift	gene1205	phage minor tail protein L
NZ_CP032618.1	1320752	105:0,105	CC	-	deletion	CDS	frameshift	gene1205	phage minor tail protein L
NZ_CP032618.1	1320783	29:0,29	GCGA	-	deletion	CDS	frameshift	gene1205	phage minor tail protein L
NZ_CP032618.1	1321544	250:0,250	TC	-	deletion	CDS	frameshift	gene1206	phage tail protein
NZ_CP032618.1	1321548	244:0,244	-	GC	insertion	CDS	frameshift	gene1206	phage tail protein
NZ_CP032618.1	1323890	365:0,365	A	-	deletion	intergenic	frameshift	_	_
NZ_CP032618.1	1324977	41:0,41	CGGGG	-	deletion	CDS	frameshift	gene1212	host specificity protein J
NZ_CP032618.1	1324983	41:0,41	-	AACAA	insertion	CDS	frameshift	gene1212	host specificity protein J
NZ_CP032618.1	1326863	578:0,578	C	-	deletion	CDS	frameshift	gene1212	host specificity protein J
NZ_CP032618.1	1326867	558:0,558	-	T	insertion	CDS	frameshift	gene1212	host specificity protein J
NZ_CP032618.1	1332544	52:0,52	-	T	insertion	intergenic	frameshift	_	_
NZ_CP032618.1	1332549	53:0,53	T	-	deletion	CDS	frameshift	gene1219	cell wall hydrolase
NZ_CP032618.1	1332552	53:0,53	-	G	insertion	CDS	frameshift	gene1219	cell wall hydrolase
NZ_CP032618.1	1332684	513:0,513	-	G	insertion	CDS	frameshift	gene1219	cell wall hydrolase
NZ_CP032618.1	1362546	578:2,576	C	-	deletion	intergenic	frameshift	_	_
NZ_CP032618.1	1362651	598:1,597	-	ATG	insertion	intergenic	nonframeshift	_	_
NZ_CP032618.1	1369396	298:0,298	CAATCCAGCTCCCACA	-	deletion	intergenic	frameshift	_	_
NZ_CP032618.1	1369417	305:0,305	CCGCATTCCAACAGAGATACGCGGTCAGGTGTGGGAGCTGGCTTGCCTGCGATGAGGCCAGGCCAGG	-	deletion	intergenic	frameshift	_	_
NZ_CP032618.1	1411247	673:3,670	-	G	insertion	CDS	frameshift	gene1294	pyridoxamine 5'-phosphate oxidase
NZ_CP032618.1	1411738	626:0,626	G	-	deletion	intergenic	frameshift	_	_
NZ_CP032618.1	1435689	352:2,350	-	AT	insertion	intergenic	frameshift	_	_
NZ_CP032618.1	1435691	357:0,357	GG	-	deletion	intergenic	frameshift	_	_
NZ_CP032618.1	1435892	586:0,586	C	-	deletion	intergenic	frameshift	_	_
NZ_CP032618.1	1439962	619:12,607	-	T	insertion	intergenic	frameshift	_	_
NZ_CP032618.1	1441742	650:0,650	-	T	insertion	intergenic	frameshift	_	_
NZ_CP032618.1	1458151	554:0,554	CACCGCAGATATCCAGTG	-	deletion	intergenic	nonframeshift	_	_
NZ_CP032618.1	1472437	633:0,633	-	C	insertion	intergenic	frameshift	_	_
NZ_CP032618.1	1490475	642:0,642	C	-	deletion	CDS	frameshift	gene1364	TonB-dependent receptor
NZ_CP032618.1	1493148	250:0,250	-	G	insertion	intergenic	frameshift	_	_
NZ_CP032618.1	1503500	656:0,656	-	C	insertion	intergenic	frameshift	_	_
NZ_CP032618.1	1505227	48:21,27	-	G	insertion	intergenic	frameshift	_	_
NZ_CP032618.1	1505230	31:5,26	-	ATCGAACC	insertion	intergenic	frameshift	_	_
NZ_CP032618.1	1571955	604:0,604	GG	-	deletion	intergenic	frameshift	_	_
NZ_CP032618.1	1577060	188:0,188	TT	-	deletion	intergenic	frameshift	_	_
NZ_CP032618.1	1577069	150:1,149	ACTAAGC	-	deletion	intergenic	frameshift	_	_
NZ_CP032618.1	1577085	120:0,120	CC	-	deletion	intergenic	frameshift	_	_
NZ_CP032618.1	1577098	76:0,76	G	-	deletion	intergenic	frameshift	_	_
NZ_CP032618.1	1595624	543:0,543	CTGTGGCTT	-	deletion	intergenic	nonframeshift	_	_
NZ_CP032618.1	1611975	722:0,722	A	-	deletion	intergenic	frameshift	_	_
NZ_CP032618.1	1613804	550:0,550	-	A	insertion	CDS	frameshift	gene1499	hypothetical protein
NZ_CP032618.1	1613811	513:0,513	-	CG	insertion	intergenic	frameshift	_	_
NZ_CP032618.1	1613838	391:0,391	CTT	-	deletion	intergenic	nonframeshift	_	_
NZ_CP032618.1	1613845	109:0,109	-	CCGCATCGCTGCGATGGC	insertion	intergenic	nonframeshift	_	_
NZ_CP032618.1	1613849	101:0,101	-	TACCAGTG	insertion	intergenic	frameshift	_	_
NZ_CP032618.1	1613852	99:0,99	-	AAT	insertion	intergenic	nonframeshift	_	_
NZ_CP032618.1	1613853	99:0,99	-	TGCTGACTGAGCTACCGT	insertion	intergenic	nonframeshift	_	_
NZ_CP032618.1	1613901	116:10,106	TCAGGTCGGCTG	-	deletion	intergenic	nonframeshift	_	_
NZ_CP032618.1	1613931	128:10,118	-	AT	insertion	intergenic	frameshift	_	_
NZ_CP032618.1	1613933	127:10,117	TG	-	deletion	intergenic	frameshift	_	_
NZ_CP032618.1	1615678	20:0,20	-	TA	insertion	intergenic	frameshift	_	_
NZ_CP032618.1	1615679	20:0,20	-	AGAAACTAGAGA	insertion	intergenic	nonframeshift	_	_
NZ_CP032618.1	1615713	21:1,20	-	CAAGCCAG	insertion	intergenic	frameshift	_	_
NZ_CP032618.1	1615715	21:0,21	-	CCCACAC	insertion	intergenic	frameshift	_	_
NZ_CP032618.1	1617626	641:0,641	A	-	deletion	intergenic	frameshift	_	_
NZ_CP032618.1	1618380	631:0,631	A	-	deletion	CDS	frameshift	gene1504	EamA family transporter RarD
NZ_CP032618.1	1623866	306:0,306	C	-	deletion	CDS	frameshift	gene1511	hypothetical protein
NZ_CP032618.1	1654548	620:0,620	GC	-	deletion	CDS	frameshift	gene1537	FMN-dependent NADH-azoreductase
NZ_CP032618.1	1655767	338:0,338	GGGCGGGCTTGCCCGC	-	deletion	intergenic	frameshift	_	_
NZ_CP032618.1	1655785	339:0,339	TAGCGGACGATCAGTAACAGATGTGTTGACTGACCCACCGCTATC	-	deletion	intergenic	nonframeshift	_	_
NZ_CP032618.1	1661377	81:0,81	-	AAA	insertion	CDS	nonframeshift	gene1543	copper resistance system multicopper oxidase
NZ_CP032618.1	1661381	81:0,81	CGC	-	deletion	CDS	nonframeshift	gene1543	copper resistance system multicopper oxidase
NZ_CP032618.1	1661503	133:0,133	-	GT	insertion	CDS	frameshift	gene1544	copper resistance protein B
NZ_CP032618.1	1661504	131:0,131	CCCTTT	-	deletion	CDS	nonframeshift	gene1544	copper resistance protein B
NZ_CP032618.1	1661515	131:0,131	-	TTAAGCGG	insertion	CDS	frameshift	gene1544	copper resistance protein B
NZ_CP032618.1	1661518	136:0,136	CTG	-	deletion	CDS	nonframeshift	gene1544	copper resistance protein B
NZ_CP032618.1	1661522	136:0,136	-	CGCA	insertion	CDS	frameshift	gene1544	copper resistance protein B
NZ_CP032618.1	1661528	131:0,131	-	CA	insertion	CDS	frameshift	gene1544	copper resistance protein B
NZ_CP032618.1	1661532	120:0,120	-	T	insertion	CDS	frameshift	gene1544	copper resistance protein B
NZ_CP032618.1	1661533	125:0,125	-	CTCACGG	insertion	CDS	frameshift	gene1544	copper resistance protein B
NZ_CP032618.1	1661537	123:0,123	-	TCT	insertion	CDS	nonframeshift	gene1544	copper resistance protein B
NZ_CP032618.1	1661539	116:0,116	C	-	deletion	CDS	frameshift	gene1544	copper resistance protein B
NZ_CP032618.1	1661544	113:0,113	-	TGGTGTT	insertion	CDS	frameshift	gene1544	copper resistance protein B
NZ_CP032618.1	1661546	91:0,91	-	CTT	insertion	CDS	nonframeshift	gene1544	copper resistance protein B
NZ_CP032618.1	1661551	91:0,91	-	CAGCTGC	insertion	CDS	frameshift	gene1544	copper resistance protein B
NZ_CP032618.1	1661554	61:0,61	C	-	deletion	CDS	frameshift	gene1544	copper resistance protein B
NZ_CP032618.1	1661556	57:0,57	-	TCTA	insertion	CDS	frameshift	gene1544	copper resistance protein B
NZ_CP032618.1	1661563	17:0,17	-	G	insertion	CDS	frameshift	gene1544	copper resistance protein B
NZ_CP032618.1	1675205	659:0,659	G	-	deletion	intergenic	frameshift	_	_
NZ_CP032618.1	1694824	307:5,302	-	TGTGGGAGCGGGCTTG	insertion	intergenic	frameshift	_	_
NZ_CP032618.1	1699451	617:1,616	-	G	insertion	intergenic	frameshift	_	_
NZ_CP032618.1	1717659	531:1,530	-	A	insertion	CDS	frameshift	gene1592	transporter
NZ_CP032618.1	1717661	529:0,529	-	T	insertion	CDS	frameshift	gene1592	transporter
NZ_CP032618.1	1717665	487:0,487	-	C	insertion	CDS	frameshift	gene1592	transporter
NZ_CP032618.1	1718296	145:0,145	CCG	-	deletion	CDS	nonframeshift	gene1592	transporter
NZ_CP032618.1	1718304	146:0,146	-	TGA	insertion	CDS	nonframeshift	gene1592	transporter
NZ_CP032618.1	1718305	146:0,146	A	-	deletion	CDS	frameshift	gene1592	transporter
NZ_CP032618.1	1718309	146:0,146	GCAGCAGG	-	deletion	CDS	frameshift	gene1592	transporter
NZ_CP032618.1	1718320	146:0,146	C	-	deletion	CDS	frameshift	gene1592	transporter
NZ_CP032618.1	1718323	146:0,146	T	-	deletion	CDS	frameshift	gene1592	transporter
NZ_CP032618.1	1718326	144:0,144	-	GCTTGCGGCAACGAAA	insertion	CDS	frameshift	gene1592	transporter
NZ_CP032618.1	1718328	93:0,93	GT	-	deletion	CDS	frameshift	gene1592	transporter
NZ_CP032618.1	1719544	634:2,632	-	GG	insertion	intergenic	frameshift	_	_
NZ_CP032618.1	1723208	44:0,44	-	AA	insertion	intergenic	frameshift	_	_
NZ_CP032618.1	1723210	52:0,52	GT	-	deletion	intergenic	frameshift	_	_
NZ_CP032618.1	1730770	566:0,566	-	G	insertion	intergenic	frameshift	_	_
NZ_CP032618.1	1747588	495:0,495	-	CGCCGG	insertion	CDS	nonframeshift	gene1619	flagellar hook-associated protein FlgK
NZ_CP032618.1	1747595	440:0,440	G	-	deletion	CDS	frameshift	gene1619	flagellar hook-associated protein FlgK
NZ_CP032618.1	1747599	437:0,437	ACCCA	-	deletion	CDS	frameshift	gene1619	flagellar hook-associated protein FlgK
NZ_CP032618.1	1748270	422:0,422	CCAGT	-	deletion	CDS	frameshift	gene1620	flagellar hook-associated protein 3
NZ_CP032618.1	1748276	378:0,378	-	TGCGC	insertion	CDS	frameshift	gene1620	flagellar hook-associated protein 3
NZ_CP032618.1	1748621	327:2,325	CCGG	-	deletion	CDS	frameshift	gene1620	flagellar hook-associated protein 3
NZ_CP032618.1	1748629	333:0,333	-	TAGC	insertion	CDS	frameshift	gene1620	flagellar hook-associated protein 3
NZ_CP032618.1	1749550	388:0,388	-	GG	insertion	CDS	frameshift	gene1620	flagellar hook-associated protein 3
NZ_CP032618.1	1749551	381:0,381	CC	-	deletion	CDS	frameshift	gene1620	flagellar hook-associated protein 3
NZ_CP032618.1	1749651	269:5,264	G	-	deletion	intergenic	frameshift	_	_
NZ_CP032618.1	1749657	311:1,310	GC	-	deletion	intergenic	frameshift	_	_
NZ_CP032618.1	1749663	277:0,277	-	GTCC	insertion	intergenic	frameshift	_	_
NZ_CP032618.1	1749712	291:0,291	-	TT	insertion	intergenic	frameshift	_	_
NZ_CP032618.1	1749714	274:0,274	GC	-	deletion	intergenic	frameshift	_	_
NZ_CP032618.1	1749793	181:1,180	-	ACC	insertion	intergenic	nonframeshift	_	_
NZ_CP032618.1	1749794	180:1,179	GCAT	-	deletion	intergenic	frameshift	_	_
NZ_CP032618.1	1749805	180:2,178	GCCCAGGTCAA	-	deletion	intergenic	frameshift	_	_
NZ_CP032618.1	1749819	188:0,188	-	TTT	insertion	intergenic	nonframeshift	_	_
NZ_CP032618.1	1749828	113:3,110	-	AGTTTCGGC	insertion	intergenic	nonframeshift	_	_
NZ_CP032618.1	1750862	239:26,213	-	CA	insertion	intergenic	frameshift	_	_
NZ_CP032618.1	1750908	109:0,109	-	CTCTCCCCTGT	insertion	intergenic	frameshift	_	_
NZ_CP032618.1	1750910	80:0,80	-	GAGCGAGCTTGCTCGCGAAGAACCTGAGGGCGCCGCGTGCATTCTGAATGCCC	insertion	intergenic	frameshift	_	_
NZ_CP032618.1	1750914	13:0,13	-	CATCGTTAACGTCCTTCG	insertion	intergenic	nonframeshift	_	_
NZ_CP032618.1	1750923	3:0,3	-	CTTGAAGGCGAA	insertion	intergenic	nonframeshift	_	_
NZ_CP032618.1	1750959	44:0,44	-	A	insertion	intergenic	frameshift	_	_
NZ_CP032618.1	1750963	57:0,57	A	-	deletion	intergenic	frameshift	_	_
NZ_CP032618.1	1751209	202:0,202	-	CA	insertion	CDS	frameshift	gene1622	flagellin
NZ_CP032618.1	1751211	189:0,189	AG	-	deletion	CDS	frameshift	gene1622	flagellin
NZ_CP032618.1	1751295	281:0,281	-	CT	insertion	CDS	frameshift	gene1622	flagellin
NZ_CP032618.1	1751297	282:0,282	AA	-	deletion	CDS	frameshift	gene1622	flagellin
NZ_CP032618.1	1752395	10:0,10	TCG	-	deletion	CDS	nonframeshift	gene1622	flagellin
NZ_CP032618.1	1752407	10:0,10	-	A	insertion	CDS	frameshift	gene1622	flagellin
NZ_CP032618.1	1752409	10:0,10	GG	-	deletion	CDS	frameshift	gene1622	flagellin
NZ_CP032618.1	1752413	10:0,10	-	GAAC	insertion	CDS	frameshift	gene1622	flagellin
NZ_CP032618.1	1752423	10:0,10	-	CC	insertion	CDS	frameshift	gene1622	flagellin
NZ_CP032618.1	1752426	10:0,10	CT	-	deletion	CDS	frameshift	gene1622	flagellin
NZ_CP032618.1	1752430	10:0,10	-	CAT	insertion	CDS	nonframeshift	gene1622	flagellin
NZ_CP032618.1	1752435	10:0,10	TCA	-	deletion	CDS	nonframeshift	gene1622	flagellin
NZ_CP032618.1	1752482	10:0,10	ACTCCAGGT	-	deletion	CDS	nonframeshift	gene1622	flagellin
NZ_CP032618.1	1752500	8:0,8	-	GCGGCGGC	insertion	CDS	frameshift	gene1622	flagellin
NZ_CP032618.1	1752503	8:0,8	-	G	insertion	CDS	frameshift	gene1622	flagellin
NZ_CP032618.1	1752832	418:0,418	-	G	insertion	intergenic	frameshift	_	_
NZ_CP032618.1	1752836	414:0,414	C	-	deletion	intergenic	frameshift	_	_
NZ_CP032618.1	1752866	350:0,350	A	-	deletion	intergenic	frameshift	_	_
NZ_CP032618.1	1752880	257:0,257	-	T	insertion	intergenic	frameshift	_	_
NZ_CP032618.1	1752995	284:0,284	AG	-	deletion	CDS	frameshift	gene1623	flagellar protein FlaG
NZ_CP032618.1	1753001	264:0,264	A	-	deletion	CDS	frameshift	gene1623	flagellar protein FlaG
NZ_CP032618.1	1753004	265:0,265	CC	-	deletion	CDS	frameshift	gene1623	flagellar protein FlaG
NZ_CP032618.1	1753008	260:0,260	-	ATG	insertion	CDS	nonframeshift	gene1623	flagellar protein FlaG
NZ_CP032618.1	1753010	242:0,242	-	TCGGCTT	insertion	CDS	frameshift	gene1623	flagellar protein FlaG
NZ_CP032618.1	1753408	279:0,279	-	AAAA	insertion	CDS	frameshift	gene1624	flagellar cap protein FliD
NZ_CP032618.1	1753412	264:0,264	CGCGC	-	deletion	CDS	frameshift	gene1624	flagellar cap protein FliD
NZ_CP032618.1	1753423	254:0,254	-	C	insertion	CDS	frameshift	gene1624	flagellar cap protein FliD
NZ_CP032618.1	1753457	183:0,183	CGTCA	-	deletion	CDS	frameshift	gene1624	flagellar cap protein FliD
NZ_CP032618.1	1753465	180:0,180	-	TCAGT	insertion	CDS	frameshift	gene1624	flagellar cap protein FliD
NZ_CP032618.1	1753874	10:0,10	-	G	insertion	CDS	frameshift	gene1624	flagellar cap protein FliD
NZ_CP032618.1	1753878	10:0,10	A	-	deletion	CDS	frameshift	gene1624	flagellar cap protein FliD
NZ_CP032618.1	1753883	10:0,10	-	AAG	insertion	CDS	nonframeshift	gene1624	flagellar cap protein FliD
NZ_CP032618.1	1753890	10:0,10	AGT	-	deletion	CDS	nonframeshift	gene1624	flagellar cap protein FliD
NZ_CP032618.1	1754161	14:0,14	CCGC	-	deletion	CDS	frameshift	gene1624	flagellar cap protein FliD
NZ_CP032618.1	1754166	15:0,15	-	GAGT	insertion	CDS	frameshift	gene1624	flagellar cap protein FliD
NZ_CP032618.1	1754270	35:0,35	TTC	-	deletion	CDS	nonframeshift	gene1624	flagellar cap protein FliD
NZ_CP032618.1	1754274	34:0,34	-	AGT	insertion	CDS	nonframeshift	gene1624	flagellar cap protein FliD
NZ_CP032618.1	1754288	33:0,33	-	TT	insertion	CDS	frameshift	gene1624	flagellar cap protein FliD
NZ_CP032618.1	1754289	32:0,32	AA	-	deletion	CDS	frameshift	gene1624	flagellar cap protein FliD
NZ_CP032618.1	1754300	30:0,30	CA	-	deletion	CDS	frameshift	gene1624	flagellar cap protein FliD
NZ_CP032618.1	1754303	29:0,29	-	T	insertion	CDS	frameshift	gene1624	flagellar cap protein FliD
NZ_CP032618.1	1754304	29:0,29	-	T	insertion	CDS	frameshift	gene1624	flagellar cap protein FliD
NZ_CP032618.1	1754688	102:0,102	-	TCA	insertion	CDS	nonframeshift	gene1624	flagellar cap protein FliD
NZ_CP032618.1	1754698	102:0,102	GAATGGTGCG	-	deletion	CDS	frameshift	gene1624	flagellar cap protein FliD
NZ_CP032618.1	1754711	102:0,102	-	CG	insertion	intergenic	frameshift	_	_
NZ_CP032618.1	1754716	102:0,102	CC	-	deletion	intergenic	frameshift	_	_
NZ_CP032618.1	1754722	102:0,102	-	CGTGCTC	insertion	intergenic	frameshift	_	_
NZ_CP032618.1	1754724	102:0,102	-	G	insertion	intergenic	frameshift	_	_
NZ_CP032618.1	1754730	102:0,102	-	GCGA	insertion	intergenic	frameshift	_	_
NZ_CP032618.1	1754740	102:0,102	-	AA	insertion	intergenic	frameshift	_	_
NZ_CP032618.1	1754760	80:0,80	CTCGG	-	deletion	intergenic	frameshift	_	_
NZ_CP032618.1	1754768	80:0,80	-	GTCCT	insertion	intergenic	frameshift	_	_
NZ_CP032618.1	1754785	43:0,43	-	G	insertion	intergenic	frameshift	_	_
NZ_CP032618.1	1754799	8:0,8	-	CCCC	insertion	intergenic	frameshift	_	_
NZ_CP032618.1	1754800	10:0,10	CTG	-	deletion	intergenic	nonframeshift	_	_
NZ_CP032618.1	1757220	593:1,592	-	T	insertion	intergenic	frameshift	_	_
NZ_CP032618.1	1758546	64:0,64	-	CGTTGGGCTGCGTAGCAGCCCCAATAAGGTCGATGTTTTTTCAGATAGACCGAGTGACCGGCTTTAGGGCTGCTCTGCAGTCCAACGGGGGCAAA	insertion	intergenic	frameshift	_	_
NZ_CP032618.1	1770713	311:260,51	-	GGGGGGGGGG	insertion	intergenic	frameshift	_	_
NZ_CP032618.1	1784079	536:0,536	GCGGCT	-	deletion	CDS	nonframeshift	gene1656	chemotaxis protein CheA
NZ_CP032618.1	1802740	262:1,261	AGCAACAGCAAC	-	deletion	intergenic	nonframeshift	_	_
NZ_CP032618.1	1803144	358:60,298	GCTGGGCCGGCACTCC	-	deletion	intergenic	frameshift	_	_
NZ_CP032618.1	1803249	545:2,543	A	-	deletion	intergenic	frameshift	_	_
NZ_CP032618.1	1803321	661:0,661	TC	-	deletion	intergenic	frameshift	_	_
NZ_CP032618.1	1803777	608:0,608	-	C	insertion	intergenic	frameshift	_	_
NZ_CP032618.1	1805974	579:0,579	C	-	deletion	CDS	frameshift	gene1680	phosphonate ABC transporter substrate-binding protein
NZ_CP032618.1	1806192	466:0,466	C	-	deletion	intergenic	frameshift	_	_
NZ_CP032618.1	1824423	613:1,612	-	G	insertion	intergenic	frameshift	_	_
NZ_CP032618.1	1834540	280:0,280	CACTCAG	-	deletion	intergenic	frameshift	_	_
NZ_CP032618.1	1834549	268:0,268	-	CTATT	insertion	intergenic	frameshift	_	_
NZ_CP032618.1	1834551	269:0,269	-	TT	insertion	intergenic	frameshift	_	_
NZ_CP032618.1	1834594	157:0,157	TGGTTTAA	-	deletion	intergenic	frameshift	_	_
NZ_CP032618.1	1834605	147:0,147	GGCGCCTAAGA	-	deletion	intergenic	frameshift	_	_
NZ_CP032618.1	1834618	138:0,138	AAAA	-	deletion	intergenic	frameshift	_	_
NZ_CP032618.1	1834624	138:0,138	ACAAGCAAAGCGAGGCGGCCTGACAGCCGACCTGATCGTCGAAGCGTGCGCATATA	-	deletion	intergenic	frameshift	_	_
NZ_CP032618.1	1834787	316:0,316	GGG	-	deletion	intergenic	nonframeshift	_	_
NZ_CP032618.1	1834844	345:1,344	TTGATC	-	deletion	intergenic	nonframeshift	_	_
NZ_CP032618.1	1838150	599:0,599	-	A	insertion	intergenic	frameshift	_	_
NZ_CP032618.1	1840467	575:0,575	T	-	deletion	intergenic	frameshift	_	_
NZ_CP032618.1	1848968	608:0,608	GCC	-	deletion	CDS	nonframeshift	gene1723	2-oxoglutarate dehydrogenase complex dihydrolipoyllysine-residue succinyltransferase
NZ_CP032618.1	1853781	390:1,389	TTGCATCACCTTGGCT	-	deletion	intergenic	frameshift	_	_
NZ_CP032618.1	1855548	380:0,380	CGGT	-	deletion	intergenic	frameshift	_	_
NZ_CP032618.1	1855560	350:0,350	GATGGCG	-	deletion	intergenic	frameshift	_	_
NZ_CP032618.1	1855568	348:0,348	-	C	insertion	intergenic	frameshift	_	_
NZ_CP032618.1	1855572	333:0,333	TCAGTCGGTATCAGGCCG	-	deletion	intergenic	nonframeshift	_	_
NZ_CP032618.1	1855595	337:0,337	TCCACCGCTTTCGCAGGCAAGCCAGCTTCTACATTGG	-	deletion	intergenic	frameshift	_	_
NZ_CP032618.1	1855650	304:0,304	T	-	deletion	intergenic	frameshift	_	_
NZ_CP032618.1	1861058	600:6,594	-	CTCC	insertion	intergenic	frameshift	_	_
NZ_CP032618.1	1875035	522:1,521	CTGAT	-	deletion	CDS	frameshift	gene1747	phosphohistidine phosphatase SixA
NZ_CP032618.1	1875042	527:0,527	-	AG	insertion	intergenic	frameshift	_	_
NZ_CP032618.1	1875044	496:0,496	-	CCC	insertion	intergenic	nonframeshift	_	_
NZ_CP032618.1	1875052	444:1,443	-	CCTGG	insertion	intergenic	frameshift	_	_
NZ_CP032618.1	1875058	431:0,431	TCAAC	-	deletion	intergenic	frameshift	_	_
NZ_CP032618.1	1892440	642:0,642	GGT	-	deletion	CDS	nonframeshift	gene1765	dipeptidase
NZ_CP032618.1	1894350	109:6,103	G	-	deletion	intergenic	frameshift	_	_
NZ_CP032618.1	1894352	109:6,103	T	-	deletion	intergenic	frameshift	_	_
NZ_CP032618.1	1894355	105:6,99	-	CA	insertion	intergenic	frameshift	_	_
NZ_CP032618.1	1894357	103:6,97	TG	-	deletion	intergenic	frameshift	_	_
NZ_CP032618.1	1894361	101:6,95	-	A	insertion	intergenic	frameshift	_	_
NZ_CP032618.1	1894362	96:6,90	-	C	insertion	intergenic	frameshift	_	_
NZ_CP032618.1	1894411	141:0,141	C	-	deletion	intergenic	frameshift	_	_
NZ_CP032618.1	1909454	118:29,89	-	CGCCGCGCTCTTGC	insertion	intergenic	frameshift	_	_
NZ_CP032618.1	1909459	89:0,89	-	TGCCAT	insertion	intergenic	nonframeshift	_	_
NZ_CP032618.1	1909463	89:0,89	-	AACAGGTTTTCGATCAGGCGCTGCATGGACGTGGCCTGTTCGTGAATGCCCTGTAGCAGCTCGTTCAGTGGCCCCGGCGGGGCATGGGGCAGGGCGGTCT	insertion	intergenic	frameshift	_	_
NZ_CP032618.1	1910204	220:12,208	GCGCGACCCTACTGGGGCCGCT	-	deletion	intergenic	frameshift	_	_
NZ_CP032618.1	1935474	547:0,547	CT	-	deletion	intergenic	frameshift	_	_
NZ_CP032618.1	1935477	545:0,545	-	GC	insertion	intergenic	frameshift	_	_
NZ_CP032618.1	1946587	346:4,342	GTTGG	-	deletion	intergenic	frameshift	_	_
NZ_CP032618.1	1946596	356:0,356	-	C	insertion	intergenic	frameshift	_	_
NZ_CP032618.1	1946599	347:0,347	-	CCCAC	insertion	intergenic	frameshift	_	_
NZ_CP032618.1	1946604	315:5,310	C	-	deletion	intergenic	frameshift	_	_
NZ_CP032618.1	1946608	307:5,302	-	T	insertion	intergenic	frameshift	_	_
NZ_CP032618.1	1946613	289:5,284	-	CGCT	insertion	intergenic	frameshift	_	_
NZ_CP032618.1	1946616	285:8,277	-	ATGGA	insertion	intergenic	frameshift	_	_
NZ_CP032618.1	1946621	268:5,263	-	TGCGT	insertion	intergenic	frameshift	_	_
NZ_CP032618.1	1946623	85:8,77	ACA	-	deletion	intergenic	nonframeshift	_	_
NZ_CP032618.1	1946630	80:5,75	-	T	insertion	intergenic	frameshift	_	_
NZ_CP032618.1	1946632	242:5,237	-	CGCGTAGCGTCACGGG	insertion	intergenic	frameshift	_	_
NZ_CP032618.1	1946642	59:5,54	-	ACG	insertion	intergenic	nonframeshift	_	_
NZ_CP032618.1	1946643	159:5,154	TGTG	-	deletion	intergenic	frameshift	_	_
NZ_CP032618.1	1946653	73:5,68	GGCT	-	deletion	intergenic	frameshift	_	_
NZ_CP032618.1	1946659	15:5,10	CCC	-	deletion	intergenic	nonframeshift	_	_
NZ_CP032618.1	1946663	10:4,6	-	GAA	insertion	intergenic	nonframeshift	_	_
NZ_CP032618.1	1946665	7:4,3	-	ATC	insertion	intergenic	nonframeshift	_	_
NZ_CP032618.1	1950060	600:0,600	CC	-	deletion	intergenic	frameshift	_	_
NZ_CP032618.1	1950065	586:0,586	CCGGGGCTCGAC	-	deletion	intergenic	nonframeshift	_	_
NZ_CP032618.1	1950080	581:0,581	T	-	deletion	intergenic	frameshift	_	_
NZ_CP032618.1	1968293	562:0,562	T	-	deletion	intergenic	frameshift	_	_
NZ_CP032618.1	1968405	519:0,519	C	-	deletion	intergenic	frameshift	_	_
NZ_CP032618.1	2000161	548:0,548	-	TTGGCGG	insertion	intergenic	frameshift	_	_
NZ_CP032618.1	2000163	516:0,516	-	G	insertion	intergenic	frameshift	_	_
NZ_CP032618.1	2000513	178:35,143	-	TG	insertion	intergenic	frameshift	_	_
NZ_CP032618.1	2000514	178:35,143	AG	-	deletion	intergenic	frameshift	_	_
NZ_CP032618.1	2000878	36:15,21	-	C	insertion	intergenic	frameshift	_	_
NZ_CP032618.1	2000893	20:15,5	-	TGG	insertion	intergenic	nonframeshift	_	_
NZ_CP032618.1	2023358	46:0,46	A	-	deletion	intergenic	frameshift	_	_
NZ_CP032618.1	2037673	0:0,0	T	-	deletion	intergenic	frameshift	_	_
NZ_CP032618.1	2039353	298:0,298	-	GCCACGCCCCA	insertion	CDS	frameshift	gene1905	ethanolamine permease
NZ_CP032618.1	2041564	512:1,511	TTGA	-	deletion	CDS	frameshift	gene1908	potassium-transporting ATPase subunit KdpA
NZ_CP032618.1	2041569	512:0,512	-	CAGC	insertion	CDS	frameshift	gene1908	potassium-transporting ATPase subunit KdpA
NZ_CP032618.1	2049572	4:0,4	-	T	insertion	intergenic	frameshift	_	_
NZ_CP032618.1	2049575	12:0,12	GCGGAACCAATAGCCGCCGTGACCGCAGCAACGGA	-	deletion	intergenic	frameshift	_	_
NZ_CP032618.1	2053484	576:0,576	-	GGG	insertion	intergenic	nonframeshift	_	_
NZ_CP032618.1	2056148	618:2,616	GCT	-	deletion	CDS	nonframeshift	gene1920	lytic transglycosylase F
NZ_CP032618.1	2061885	599:1,598	T	-	deletion	CDS	frameshift	gene1925	ABC transporter ATP-binding protein
NZ_CP032618.1	2063683	629:7,622	TT	-	deletion	intergenic	frameshift	_	_
NZ_CP032618.1	2070085	551:1,550	-	C	insertion	intergenic	frameshift	_	_
NZ_CP032618.1	2074837	526:0,526	-	A	insertion	intergenic	frameshift	_	_
NZ_CP032618.1	2079235	572:2,570	T	-	deletion	intergenic	frameshift	_	_
NZ_CP032618.1	2079259	534:2,532	-	TTG	insertion	intergenic	nonframeshift	_	_
NZ_CP032618.1	2080741	654:0,654	-	GG	insertion	CDS	frameshift	gene1947	LysR family transcriptional regulator
NZ_CP032618.1	2087484	644:1,643	G	-	deletion	CDS	frameshift	gene1954	enoyl-CoA hydratase
NZ_CP032618.1	2094303	626:0,626	C	-	deletion	intergenic	frameshift	_	_
NZ_CP032618.1	2099262	600:0,600	-	G	insertion	intergenic	frameshift	_	_
NZ_CP032618.1	2104417	628:0,628	-	GGCGC	insertion	intergenic	frameshift	_	_
NZ_CP032618.1	2117617	551:4,547	GGT	-	deletion	CDS	nonframeshift	gene1985	DNA-binding response regulator
NZ_CP032618.1	2117622	553:0,553	-	TGA	insertion	CDS	nonframeshift	gene1985	DNA-binding response regulator
NZ_CP032618.1	2118958	608:0,608	A	-	deletion	intergenic	frameshift	_	_
NZ_CP032618.1	2121876	641:0,641	-	G	insertion	intergenic	frameshift	_	_
NZ_CP032618.1	2160753	402:0,402	GGTATAGGT	-	deletion	intergenic	nonframeshift	_	_
NZ_CP032618.1	2160770	377:0,377	A	-	deletion	intergenic	frameshift	_	_
NZ_CP032618.1	2160774	371:0,371	-	TCTTTAGTGA	insertion	intergenic	frameshift	_	_
NZ_CP032618.1	2160777	306:0,306	-	T	insertion	intergenic	frameshift	_	_
NZ_CP032618.1	2161003	403:323,80	-	C	insertion	intergenic	frameshift	_	_
NZ_CP032618.1	2161143	79:2,77	-	TCGTTAA	insertion	intergenic	frameshift	_	_
NZ_CP032618.1	2161148	69:1,68	T	-	deletion	intergenic	frameshift	_	_
NZ_CP032618.1	2161150	70:1,69	T	-	deletion	intergenic	frameshift	_	_
NZ_CP032618.1	2161153	80:12,68	-	AAT	insertion	intergenic	nonframeshift	_	_
NZ_CP032618.1	2161154	80:16,64	CC	-	deletion	intergenic	frameshift	_	_
NZ_CP032618.1	2161161	93:35,58	ATTTATCGA	-	deletion	intergenic	nonframeshift	_	_
NZ_CP032618.1	2161173	92:35,57	AT	-	deletion	intergenic	frameshift	_	_
NZ_CP032618.1	2161180	88:35,53	-	TCAAGTGTTCTTGCCGCA	insertion	intergenic	nonframeshift	_	_
NZ_CP032618.1	2161188	61:40,21	A	-	deletion	intergenic	frameshift	_	_
NZ_CP032618.1	2161190	59:25,34	-	C	insertion	intergenic	frameshift	_	_
NZ_CP032618.1	2161498	360:327,33	A	-	deletion	intergenic	frameshift	_	_
NZ_CP032618.1	2161930	590:0,590	-	CG	insertion	CDS	frameshift	gene2014	metal ABC transporter substrate-binding protein
NZ_CP032618.1	2161933	568:0,568	CA	-	deletion	CDS	frameshift	gene2014	metal ABC transporter substrate-binding protein
NZ_CP032618.1	2168104	400:269,131	GGGCTTGCCCGCGC	-	deletion	intergenic	frameshift	_	_
NZ_CP032618.1	2168608	629:0,629	GG	-	deletion	intergenic	frameshift	_	_
NZ_CP032618.1	2174090	572:0,572	-	GT	insertion	intergenic	frameshift	_	_
NZ_CP032618.1	2183410	28:8,20	TGTTTGCT	-	deletion	intergenic	frameshift	_	_
NZ_CP032618.1	2183420	25:5,20	-	TTG	insertion	intergenic	nonframeshift	_	_
NZ_CP032618.1	2183428	24:5,19	-	GTT	insertion	intergenic	nonframeshift	_	_
NZ_CP032618.1	2199142	506:0,506	-	CCGAGCAAGCCTG	insertion	CDS	frameshift	gene2050	DUF4174 domain-containing protein
NZ_CP032618.1	2199145	436:0,436	-	CCAAA	insertion	CDS	frameshift	gene2050	DUF4174 domain-containing protein
NZ_CP032618.1	2199202	362:2,360	-	CCT	insertion	intergenic	nonframeshift	_	_
NZ_CP032618.1	2199447	610:0,610	TG	-	deletion	CDS	frameshift	gene2051	TonB-dependent siderophore receptor
NZ_CP032618.1	2201949	646:46,600	-	CT	insertion	intergenic	frameshift	_	_
NZ_CP032618.1	2256406	566:5,561	-	AAC	insertion	CDS	nonframeshift	gene2085	non-ribosomal peptide synthetase
NZ_CP032618.1	2266469	579:4,575	-	T	insertion	intergenic	frameshift	_	_
NZ_CP032618.1	2267194	324:0,324	-	GGT	insertion	CDS	nonframeshift	gene2090	TonB-dependent siderophore receptor
NZ_CP032618.1	2267196	309:0,309	TTAT	-	deletion	CDS	frameshift	gene2090	TonB-dependent siderophore receptor
NZ_CP032618.1	2267202	301:0,301	-	C	insertion	CDS	frameshift	gene2090	TonB-dependent siderophore receptor
NZ_CP032618.1	2267425	69:0,69	AG	-	deletion	CDS	frameshift	gene2090	TonB-dependent siderophore receptor
NZ_CP032618.1	2267430	69:0,69	-	CT	insertion	CDS	frameshift	gene2090	TonB-dependent siderophore receptor
NZ_CP032618.1	2268290	4:0,4	-	CAGTTA	insertion	CDS	nonframeshift	gene2090	TonB-dependent siderophore receptor
NZ_CP032618.1	2268347	77:0,77	-	AC	insertion	CDS	frameshift	gene2090	TonB-dependent siderophore receptor
NZ_CP032618.1	2268348	77:0,77	TC	-	deletion	CDS	frameshift	gene2090	TonB-dependent siderophore receptor
NZ_CP032618.1	2268355	78:0,78	-	AGCCGT	insertion	CDS	nonframeshift	gene2090	TonB-dependent siderophore receptor
NZ_CP032618.1	2268370	79:0,79	G	-	deletion	CDS	frameshift	gene2090	TonB-dependent siderophore receptor
NZ_CP032618.1	2268376	79:0,79	-	C	insertion	CDS	frameshift	gene2090	TonB-dependent siderophore receptor
NZ_CP032618.1	2268379	79:0,79	G	-	deletion	CDS	frameshift	gene2090	TonB-dependent siderophore receptor
NZ_CP032618.1	2268382	79:0,79	GAA	-	deletion	CDS	nonframeshift	gene2090	TonB-dependent siderophore receptor
NZ_CP032618.1	2268388	80:0,80	-	CC	insertion	CDS	frameshift	gene2090	TonB-dependent siderophore receptor
NZ_CP032618.1	2268392	79:0,79	TC	-	deletion	CDS	frameshift	gene2090	TonB-dependent siderophore receptor
NZ_CP032618.1	2268397	79:0,79	C	-	deletion	CDS	frameshift	gene2090	TonB-dependent siderophore receptor
NZ_CP032618.1	2268400	79:0,79	TGAT	-	deletion	CDS	frameshift	gene2090	TonB-dependent siderophore receptor
NZ_CP032618.1	2268469	39:0,39	-	GG	insertion	CDS	frameshift	gene2090	TonB-dependent siderophore receptor
NZ_CP032618.1	2268474	23:0,23	AC	-	deletion	CDS	frameshift	gene2090	TonB-dependent siderophore receptor
NZ_CP032618.1	2268679	85:0,85	T	-	deletion	CDS	frameshift	gene2090	TonB-dependent siderophore receptor
NZ_CP032618.1	2268681	84:0,84	AGT	-	deletion	CDS	nonframeshift	gene2090	TonB-dependent siderophore receptor
NZ_CP032618.1	2268689	84:0,84	-	CGCT	insertion	CDS	frameshift	gene2090	TonB-dependent siderophore receptor
NZ_CP032618.1	2268993	33:0,33	AAAA	-	deletion	CDS	frameshift	gene2090	TonB-dependent siderophore receptor
NZ_CP032618.1	2269016	12:0,12	-	AA	insertion	CDS	frameshift	gene2090	TonB-dependent siderophore receptor
NZ_CP032618.1	2269018	13:0,13	-	C	insertion	CDS	frameshift	gene2090	TonB-dependent siderophore receptor
NZ_CP032618.1	2269022	12:0,12	CCTTTTGA	-	deletion	CDS	frameshift	gene2090	TonB-dependent siderophore receptor
NZ_CP032618.1	2269034	11:0,11	-	A	insertion	CDS	frameshift	gene2090	TonB-dependent siderophore receptor
NZ_CP032618.1	2269037	11:0,11	-	CGCC	insertion	CDS	frameshift	gene2090	TonB-dependent siderophore receptor
NZ_CP032618.1	2269105	183:0,183	TAGCGG	-	deletion	CDS	nonframeshift	gene2090	TonB-dependent siderophore receptor
NZ_CP032618.1	2269114	178:0,178	-	TGC	insertion	CDS	nonframeshift	gene2090	TonB-dependent siderophore receptor
NZ_CP032618.1	2269118	179:0,179	-	AA	insertion	CDS	frameshift	gene2090	TonB-dependent siderophore receptor
NZ_CP032618.1	2269119	179:0,179	-	C	insertion	CDS	frameshift	gene2090	TonB-dependent siderophore receptor
NZ_CP032618.1	2269220	61:0,61	A	-	deletion	CDS	frameshift	gene2090	TonB-dependent siderophore receptor
NZ_CP032618.1	2269222	58:0,58	-	TTTGT	insertion	intergenic	frameshift	_	_
NZ_CP032618.1	2269228	24:0,24	-	A	insertion	intergenic	frameshift	_	_
NZ_CP032618.1	2269234	24:0,24	-	T	insertion	intergenic	frameshift	_	_
NZ_CP032618.1	2269248	23:0,23	GAT	-	deletion	intergenic	nonframeshift	_	_
NZ_CP032618.1	2269252	23:0,23	-	AG	insertion	intergenic	frameshift	_	_
NZ_CP032618.1	2269400	13:0,13	CG	-	deletion	CDS	frameshift	gene2091	alpha/beta hydrolase
NZ_CP032618.1	2269404	13:0,13	-	GG	insertion	CDS	frameshift	gene2091	alpha/beta hydrolase
NZ_CP032618.1	2269418	13:0,13	TTA	-	deletion	CDS	nonframeshift	gene2091	alpha/beta hydrolase
NZ_CP032618.1	2269423	13:0,13	-	A	insertion	CDS	frameshift	gene2091	alpha/beta hydrolase
NZ_CP032618.1	2269426	13:0,13	-	GC	insertion	CDS	frameshift	gene2091	alpha/beta hydrolase
NZ_CP032618.1	2270262	437:13,424	T	-	deletion	intergenic	frameshift	_	_
NZ_CP032618.1	2270484	287:0,287	-	CG	insertion	CDS	frameshift	gene2092	amino acid adenylation domain-containing protein
NZ_CP032618.1	2270489	270:0,270	CT	-	deletion	CDS	frameshift	gene2092	amino acid adenylation domain-containing protein
NZ_CP032618.1	2271074	86:0,86	-	AGG	insertion	CDS	nonframeshift	gene2092	amino acid adenylation domain-containing protein
NZ_CP032618.1	2271076	86:0,86	-	TG	insertion	CDS	frameshift	gene2092	amino acid adenylation domain-containing protein
NZ_CP032618.1	2271080	86:0,86	GCACA	-	deletion	CDS	frameshift	gene2092	amino acid adenylation domain-containing protein
NZ_CP032618.1	2271491	248:0,248	-	CACCCCGT	insertion	CDS	frameshift	gene2092	amino acid adenylation domain-containing protein
NZ_CP032618.1	2271497	195:0,195	GCAAGCGT	-	deletion	CDS	frameshift	gene2092	amino acid adenylation domain-containing protein
NZ_CP032618.1	2271522	137:0,137	AGTT	-	deletion	CDS	frameshift	gene2092	amino acid adenylation domain-containing protein
NZ_CP032618.1	2271528	132:0,132	-	CC	insertion	CDS	frameshift	gene2092	amino acid adenylation domain-containing protein
NZ_CP032618.1	2271532	120:0,120	-	TC	insertion	CDS	frameshift	gene2092	amino acid adenylation domain-containing protein
NZ_CP032618.1	2272471	92:0,92	-	CAAC	insertion	CDS	frameshift	gene2092	amino acid adenylation domain-containing protein
NZ_CP032618.1	2272473	89:0,89	GCGA	-	deletion	CDS	frameshift	gene2092	amino acid adenylation domain-containing protein
NZ_CP032618.1	2272518	83:0,83	TGCA	-	deletion	CDS	frameshift	gene2092	amino acid adenylation domain-containing protein
NZ_CP032618.1	2272526	82:0,82	-	GTCA	insertion	CDS	frameshift	gene2092	amino acid adenylation domain-containing protein
NZ_CP032618.1	2272879	23:0,23	-	GC	insertion	CDS	frameshift	gene2092	amino acid adenylation domain-containing protein
NZ_CP032618.1	2272882	23:0,23	TAAACCTC	-	deletion	CDS	frameshift	gene2092	amino acid adenylation domain-containing protein
NZ_CP032618.1	2272896	22:0,22	-	GG	insertion	CDS	frameshift	gene2092	amino acid adenylation domain-containing protein
NZ_CP032618.1	2272903	18:0,18	-	C	insertion	CDS	frameshift	gene2092	amino acid adenylation domain-containing protein
NZ_CP032618.1	2272907	17:0,17	CC	-	deletion	CDS	frameshift	gene2092	amino acid adenylation domain-containing protein
NZ_CP032618.1	2272912	13:0,13	-	CT	insertion	CDS	frameshift	gene2092	amino acid adenylation domain-containing protein
NZ_CP032618.1	2272914	8:0,8	-	TTC	insertion	CDS	nonframeshift	gene2092	amino acid adenylation domain-containing protein
NZ_CP032618.1	2273307	541:1,540	TT	-	deletion	CDS	frameshift	gene2092	amino acid adenylation domain-containing protein
NZ_CP032618.1	2273312	543:0,543	-	AA	insertion	CDS	frameshift	gene2092	amino acid adenylation domain-containing protein
NZ_CP032618.1	2273468	310:1,309	-	GTA	insertion	CDS	nonframeshift	gene2092	amino acid adenylation domain-containing protein
NZ_CP032618.1	2273477	293:1,292	GT	-	deletion	CDS	frameshift	gene2092	amino acid adenylation domain-containing protein
NZ_CP032618.1	2273480	293:1,292	G	-	deletion	CDS	frameshift	gene2092	amino acid adenylation domain-containing protein
NZ_CP032618.1	2273660	106:0,106	TC	-	deletion	CDS	frameshift	gene2092	amino acid adenylation domain-containing protein
NZ_CP032618.1	2273664	106:0,106	-	GA	insertion	CDS	frameshift	gene2092	amino acid adenylation domain-containing protein
NZ_CP032618.1	2273739	52:0,52	-	GG	insertion	CDS	frameshift	gene2092	amino acid adenylation domain-containing protein
NZ_CP032618.1	2273743	51:0,51	T	-	deletion	CDS	frameshift	gene2092	amino acid adenylation domain-containing protein
NZ_CP032618.1	2273749	51:0,51	G	-	deletion	CDS	frameshift	gene2092	amino acid adenylation domain-containing protein
NZ_CP032618.1	2273943	263:0,263	GT	-	deletion	CDS	frameshift	gene2092	amino acid adenylation domain-containing protein
NZ_CP032618.1	2273951	262:0,262	-	AT	insertion	CDS	frameshift	gene2092	amino acid adenylation domain-containing protein
NZ_CP032618.1	2275377	27:0,27	-	TGG	insertion	CDS	nonframeshift	gene2092	amino acid adenylation domain-containing protein
NZ_CP032618.1	2275383	26:0,26	CGC	-	deletion	CDS	nonframeshift	gene2092	amino acid adenylation domain-containing protein
NZ_CP032618.1	2275484	14:0,14	GTT	-	deletion	CDS	nonframeshift	gene2092	amino acid adenylation domain-containing protein
NZ_CP032618.1	2275492	14:0,14	-	AGT	insertion	CDS	nonframeshift	gene2092	amino acid adenylation domain-containing protein
NZ_CP032618.1	2318919	519:1,518	G	-	deletion	intergenic	frameshift	_	_
NZ_CP032618.1	2329111	638:0,638	T	-	deletion	CDS	frameshift	gene2124	SRPBCC family protein
NZ_CP032618.1	2329114	638:0,638	GCCACTAT	-	deletion	intergenic	frameshift	_	_
NZ_CP032618.1	2349429	574:0,574	T	-	deletion	intergenic	frameshift	_	_
NZ_CP032618.1	2366208	535:0,535	GCCACG	-	deletion	CDS	nonframeshift	gene2160	amino acid decarboxylase
NZ_CP032618.1	2372977	273:0,273	T	-	deletion	intergenic	frameshift	_	_
NZ_CP032618.1	2373688	168:11,157	CT	-	deletion	intergenic	frameshift	_	_
NZ_CP032618.1	2375980	475:2,473	-	T	insertion	intergenic	frameshift	_	_
NZ_CP032618.1	2391973	341:0,341	-	CTGGCTTGCCTGCGATGGCGGCGTATCAGCCGGCAGAAACAGTGACTGAACCACCGCTATCGCAGGCAAGCCAGCTCCCACATTTGTATCGGTGGTGA	insertion	intergenic	frameshift	_	_
NZ_CP032618.1	2393609	592:0,592	-	T	insertion	intergenic	frameshift	_	_
NZ_CP032618.1	2402831	536:2,534	-	G	insertion	CDS	frameshift	gene2190	filamentous hemagglutinin N-terminal domain-containing protein
NZ_CP032618.1	2406030	278:0,278	-	A	insertion	intergenic	frameshift	_	_
NZ_CP032618.1	2406031	267:0,267	-	GGCGA	insertion	intergenic	frameshift	_	_
NZ_CP032618.1	2406065	154:0,154	-	T	insertion	intergenic	frameshift	_	_
NZ_CP032618.1	2406066	151:0,151	-	CT	insertion	intergenic	frameshift	_	_
NZ_CP032618.1	2407742	364:309,55	-	C	insertion	intergenic	frameshift	_	_
NZ_CP032618.1	2410877	358:0,358	-	G	insertion	intergenic	frameshift	_	_
NZ_CP032618.1	2410916	302:1,301	-	GG	insertion	intergenic	frameshift	_	_
NZ_CP032618.1	2414485	571:0,571	-	C	insertion	intergenic	frameshift	_	_
NZ_CP032618.1	2415136	423:0,423	A	-	deletion	CDS	frameshift	gene2198	hypothetical protein
NZ_CP032618.1	2415187	126:0,126	-	TGG	insertion	CDS	nonframeshift	gene2198	hypothetical protein
NZ_CP032618.1	2415193	102:0,102	C	-	deletion	CDS	frameshift	gene2198	hypothetical protein
NZ_CP032618.1	2415196	99:0,99	AG	-	deletion	CDS	frameshift	gene2198	hypothetical protein
NZ_CP032618.1	2415235	28:1,27	C	-	deletion	CDS	frameshift	gene2198	hypothetical protein
NZ_CP032618.1	2415249	1:1,0	A	-	deletion	CDS	frameshift	gene2198	hypothetical protein
NZ_CP032618.1	2415431	7:2,5	GAGATC	-	deletion	intergenic	nonframeshift	_	_
NZ_CP032618.1	2415463	22:0,22	AGCAACAGCAACAGCAAC	-	deletion	intergenic	nonframeshift	_	_
NZ_CP032618.1	2415520	24:0,24	-	C	insertion	intergenic	frameshift	_	_
NZ_CP032618.1	2415542	18:17,1	-	T	insertion	intergenic	frameshift	_	_
NZ_CP032618.1	2415543	18:17,1	-	GGGTCGCCGCATCG	insertion	intergenic	frameshift	_	_
NZ_CP032618.1	2439384	613:0,613	-	CT	insertion	CDS	frameshift	gene2223	LacI family DNA-binding transcriptional regulator
NZ_CP032618.1	2439386	608:0,608	AC	-	deletion	CDS	frameshift	gene2223	LacI family DNA-binding transcriptional regulator
NZ_CP032618.1	2439811	525:0,525	-	TC	insertion	intergenic	frameshift	_	_
NZ_CP032618.1	2439830	444:0,444	A	-	deletion	intergenic	frameshift	_	_
NZ_CP032618.1	2443488	470:0,470	-	GCG	insertion	intergenic	nonframeshift	_	_
NZ_CP032618.1	2446085	580:1,579	C	-	deletion	intergenic	frameshift	_	_
NZ_CP032618.1	2447617	531:0,531	-	GT	insertion	intergenic	frameshift	_	_
NZ_CP032618.1	2449102	524:1,523	-	AG	insertion	intergenic	frameshift	_	_
NZ_CP032618.1	2449104	538:0,538	CG	-	deletion	intergenic	frameshift	_	_
NZ_CP032618.1	2455268	422:147,275	GTGGG	-	deletion	intergenic	frameshift	_	_
NZ_CP032618.1	2462863	506:4,502	CGGCCTGATTGC	-	deletion	CDS	nonframeshift	gene2244	YgcG family protein
NZ_CP032618.1	2471175	58:45,13	-	G	insertion	intergenic	frameshift	_	_
NZ_CP032618.1	2471210	16:0,16	ACA	-	deletion	CDS	nonframeshift	gene2255	nucleoid-structuring protein H-NS
NZ_CP032618.1	2471214	16:0,16	-	TG	insertion	CDS	frameshift	gene2255	nucleoid-structuring protein H-NS
NZ_CP032618.1	2471310	56:28,28	T	-	deletion	intergenic	frameshift	_	_
NZ_CP032618.1	2471320	56:28,28	T	-	deletion	intergenic	frameshift	_	_
NZ_CP032618.1	2471333	52:24,28	TTC	-	deletion	intergenic	nonframeshift	_	_
NZ_CP032618.1	2471365	36:28,8	CT	-	deletion	intergenic	frameshift	_	_
NZ_CP032618.1	2471369	36:28,8	G	-	deletion	intergenic	frameshift	_	_
NZ_CP032618.1	2471376	33:28,5	-	CCA	insertion	intergenic	nonframeshift	_	_
NZ_CP032618.1	2476145	482:0,482	-	C	insertion	intergenic	frameshift	_	_
NZ_CP032618.1	2493600	325:26,299	-	GG	insertion	intergenic	frameshift	_	_
NZ_CP032618.1	2493605	339:38,301	AG	-	deletion	intergenic	frameshift	_	_
NZ_CP032618.1	2494259	329:1,328	CT	-	deletion	intergenic	frameshift	_	_
NZ_CP032618.1	2494295	344:2,342	-	CT	insertion	intergenic	frameshift	_	_
NZ_CP032618.1	2494296	351:0,351	AT	-	deletion	intergenic	frameshift	_	_
NZ_CP032618.1	2499284	222:16,206	GG	-	deletion	intergenic	frameshift	_	_
NZ_CP032618.1	2499295	230:182,48	-	TGGGGGGG	insertion	intergenic	frameshift	_	_
NZ_CP032618.1	2516507	81:66,15	-	C	insertion	intergenic	frameshift	_	_
NZ_CP032618.1	2516508	79:66,13	-	ATGCGGCGACCCGA	insertion	intergenic	frameshift	_	_
NZ_CP032618.1	2516525	100:66,34	GT	-	deletion	intergenic	frameshift	_	_
NZ_CP032618.1	2516528	101:67,34	-	GG	insertion	intergenic	frameshift	_	_
NZ_CP032618.1	2516578	154:140,14	TTGTGA	-	deletion	CDS	nonframeshift	gene2287	nucleoid-structuring protein H-NS
NZ_CP032618.1	2516810	340:316,24	A	-	deletion	intergenic	frameshift	_	_
NZ_CP032618.1	2516822	342:266,76	-	CT	insertion	intergenic	frameshift	_	_
NZ_CP032618.1	2516823	308:282,26	AT	-	deletion	intergenic	frameshift	_	_
NZ_CP032618.1	2516865	416:0,416	A	-	deletion	intergenic	frameshift	_	_
NZ_CP032618.1	2523937	480:3,477	-	T	insertion	intergenic	frameshift	_	_
NZ_CP032618.1	2536542	641:12,629	G	-	deletion	intergenic	frameshift	_	_
NZ_CP032618.1	2542007	607:0,607	G	-	deletion	intergenic	frameshift	_	_
NZ_CP032618.1	2552837	126:0,126	CAAAATATTCTGCCCTGCCAAGATCCCCTTTGGGAGCTGGGGTGTGGCCAAAATATCCTGCCCTGCCAAGATCCCCTGTGGGAGCTGGGGTGTGGC	-	deletion	CDS	nonframeshift	gene2318	hypothetical protein
NZ_CP032618.1	2558026	266:1,265	-	GGCTGGCGGGTGTGGAA	insertion	intergenic	frameshift	_	_
NZ_CP032618.1	2558157	55:6,49	T	-	deletion	intergenic	frameshift	_	_
NZ_CP032618.1	2558168	32:5,27	TG	-	deletion	intergenic	frameshift	_	_
NZ_CP032618.1	2558173	20:5,15	CTC	-	deletion	intergenic	nonframeshift	_	_
NZ_CP032618.1	2558458	233:4,229	CCC	-	deletion	intergenic	nonframeshift	_	_
NZ_CP032618.1	2567413	579:0,579	CCCC	-	deletion	CDS	frameshift	gene2330	NosL protein
NZ_CP032618.1	2571097	16:0,16	-	A	insertion	intergenic	frameshift	_	_
NZ_CP032618.1	2574889	82:0,82	G	-	deletion	intergenic	frameshift	_	_
NZ_CP032618.1	2577779	367:0,367	AG	-	deletion	CDS	frameshift	gene2348	hypothetical protein
NZ_CP032618.1	2577782	367:0,367	-	TC	insertion	CDS	frameshift	gene2348	hypothetical protein
NZ_CP032618.1	2582706	254:0,254	-	T	insertion	intergenic	frameshift	_	_
NZ_CP032618.1	2582709	255:0,255	-	A	insertion	intergenic	frameshift	_	_
NZ_CP032618.1	2582743	336:0,336	-	CAGT	insertion	intergenic	frameshift	_	_
NZ_CP032618.1	2582746	337:0,337	TC	-	deletion	intergenic	frameshift	_	_
NZ_CP032618.1	2582749	343:0,343	CTG	-	deletion	intergenic	nonframeshift	_	_
NZ_CP032618.1	2582810	273:0,273	GATCA	-	deletion	intergenic	frameshift	_	_
NZ_CP032618.1	2582817	265:0,265	-	TGGC	insertion	intergenic	frameshift	_	_
NZ_CP032618.1	2588814	82:0,82	CGG	-	deletion	CDS	nonframeshift	gene2366	Replication protein P
NZ_CP032618.1	2588823	61:0,61	-	C	insertion	CDS	frameshift	gene2366	Replication protein P
NZ_CP032618.1	2588824	67:0,67	-	AG	insertion	CDS	frameshift	gene2366	Replication protein P
NZ_CP032618.1	2588826	56:0,56	-	T	insertion	CDS	frameshift	gene2366	Replication protein P
NZ_CP032618.1	2588828	51:0,51	C	-	deletion	CDS	frameshift	gene2366	Replication protein P
NZ_CP032618.1	2590049	37:0,37	-	TACGCCTTCTGTGCGGCTGTCTTGTATTGCGTGGTGGATACGCTGGCTTACGCGGCCAGCTGCCTATTCGGAGCGTGCCTATGACCAA	insertion	CDS	frameshift	gene2370	NinB family protein
NZ_CP032618.1	2590382	284:0,284	-	TTG	insertion	CDS	nonframeshift	gene2370	NinB family protein
NZ_CP032618.1	2590383	269:0,269	GAA	-	deletion	CDS	nonframeshift	gene2370	NinB family protein
NZ_CP032618.1	2590391	249:0,249	-	TGAGG	insertion	CDS	frameshift	gene2370	NinB family protein
NZ_CP032618.1	2590393	126:0,126	TTTGT	-	deletion	CDS	frameshift	gene2370	NinB family protein
NZ_CP032618.1	2590413	136:0,136	CA	-	deletion	CDS	frameshift	gene2370	NinB family protein
NZ_CP032618.1	2590416	125:0,125	GT	-	deletion	CDS	frameshift	gene2370	NinB family protein
NZ_CP032618.1	2590421	125:0,125	-	TTA	insertion	CDS	nonframeshift	gene2370	NinB family protein
NZ_CP032618.1	2590422	125:0,125	-	A	insertion	CDS	frameshift	gene2370	NinB family protein
NZ_CP032618.1	2591856	83:0,83	-	AG	insertion	CDS	frameshift	gene2372	ninG protein
NZ_CP032618.1	2591860	86:0,86	-	A	insertion	CDS	frameshift	gene2372	ninG protein
NZ_CP032618.1	2591937	124:0,124	TT	-	deletion	CDS	frameshift	gene2373	hypothetical protein
NZ_CP032618.1	2591942	124:0,124	-	CA	insertion	CDS	frameshift	gene2373	hypothetical protein
NZ_CP032618.1	2591951	124:0,124	-	CT	insertion	CDS	frameshift	gene2373	hypothetical protein
NZ_CP032618.1	2591953	124:0,124	AAGGTAC	-	deletion	CDS	frameshift	gene2373	hypothetical protein
NZ_CP032618.1	2591965	124:0,124	-	A	insertion	CDS	frameshift	gene2373	hypothetical protein
NZ_CP032618.1	2591973	126:0,126	-	AACT	insertion	CDS	frameshift	gene2373	hypothetical protein
NZ_CP032618.1	2591997	84:0,84	T	-	deletion	CDS	frameshift	gene2373	hypothetical protein
NZ_CP032618.1	2592000	84:0,84	GT	-	deletion	CDS	frameshift	gene2373	hypothetical protein
NZ_CP032618.1	2592009	82:0,82	-	ACTTGC	insertion	CDS	nonframeshift	gene2373	hypothetical protein
NZ_CP032618.1	2592010	78:0,78	CAG	-	deletion	CDS	nonframeshift	gene2373	hypothetical protein
NZ_CP032618.1	2592039	5:0,5	-	TG	insertion	CDS	frameshift	gene2373	hypothetical protein
NZ_CP032618.1	2593222	558:0,558	-	CA	insertion	CDS	frameshift	gene2374	phage holin%2C lambda family
NZ_CP032618.1	2593223	514:2,512	G	-	deletion	CDS	frameshift	gene2374	phage holin%2C lambda family
NZ_CP032618.1	2593225	517:0,517	G	-	deletion	CDS	frameshift	gene2374	phage holin%2C lambda family
NZ_CP032618.1	2593330	168:0,168	G	-	deletion	CDS	frameshift	gene2374	phage holin%2C lambda family
NZ_CP032618.1	2593333	157:0,157	C	-	deletion	CDS	frameshift	gene2374	phage holin%2C lambda family
NZ_CP032618.1	2593340	132:0,132	-	GT	insertion	CDS	frameshift	gene2374	phage holin%2C lambda family
NZ_CP032618.1	2616919	220:0,220	GA	-	deletion	CDS	frameshift	gene2402	DUF2514 domain-containing protein
NZ_CP032618.1	2616922	221:0,221	-	CC	insertion	CDS	frameshift	gene2402	DUF2514 domain-containing protein
NZ_CP032618.1	2616954	133:0,133	-	GCGTG	insertion	CDS	frameshift	gene2402	DUF2514 domain-containing protein
NZ_CP032618.1	2616956	122:0,122	GG	-	deletion	CDS	frameshift	gene2402	DUF2514 domain-containing protein
NZ_CP032618.1	2616966	100:0,100	AGCGAAGG	-	deletion	CDS	frameshift	gene2402	DUF2514 domain-containing protein
NZ_CP032618.1	2616975	97:0,97	-	CTGG	insertion	CDS	frameshift	gene2402	DUF2514 domain-containing protein
NZ_CP032618.1	2616978	79:0,79	-	G	insertion	CDS	frameshift	gene2402	DUF2514 domain-containing protein
NZ_CP032618.1	2617128	0:0,0	-	GT	insertion	CDS	frameshift	gene2402	DUF2514 domain-containing protein
NZ_CP032618.1	2618926	553:0,553	C	-	deletion	intergenic	frameshift	_	_
NZ_CP032618.1	2647528	625:0,625	A	-	deletion	intergenic	frameshift	_	_
NZ_CP032618.1	2652557	590:0,590	-	A	insertion	intergenic	frameshift	_	_
NZ_CP032618.1	2660244	555:0,555	C	-	deletion	intergenic	frameshift	_	_
NZ_CP032618.1	2660516	549:2,547	-	G	insertion	intergenic	frameshift	_	_
NZ_CP032618.1	2672225	501:1,500	-	ATTCTGTTGAAAAAGTCGGCTATGGTTTCCACGGCAGAAAAGTACGCGCTTGAGATTGAAATCTCTACTTTGAGTAGAGGGATCCCGGGCTCAGATTTCGCGTAGCAGCGCGCAAGAAAGGCGTTTTCAGCGGTCAATATTCCGGCAGGCTGGAAGAACCGACTTTTTCAACAGAATCGGCCA	insertion	intergenic	nonframeshift	_	_
NZ_CP032618.1	2676210	527:2,525	-	A	insertion	intergenic	frameshift	_	_
NZ_CP032618.1	2686963	388:2,386	-	C	insertion	intergenic	frameshift	_	_
NZ_CP032618.1	2692068	513:1,512	A	-	deletion	intergenic	frameshift	_	_
NZ_CP032618.1	2702235	308:4,304	GGTTTT	-	deletion	intergenic	nonframeshift	_	_
NZ_CP032618.1	2707266	553:0,553	-	AAACGCTGTC	insertion	intergenic	frameshift	_	_
NZ_CP032618.1	2707337	318:1,317	-	GG	insertion	intergenic	frameshift	_	_
NZ_CP032618.1	2707342	319:1,318	AG	-	deletion	intergenic	frameshift	_	_
NZ_CP032618.1	2707578	105:62,43	GAGATC	-	deletion	intergenic	nonframeshift	_	_
NZ_CP032618.1	2707587	101:91,10	-	CCAA	insertion	intergenic	frameshift	_	_
NZ_CP032618.1	2707595	98:88,10	C	-	deletion	intergenic	frameshift	_	_
NZ_CP032618.1	2707618	36:15,21	-	CAATGC	insertion	intergenic	nonframeshift	_	_
NZ_CP032618.1	2708069	89:7,82	-	AACCCCAACCAATACCCCAACCAAT	insertion	intergenic	frameshift	_	_
NZ_CP032618.1	2713118	476:0,476	-	C	insertion	intergenic	frameshift	_	_
NZ_CP032618.1	2733712	577:1,576	-	G	insertion	intergenic	frameshift	_	_
NZ_CP032618.1	2742609	469:0,469	CTGTGCCAGGC	-	deletion	intergenic	frameshift	_	_
NZ_CP032618.1	2747962	348:0,348	G	-	deletion	intergenic	frameshift	_	_
NZ_CP032618.1	2751208	27:12,15	CAGCATCAAGGCCAGCCATACCGCCGCCATCGCAGCCTCGCCGGGGCTCGACAGCTCCCACATTATTTTGTGGCCAGTTGGCATAACGTGTTCGCTGTAGGGCGCCCGCGGTAAGGTCCGCAGTCCCGGCAAACACCGACGAACCCTGTGGGACCTGTCGAGCTTCAGCGAGGCTGCGAAAGCGGTGGCTCAGG	-	deletion	intergenic	frameshift	_	_
NZ_CP032618.1	2783748	542:0,542	-	TA	insertion	intergenic	frameshift	_	_
NZ_CP032618.1	2784100	546:6,540	-	TTG	insertion	intergenic	nonframeshift	_	_
NZ_CP032618.1	2784107	546:6,540	AG	-	deletion	intergenic	frameshift	_	_
NZ_CP032618.1	2784243	373:0,373	-	ATGGTTGTTGT	insertion	intergenic	frameshift	_	_
NZ_CP032618.1	2793133	628:12,616	-	A	insertion	intergenic	frameshift	_	_
NZ_CP032618.1	2796423	577:2,575	-	C	insertion	CDS	frameshift	gene2586	phytochrome sensor protein
NZ_CP032618.1	2808160	415:2,413	-	GGGCTTGTGTGGGCTTGTGTGGGAGT	insertion	intergenic	frameshift	_	_
NZ_CP032618.1	2808490	233:108,125	-	C	insertion	CDS	frameshift	gene2599	nucleoid-structuring protein H-NS
NZ_CP032618.1	2808548	116:103,13	AATCAC	-	deletion	CDS	nonframeshift	gene2599	nucleoid-structuring protein H-NS
NZ_CP032618.1	2808603	15:2,13	ATATA	-	deletion	intergenic	frameshift	_	_
NZ_CP032618.1	2808628	4:0,4	GGATCGCCGCATCG	-	deletion	intergenic	frameshift	_	_
NZ_CP032618.1	2808763	121:35,86	-	TGCTC	insertion	intergenic	frameshift	_	_
NZ_CP032618.1	2808775	38:37,1	-	GCTGTTGCTCTGCTGTTGCTCTGCTGTTGCTCTGCTGTTGCTCTGCTGTTGCTCTGCTTTTGATCTG	insertion	intergenic	frameshift	_	_
NZ_CP032618.1	2808788	57:23,34	C	-	deletion	intergenic	frameshift	_	_
NZ_CP032618.1	2808792	54:20,34	TGATC	-	deletion	intergenic	frameshift	_	_
NZ_CP032618.1	2809083	439:3,436	-	A	insertion	intergenic	frameshift	_	_
NZ_CP032618.1	2813281	620:0,620	-	G	insertion	intergenic	frameshift	_	_
NZ_CP032618.1	2854792	522:0,522	-	C	insertion	intergenic	frameshift	_	_
NZ_CP032618.1	2869293	528:1,527	-	A	insertion	intergenic	frameshift	_	_
NZ_CP032618.1	2877658	622:0,622	C	-	deletion	intergenic	frameshift	_	_
NZ_CP032618.1	2879184	646:0,646	-	A	insertion	intergenic	frameshift	_	_
NZ_CP032618.1	2891257	548:0,548	G	-	deletion	intergenic	frameshift	_	_
NZ_CP032618.1	2900427	562:2,560	-	A	insertion	intergenic	frameshift	_	_
NZ_CP032618.1	2907955	514:3,511	TA	-	deletion	intergenic	frameshift	_	_
NZ_CP032618.1	2912138	546:0,546	G	-	deletion	intergenic	frameshift	_	_
NZ_CP032618.1	2916779	519:0,519	-	T	insertion	intergenic	frameshift	_	_
NZ_CP032618.1	2919722	441:0,441	A	-	deletion	intergenic	frameshift	_	_
NZ_CP032618.1	2919727	396:1,395	T	-	deletion	intergenic	frameshift	_	_
NZ_CP032618.1	2919732	402:1,401	CACATCCAACTCAT	-	deletion	intergenic	frameshift	_	_
NZ_CP032618.1	2938355	647:1,646	-	G	insertion	intergenic	frameshift	_	_
NZ_CP032618.1	2954660	509:74,435	A	-	deletion	intergenic	frameshift	_	_
NZ_CP032618.1	2954688	500:445,55	G	-	deletion	intergenic	frameshift	_	_
NZ_CP032618.1	2954707	491:435,56	TGG	-	deletion	intergenic	nonframeshift	_	_
NZ_CP032618.1	2954712	434:378,56	-	GTT	insertion	intergenic	nonframeshift	_	_
NZ_CP032618.1	2954788	412:372,40	-	TTTGACTGGGCTTTGGGACAATGTTTTCAGGTCGATAACACTTTTGTTTGCCCCCACTTTTGCCCCCATTCATAC	insertion	CDS	nonframeshift	gene2734	LysR family transcriptional regulator
NZ_CP032618.1	2970206	536:0,536	GCCATCGCGGGCAA	-	deletion	intergenic	frameshift	_	_
NZ_CP032618.1	2973977	453:0,453	-	CT	insertion	intergenic	frameshift	_	_
NZ_CP032618.1	2994998	9:0,9	-	C	insertion	intergenic	frameshift	_	_
NZ_CP032618.1	2995024	8:0,8	-	A	insertion	intergenic	frameshift	_	_
NZ_CP032618.1	2995103	304:2,302	-	A	insertion	intergenic	frameshift	_	_
NZ_CP032618.1	3012809	559:0,559	-	CG	insertion	intergenic	frameshift	_	_
NZ_CP032618.1	3013711	424:0,424	-	ACAAG	insertion	intergenic	frameshift	_	_
NZ_CP032618.1	3013714	404:0,404	AAT	-	deletion	intergenic	nonframeshift	_	_
NZ_CP032618.1	3013720	398:0,398	CT	-	deletion	intergenic	frameshift	_	_
NZ_CP032618.1	3013728	37:0,37	AA	-	deletion	intergenic	frameshift	_	_
NZ_CP032618.1	3013731	372:0,372	CAG	-	deletion	intergenic	nonframeshift	_	_
NZ_CP032618.1	3013736	37:0,37	-	A	insertion	intergenic	frameshift	_	_
NZ_CP032618.1	3013746	37:0,37	CTT	-	deletion	intergenic	nonframeshift	_	_
NZ_CP032618.1	3013750	40:3,37	-	ACGGCAC	insertion	intergenic	frameshift	_	_
NZ_CP032618.1	3013754	37:0,37	-	C	insertion	intergenic	frameshift	_	_
NZ_CP032618.1	3013756	37:0,37	-	G	insertion	intergenic	frameshift	_	_
NZ_CP032618.1	3013760	270:0,270	-	A	insertion	intergenic	frameshift	_	_
NZ_CP032618.1	3013761	36:0,36	-	CGGCAGCCACCTCATTCAATGACTCGCCACG	insertion	intergenic	frameshift	_	_
NZ_CP032618.1	3013768	39:0,39	-	AGTAGATAGCCCGTTGAATAA	insertion	intergenic	nonframeshift	_	_
NZ_CP032618.1	3024875	559:0,559	-	T	insertion	intergenic	frameshift	_	_
NZ_CP032618.1	3045945	598:0,598	-	A	insertion	intergenic	frameshift	_	_
NZ_CP032618.1	3046812	460:1,459	GGCCACACCCCATGTG	-	deletion	CDS	frameshift	gene2814	D-2-hydroxyacid dehydrogenase family protein
NZ_CP032618.1	3046941	312:0,312	-	AG	insertion	intergenic	frameshift	_	_
NZ_CP032618.1	3046943	323:0,323	TC	-	deletion	intergenic	frameshift	_	_
NZ_CP032618.1	3063021	534:3,531	-	G	insertion	CDS	frameshift	gene2826	autotransporter outer membrane beta-barrel domain-containing protein
NZ_CP032618.1	3069263	413:0,413	GGCC	-	deletion	intergenic	frameshift	_	_
NZ_CP032618.1	3069268	410:1,409	TCGTGGTCAG	-	deletion	intergenic	frameshift	_	_
NZ_CP032618.1	3077273	554:0,554	C	-	deletion	intergenic	frameshift	_	_
NZ_CP032618.1	3086677	617:0,617	G	-	deletion	intergenic	frameshift	_	_
NZ_CP032618.1	3114366	476:0,476	-	C	insertion	CDS	frameshift	gene2859	threonine ammonia-lyase%2C biosynthetic
NZ_CP032618.1	3141267	603:0,603	C	-	deletion	intergenic	frameshift	_	_
NZ_CP032618.1	3208340	490:2,488	G	-	deletion	CDS	frameshift	gene2933	FAD-binding monooxygenase
NZ_CP032618.1	3218036	494:2,492	-	G	insertion	intergenic	frameshift	_	_
NZ_CP032618.1	3218037	498:0,498	-	G	insertion	intergenic	frameshift	_	_
NZ_CP032618.1	3242698	106:1,105	A	-	deletion	CDS	frameshift	gene2966	hypothetical protein
NZ_CP032618.1	3242706	95:0,95	-	C	insertion	CDS	frameshift	gene2966	hypothetical protein
NZ_CP032618.1	3242724	48:0,48	G	-	deletion	CDS	frameshift	gene2966	hypothetical protein
NZ_CP032618.1	3242729	39:0,39	-	A	insertion	CDS	frameshift	gene2966	hypothetical protein
NZ_CP032618.1	3242731	29:0,29	G	-	deletion	CDS	frameshift	gene2966	hypothetical protein
NZ_CP032618.1	3242742	6:0,6	-	T	insertion	CDS	frameshift	gene2966	hypothetical protein
NZ_CP032618.1	3268665	550:9,541	-	C	insertion	CDS	frameshift	gene2987	TonB-dependent receptor
NZ_CP032618.1	3271250	524:3,521	CCACAG	-	deletion	intergenic	nonframeshift	_	_
NZ_CP032618.1	3271266	478:0,478	CATCATCGT	-	deletion	intergenic	nonframeshift	_	_
NZ_CP032618.1	3282053	254:3,251	-	GGGGGCTGGGGGGCT	insertion	intergenic	nonframeshift	_	_
NZ_CP032618.1	3284283	528:0,528	C	-	deletion	intergenic	frameshift	_	_
NZ_CP032618.1	3287780	515:0,515	-	C	insertion	intergenic	frameshift	_	_
NZ_CP032618.1	3315729	538:0,538	T	-	deletion	intergenic	frameshift	_	_
NZ_CP032618.1	3320795	513:0,513	ATTGGACCTCATAACAT	-	deletion	intergenic	frameshift	_	_
NZ_CP032618.1	3332771	517:0,517	C	-	deletion	intergenic	frameshift	_	_
NZ_CP032618.1	3337422	545:0,545	A	-	deletion	intergenic	frameshift	_	_
NZ_CP032618.1	3385114	613:0,613	-	G	insertion	CDS	frameshift	gene3096	SDR family oxidoreductase
NZ_CP032618.1	3386602	597:0,597	TA	-	deletion	intergenic	frameshift	_	_
NZ_CP032618.1	3386605	590:0,590	-	GT	insertion	intergenic	frameshift	_	_
NZ_CP032618.1	3387216	670:0,670	T	-	deletion	intergenic	frameshift	_	_
NZ_CP032618.1	3393267	485:0,485	GAAG	-	deletion	intergenic	frameshift	_	_
NZ_CP032618.1	3393275	476:0,476	-	GGCA	insertion	intergenic	frameshift	_	_
NZ_CP032618.1	3393339	347:0,347	G	-	deletion	intergenic	frameshift	_	_
NZ_CP032618.1	3393343	330:0,330	-	T	insertion	intergenic	frameshift	_	_
NZ_CP032618.1	3393361	275:0,275	GCTA	-	deletion	intergenic	frameshift	_	_
NZ_CP032618.1	3393366	268:0,268	-	CGTG	insertion	intergenic	frameshift	_	_
NZ_CP032618.1	3394294	410:0,410	GC	-	deletion	CDS	frameshift	gene3105	LysR family transcriptional regulator
NZ_CP032618.1	3394297	410:0,410	-	AA	insertion	intergenic	frameshift	_	_
NZ_CP032618.1	3394298	409:0,409	-	A	insertion	intergenic	frameshift	_	_
NZ_CP032618.1	3394301	387:0,387	T	-	deletion	intergenic	frameshift	_	_
NZ_CP032618.1	3394311	363:0,363	-	AC	insertion	intergenic	frameshift	_	_
NZ_CP032618.1	3394313	354:0,354	AT	-	deletion	intergenic	frameshift	_	_
NZ_CP032618.1	3394372	144:0,144	GCC	-	deletion	intergenic	nonframeshift	_	_
NZ_CP032618.1	3394382	127:0,127	-	ACA	insertion	intergenic	nonframeshift	_	_
NZ_CP032618.1	3410024	527:0,527	-	T	insertion	intergenic	frameshift	_	_
NZ_CP032618.1	3411094	38:0,38	CCG	-	deletion	CDS	nonframeshift	gene3118	allantoin permease
NZ_CP032618.1	3419211	307:0,307	CC	-	deletion	CDS	frameshift	gene3126	helix-hairpin-helix domain-containing protein
NZ_CP032618.1	3422584	567:2,565	-	C	insertion	intergenic	frameshift	_	_
NZ_CP032618.1	3441462	506:0,506	AA	-	deletion	CDS	frameshift	gene3147	ABC transporter ATP-binding protein
NZ_CP032618.1	3441465	477:0,477	-	CC	insertion	CDS	frameshift	gene3147	ABC transporter ATP-binding protein
NZ_CP032618.1	3454710	219:183,36	-	CGGGG	insertion	intergenic	frameshift	_	_
NZ_CP032618.1	3460779	219:20,199	GC	-	deletion	intergenic	frameshift	_	_
NZ_CP032618.1	3460782	207:23,184	G	-	deletion	intergenic	frameshift	_	_
NZ_CP032618.1	3460786	203:20,183	-	TCG	insertion	intergenic	nonframeshift	_	_
NZ_CP032618.1	3460811	111:20,91	CGA	-	deletion	intergenic	nonframeshift	_	_
NZ_CP032618.1	3460816	102:20,82	-	C	insertion	intergenic	frameshift	_	_
NZ_CP032618.1	3460818	97:20,77	-	GC	insertion	intergenic	frameshift	_	_
NZ_CP032618.1	3468251	460:0,460	A	-	deletion	intergenic	frameshift	_	_
NZ_CP032618.1	3468253	455:0,455	CCAAATATGGAAGCGGGCCTGCCCGCTCCCACACA	-	deletion	intergenic	frameshift	_	_
NZ_CP032618.1	3476723	608:0,608	C	-	deletion	intergenic	frameshift	_	_
NZ_CP032618.1	3497761	577:0,577	-	GCA	insertion	intergenic	nonframeshift	_	_
NZ_CP032618.1	3498562	27:27,0	-	TTGATGTTGGCTGACCCACCGCTATCGCAGGCAAGCCAGCTCCCACCTTGGTTCCTCAGTACATTGAGTACCGGATGCATCCTGCAATGGCAGCTGAAACGCAATCCTCCACCCCCTGAAGATCGAGGTGGGAGCTGTCGAGCCCCAGCGAGGCTGCGATGGCGGCGGCATTGCTGGGA	insertion	intergenic	frameshift	_	_
NZ_CP032618.1	3518056	596:0,596	A	-	deletion	intergenic	frameshift	_	_
NZ_CP032618.1	3518154	572:0,572	TT	-	deletion	intergenic	frameshift	_	_
NZ_CP032618.1	3521302	633:1,632	-	AA	insertion	intergenic	frameshift	_	_
NZ_CP032618.1	3521303	682:0,682	GT	-	deletion	intergenic	frameshift	_	_
NZ_CP032618.1	3521429	494:1,493	G	-	deletion	intergenic	frameshift	_	_
NZ_CP032618.1	3521480	568:0,568	-	C	insertion	intergenic	frameshift	_	_
NZ_CP032618.1	3522750	552:0,552	-	C	insertion	CDS	frameshift	gene3213	hypothetical protein
NZ_CP032618.1	3529141	506:0,506	C	-	deletion	CDS	frameshift	gene3222	integrase
NZ_CP032618.1	3556810	508:0,508	G	-	deletion	intergenic	frameshift	_	_
NZ_CP032618.1	3586193	171:64,107	TCTCA	-	deletion	CDS	frameshift	gene3275	RHS repeat protein
NZ_CP032618.1	3586200	169:62,107	TCAA	-	deletion	CDS	frameshift	gene3275	RHS repeat protein
NZ_CP032618.1	3586205	168:61,107	-	GCCCTGCGC	insertion	CDS	nonframeshift	gene3275	RHS repeat protein
NZ_CP032618.1	3590024	461:3,458	C	-	deletion	intergenic	frameshift	_	_
NZ_CP032618.1	3623141	518:0,518	TG	-	deletion	intergenic	frameshift	_	_
NZ_CP032618.1	3662592	625:4,621	C	-	deletion	intergenic	frameshift	_	_
NZ_CP032618.1	3670286	590:0,590	A	-	deletion	intergenic	frameshift	_	_
NZ_CP032618.1	3677990	163:5,158	AGC	-	deletion	intergenic	nonframeshift	_	_
NZ_CP032618.1	3695437	406:0,406	-	TTGATC	insertion	intergenic	nonframeshift	_	_
NZ_CP032618.1	3695564	43:0,43	C	-	deletion	intergenic	frameshift	_	_
NZ_CP032618.1	3695707	126:1,125	CT	-	deletion	intergenic	frameshift	_	_
NZ_CP032618.1	3695710	126:0,126	-	AT	insertion	intergenic	frameshift	_	_
NZ_CP032618.1	3695749	136:0,136	-	AAGAAGCACTAG	insertion	intergenic	nonframeshift	_	_
NZ_CP032618.1	3699406	148:0,148	-	TGCCTGCGATTGCATCACCGCGGTGTAACTGA	insertion	intergenic	frameshift	_	_
NZ_CP032618.1	3699410	152:0,152	-	CCGAGTCGCAAG	insertion	intergenic	nonframeshift	_	_
NZ_CP032618.1	3699413	146:0,146	-	CGCAGGC	insertion	intergenic	frameshift	_	_
NZ_CP032618.1	3716496	610:2,608	-	A	insertion	intergenic	frameshift	_	_
NZ_CP032618.1	3722555	291:1,290	G	-	deletion	intergenic	frameshift	_	_
NZ_CP032618.1	3722570	290:0,290	ACT	-	deletion	intergenic	nonframeshift	_	_
NZ_CP032618.1	3722585	284:0,284	-	C	insertion	intergenic	frameshift	_	_
NZ_CP032618.1	3722687	226:2,224	-	CCATATGCTTCCCATATGCTTC	insertion	intergenic	frameshift	_	_
NZ_CP032618.1	3731718	522:0,522	T	-	deletion	intergenic	frameshift	_	_
NZ_CP032618.1	3737858	682:0,682	-	C	insertion	intergenic	frameshift	_	_
NZ_CP032618.1	3748322	528:0,528	-	A	insertion	intergenic	frameshift	_	_
NZ_CP032618.1	3752970	248:15,233	-	T	insertion	intergenic	frameshift	_	_
NZ_CP032618.1	3756718	376:1,375	-	AATGCGGTCTAGGCTAAA	insertion	intergenic	nonframeshift	_	_
NZ_CP032618.1	3760831	231:191,40	-	CC	insertion	intergenic	frameshift	_	_
NZ_CP032618.1	3760994	13:8,5	TT	-	deletion	intergenic	frameshift	_	_
NZ_CP032618.1	3761060	46:29,17	-	G	insertion	intergenic	frameshift	_	_
NZ_CP032618.1	3761209	77:71,6	-	GCTGGGCCGGCACTCC	insertion	intergenic	frameshift	_	_
NZ_CP032618.1	3761249	165:138,27	CT	-	deletion	intergenic	frameshift	_	_
NZ_CP032618.1	3761252	179:153,26	-	AT	insertion	intergenic	frameshift	_	_
NZ_CP032618.1	3761317	273:0,273	-	CATCGCA	insertion	intergenic	frameshift	_	_
NZ_CP032618.1	3769849	398:0,398	T	-	deletion	intergenic	frameshift	_	_
NZ_CP032618.1	3817271	557:3,554	-	T	insertion	intergenic	frameshift	_	_
NZ_CP032618.1	3819562	483:0,483	G	-	deletion	CDS	frameshift	gene3485	AraC family transcriptional regulator
NZ_CP032618.1	3819568	477:0,477	-	G	insertion	CDS	frameshift	gene3485	AraC family transcriptional regulator
NZ_CP032618.1	3819708	233:179,54	-	GGGGGGGGGGG	insertion	intergenic	frameshift	_	_
NZ_CP032618.1	3825120	243:193,50	-	GGGGGGGGGGGGG	insertion	intergenic	frameshift	_	_
NZ_CP032618.1	3825150	96:3,93	-	TAACAC	insertion	intergenic	nonframeshift	_	_
NZ_CP032618.1	3825152	80:3,77	-	A	insertion	intergenic	frameshift	_	_
NZ_CP032618.1	3825155	70:3,67	TTGCTTGT	-	deletion	intergenic	frameshift	_	_
NZ_CP032618.1	3825165	66:3,63	-	C	insertion	intergenic	frameshift	_	_
NZ_CP032618.1	3827176	104:49,55	-	GGCTCCCCCAGT	insertion	CDS	nonframeshift	gene3491	TonB-dependent siderophore receptor
NZ_CP032618.1	3827407	64:0,64	-	CAGG	insertion	CDS	frameshift	gene3491	TonB-dependent siderophore receptor
NZ_CP032618.1	3827410	64:0,64	-	CG	insertion	CDS	frameshift	gene3491	TonB-dependent siderophore receptor
NZ_CP032618.1	3827412	63:0,63	CACTCC	-	deletion	CDS	nonframeshift	gene3491	TonB-dependent siderophore receptor
NZ_CP032618.1	3827444	64:0,64	TCAA	-	deletion	CDS	frameshift	gene3491	TonB-dependent siderophore receptor
NZ_CP032618.1	3827457	64:0,64	TC	-	deletion	CDS	frameshift	gene3491	TonB-dependent siderophore receptor
NZ_CP032618.1	3827460	64:0,64	-	T	insertion	CDS	frameshift	gene3491	TonB-dependent siderophore receptor
NZ_CP032618.1	3827464	64:0,64	-	GGCGT	insertion	CDS	frameshift	gene3491	TonB-dependent siderophore receptor
NZ_CP032618.1	3827575	211:0,211	-	GAGA	insertion	CDS	frameshift	gene3491	TonB-dependent siderophore receptor
NZ_CP032618.1	3827576	212:0,212	AATT	-	deletion	CDS	frameshift	gene3491	TonB-dependent siderophore receptor
NZ_CP032618.1	3827691	89:0,89	GTT	-	deletion	CDS	nonframeshift	gene3491	TonB-dependent siderophore receptor
NZ_CP032618.1	3827695	90:0,90	-	CTGGGC	insertion	CDS	nonframeshift	gene3491	TonB-dependent siderophore receptor
NZ_CP032618.1	3827699	89:0,89	GC	-	deletion	CDS	frameshift	gene3491	TonB-dependent siderophore receptor
NZ_CP032618.1	3827702	90:0,90	C	-	deletion	CDS	frameshift	gene3491	TonB-dependent siderophore receptor
NZ_CP032618.1	3827724	91:0,91	CCC	-	deletion	CDS	nonframeshift	gene3491	TonB-dependent siderophore receptor
NZ_CP032618.1	3827731	92:0,92	-	GGG	insertion	CDS	nonframeshift	gene3491	TonB-dependent siderophore receptor
NZ_CP032618.1	3828383	274:1,273	AGCTGGCTTGTGTGGGAGCTGGCTTGCCTGCGATGCAGGCGCCTCGGTGAATCAGCAATACTGAGGTGATGCCATCGCAGGCA	-	deletion	intergenic	frameshift	_	_
NZ_CP032618.1	3839955	680:397,283	TCTCA	-	deletion	CDS	frameshift	gene3499	type IV secretion protein Rhs
NZ_CP032618.1	3839962	703:420,283	TCAA	-	deletion	CDS	frameshift	gene3499	type IV secretion protein Rhs
NZ_CP032618.1	3839967	697:416,281	-	GCCCTGCGC	insertion	CDS	nonframeshift	gene3499	type IV secretion protein Rhs
NZ_CP032618.1	3850025	520:3,517	TA	-	deletion	CDS	frameshift	gene3507	outer membrane porin%2C OprD family
NZ_CP032618.1	3850028	525:0,525	-	TT	insertion	CDS	frameshift	gene3507	outer membrane porin%2C OprD family
NZ_CP032618.1	3852213	421:0,421	GGGAGG	-	deletion	intergenic	nonframeshift	_	_
NZ_CP032618.1	3853224	353:0,353	ATAGCGGTCTGTCAGGCAAATTTTTCTCAGCTGATCAACCGCTATCGCAGGCAAACCAGCT	-	deletion	intergenic	frameshift	_	_
NZ_CP032618.1	3874957	501:1,500	GC	-	deletion	intergenic	frameshift	_	_
NZ_CP032618.1	3874960	503:0,503	-	TC	insertion	intergenic	frameshift	_	_
NZ_CP032618.1	3876074	288:3,285	GTCGTTGATGTTGCCGTAGACACAGGTGTCTTTACCCTTGCCGCCCCATAACTTATCGCTGCCCTCGGCGCCGTAGAGCAC	-	deletion	CDS	nonframeshift	gene3532	peptidase
NZ_CP032618.1	3878737	563:0,563	G	-	deletion	intergenic	frameshift	_	_
NZ_CP032618.1	3890040	311:258,53	-	GGGGGGGGGGGG	insertion	intergenic	nonframeshift	_	_
NZ_CP032618.1	3892580	278:0,278	C	-	deletion	intergenic	frameshift	_	_
NZ_CP032618.1	3912295	463:0,463	-	GCGCTGCAA	insertion	CDS	nonframeshift	gene3569	efflux RND transporter permease subunit
NZ_CP032618.1	3916676	525:0,525	-	A	insertion	intergenic	frameshift	_	_
NZ_CP032618.1	3916728	426:0,426	-	GAGCGTTTAAGGAGGCCCGGGAGGCGGCAAGCTGTTACAAGGGATGGAAGGCCGAAGAGATGCCGGGTTTCCATGAGGGTGCGAGCGCTATCGCTTCACCTGTACCAGAAGGCCGGAAAGGTCCGGCAGATAGACCCAGGCCTACAGTCAACGGAAATATCTGGTGGGTGGGATGTTTGGATGTGG	insertion	intergenic	nonframeshift	_	_
NZ_CP032618.1	3916836	231:0,231	-	GGG	insertion	intergenic	nonframeshift	_	_
NZ_CP032618.1	3928836	602:0,602	-	T	insertion	intergenic	frameshift	_	_
NZ_CP032618.1	3936373	563:0,563	G	-	deletion	intergenic	frameshift	_	_
NZ_CP032618.1	3936759	449:0,449	-	GCC	insertion	CDS	nonframeshift	gene3589	ShlB/FhaC/HecB family hemolysin secretion/activation protein
NZ_CP032618.1	3938491	620:0,620	-	A	insertion	intergenic	frameshift	_	_
NZ_CP032618.1	3943620	614:0,614	-	A	insertion	intergenic	frameshift	_	_
NZ_CP032618.1	3943801	623:0,623	C	-	deletion	intergenic	frameshift	_	_
NZ_CP032618.1	3943841	574:0,574	-	C	insertion	CDS	frameshift	gene3591	IS3 family transposase
NZ_CP032618.1	3950560	549:0,549	-	TGCTGCGTGCTGCGTGCTGCGTGCTGCG	insertion	intergenic	frameshift	_	_
NZ_CP032618.1	3957387	606:0,606	-	C	insertion	intergenic	frameshift	_	_
NZ_CP032618.1	3959578	516:4,512	GGCAGGCA	-	deletion	CDS	frameshift	gene3607	hypothetical protein
NZ_CP032618.1	4020726	534:0,534	-	GCAGGA	insertion	CDS	nonframeshift	gene3675	cell division protein
NZ_CP032618.1	4026300	601:1,600	GGCACT	-	deletion	CDS	nonframeshift	gene3680	peptidoglycan-binding protein
NZ_CP032618.1	4026327	436:2,434	-	GGAGCT	insertion	CDS	nonframeshift	gene3680	peptidoglycan-binding protein
NZ_CP032618.1	4029050	426:0,426	TGGCCTGG	-	deletion	intergenic	frameshift	_	_
NZ_CP032618.1	4029059	426:0,426	-	ATC	insertion	intergenic	nonframeshift	_	_
NZ_CP032618.1	4029062	404:0,404	-	CCCA	insertion	intergenic	frameshift	_	_
NZ_CP032618.1	4029064	383:0,383	-	CTC	insertion	intergenic	nonframeshift	_	_
NZ_CP032618.1	4029066	369:0,369	-	C	insertion	intergenic	frameshift	_	_
NZ_CP032618.1	4029069	352:0,352	T	-	deletion	intergenic	frameshift	_	_
NZ_CP032618.1	4029072	346:0,346	-	AA	insertion	intergenic	frameshift	_	_
NZ_CP032618.1	4029075	324:0,324	A	-	deletion	intergenic	frameshift	_	_
NZ_CP032618.1	4029082	299:0,299	CATCGC	-	deletion	intergenic	nonframeshift	_	_
NZ_CP032618.1	4029090	289:0,289	GC	-	deletion	intergenic	frameshift	_	_
NZ_CP032618.1	4029096	270:0,270	-	T	insertion	intergenic	frameshift	_	_
NZ_CP032618.1	4029100	243:0,243	-	G	insertion	intergenic	frameshift	_	_
NZ_CP032618.1	4029124	60:0,60	ATTCAAGTGTG	-	deletion	intergenic	frameshift	_	_
NZ_CP032618.1	4029141	133:0,133	-	TCAGGGGA	insertion	intergenic	frameshift	_	_
NZ_CP032618.1	4029144	57:2,55	-	A	insertion	intergenic	frameshift	_	_
NZ_CP032618.1	4029149	55:0,55	-	A	insertion	intergenic	frameshift	_	_
NZ_CP032618.1	4029152	25:0,25	-	G	insertion	intergenic	frameshift	_	_
NZ_CP032618.1	4029154	57:0,57	-	GCG	insertion	intergenic	nonframeshift	_	_
NZ_CP032618.1	4029156	23:0,23	-	GGA	insertion	intergenic	nonframeshift	_	_
NZ_CP032618.1	4029159	23:0,23	GCCC	-	deletion	intergenic	frameshift	_	_
NZ_CP032618.1	4029167	12:1,11	CGCAA	-	deletion	intergenic	frameshift	_	_
NZ_CP032618.1	4029174	12:0,12	-	T	insertion	intergenic	frameshift	_	_
NZ_CP032618.1	4035541	648:0,648	-	T	insertion	CDS	frameshift	gene3687	LysR family transcriptional regulator
NZ_CP032618.1	4039511	594:0,594	-	G	insertion	CDS	frameshift	gene3689	hypothetical protein
NZ_CP032618.1	4049261	554:7,547	-	GCT	insertion	intergenic	nonframeshift	_	_
NZ_CP032618.1	4058947	609:2,607	-	G	insertion	intergenic	frameshift	_	_
NZ_CP032618.1	4068408	642:0,642	-	TA	insertion	intergenic	frameshift	_	_
NZ_CP032618.1	4068411	635:0,635	CT	-	deletion	intergenic	frameshift	_	_
NZ_CP032618.1	4082572	629:1,628	-	G	insertion	CDS	frameshift	gene3737	ParA family protein
NZ_CP032618.1	4084663	638:0,638	-	A	insertion	intergenic	frameshift	_	_
NZ_CP032618.1	4090951	664:1,663	C	-	deletion	intergenic	frameshift	_	_
NZ_CP032618.1	4111145	688:0,688	-	C	insertion	CDS	frameshift	gene3762	DMT family transporter
NZ_CP032618.1	4111845	637:1,636	-	A	insertion	CDS	frameshift	gene3762	DMT family transporter
NZ_CP032618.1	4113527	657:0,657	-	C	insertion	CDS	frameshift	gene3765	hypothetical protein
NZ_CP032618.1	4113538	668:2,666	-	G	insertion	CDS	frameshift	gene3765	hypothetical protein
NZ_CP032618.1	4114772	641:1,640	-	G	insertion	CDS	frameshift	gene3766	LysR family transcriptional regulator
NZ_CP032618.1	4114997	606:1,605	G	-	deletion	intergenic	frameshift	_	_
NZ_CP032618.1	4115554	640:0,640	-	G	insertion	CDS	frameshift	gene3767	malate dehydrogenase (quinone)
NZ_CP032618.1	4115653	633:1,632	G	-	deletion	CDS	frameshift	gene3767	malate dehydrogenase (quinone)
NZ_CP032618.1	4115679	622:0,622	A	-	deletion	CDS	frameshift	gene3767	malate dehydrogenase (quinone)
NZ_CP032618.1	4115683	614:0,614	G	-	deletion	CDS	frameshift	gene3767	malate dehydrogenase (quinone)
NZ_CP032618.1	4115778	640:0,640	-	C	insertion	CDS	frameshift	gene3767	malate dehydrogenase (quinone)
NZ_CP032618.1	4116042	671:0,671	G	-	deletion	CDS	frameshift	gene3767	malate dehydrogenase (quinone)
NZ_CP032618.1	4116100	692:0,692	A	-	deletion	CDS	frameshift	gene3767	malate dehydrogenase (quinone)
NZ_CP032618.1	4116119	711:0,711	-	G	insertion	CDS	frameshift	gene3767	malate dehydrogenase (quinone)
NZ_CP032618.1	4116129	697:0,697	T	-	deletion	CDS	frameshift	gene3767	malate dehydrogenase (quinone)
NZ_CP032618.1	4116165	673:0,673	-	G	insertion	CDS	frameshift	gene3767	malate dehydrogenase (quinone)
NZ_CP032618.1	4116186	683:0,683	-	C	insertion	CDS	frameshift	gene3767	malate dehydrogenase (quinone)
NZ_CP032618.1	4116332	695:0,695	-	CG	insertion	CDS	frameshift	gene3767	malate dehydrogenase (quinone)
NZ_CP032618.1	4116513	641:1,640	-	C	insertion	CDS	frameshift	gene3767	malate dehydrogenase (quinone)
NZ_CP032618.1	4116670	646:0,646	-	AG	insertion	CDS	frameshift	gene3767	malate dehydrogenase (quinone)
NZ_CP032618.1	4116761	654:0,654	C	-	deletion	intergenic	frameshift	_	_
NZ_CP032618.1	4116790	643:0,643	-	C	insertion	intergenic	frameshift	_	_
NZ_CP032618.1	4116881	644:0,644	-	G	insertion	intergenic	frameshift	_	_
NZ_CP032618.1	4117053	622:0,622	A	-	deletion	intergenic	frameshift	_	_
NZ_CP032618.1	4117077	602:0,602	T	-	deletion	intergenic	frameshift	_	_
NZ_CP032618.1	4117135	573:1,572	T	-	deletion	intergenic	frameshift	_	_
NZ_CP032618.1	4117157	584:0,584	-	C	insertion	intergenic	frameshift	_	_
NZ_CP032618.1	4117287	599:0,599	G	-	deletion	CDS	frameshift	gene3768	cytochrome b
NZ_CP032618.1	4118091	423:0,423	-	CGGGGCCCGGGGCT	insertion	CDS	frameshift	gene3769	hypothetical protein
NZ_CP032618.1	4118345	637:0,637	A	-	deletion	CDS	frameshift	gene3770	sodium:glutamate symporter
NZ_CP032618.1	4118747	596:0,596	-	CC	insertion	CDS	frameshift	gene3770	sodium:glutamate symporter
NZ_CP032618.1	4118820	570:0,570	-	GGC	insertion	CDS	nonframeshift	gene3770	sodium:glutamate symporter
NZ_CP032618.1	4118901	611:0,611	A	-	deletion	CDS	frameshift	gene3770	sodium:glutamate symporter
NZ_CP032618.1	4118917	598:0,598	-	G	insertion	CDS	frameshift	gene3770	sodium:glutamate symporter
NZ_CP032618.1	4119036	595:0,595	-	C	insertion	CDS	frameshift	gene3770	sodium:glutamate symporter
NZ_CP032618.1	4119038	592:0,592	-	C	insertion	CDS	frameshift	gene3770	sodium:glutamate symporter
NZ_CP032618.1	4119066	618:0,618	-	G	insertion	CDS	frameshift	gene3770	sodium:glutamate symporter
NZ_CP032618.1	4119111	599:0,599	G	-	deletion	CDS	frameshift	gene3770	sodium:glutamate symporter
NZ_CP032618.1	4119172	542:0,542	-	C	insertion	CDS	frameshift	gene3770	sodium:glutamate symporter
NZ_CP032618.1	4119189	607:0,607	-	C	insertion	CDS	frameshift	gene3770	sodium:glutamate symporter
NZ_CP032618.1	4119197	569:0,569	-	C	insertion	CDS	frameshift	gene3770	sodium:glutamate symporter
NZ_CP032618.1	4119252	625:0,625	-	G	insertion	CDS	frameshift	gene3770	sodium:glutamate symporter
NZ_CP032618.1	4119256	625:0,625	G	-	deletion	CDS	frameshift	gene3770	sodium:glutamate symporter
NZ_CP032618.1	4119303	614:1,613	-	G	insertion	CDS	frameshift	gene3770	sodium:glutamate symporter
NZ_CP032618.1	4119352	654:0,654	-	G	insertion	CDS	frameshift	gene3770	sodium:glutamate symporter
NZ_CP032618.1	4119379	637:0,637	A	-	deletion	CDS	frameshift	gene3770	sodium:glutamate symporter
NZ_CP032618.1	4119496	631:1,630	G	-	deletion	intergenic	frameshift	_	_
NZ_CP032618.1	4119855	605:0,605	-	G	insertion	CDS	frameshift	gene3771	formimidoylglutamase
NZ_CP032618.1	4119959	583:0,583	-	G	insertion	CDS	frameshift	gene3771	formimidoylglutamase
NZ_CP032618.1	4119989	579:0,579	-	A	insertion	CDS	frameshift	gene3771	formimidoylglutamase
NZ_CP032618.1	4120021	596:0,596	-	G	insertion	CDS	frameshift	gene3771	formimidoylglutamase
NZ_CP032618.1	4120093	597:3,594	G	-	deletion	CDS	frameshift	gene3771	formimidoylglutamase
NZ_CP032618.1	4120102	601:0,601	-	C	insertion	CDS	frameshift	gene3771	formimidoylglutamase
NZ_CP032618.1	4120143	595:0,595	C	-	deletion	CDS	frameshift	gene3771	formimidoylglutamase
NZ_CP032618.1	4120201	625:0,625	-	C	insertion	CDS	frameshift	gene3771	formimidoylglutamase
NZ_CP032618.1	4120207	613:0,613	-	C	insertion	CDS	frameshift	gene3771	formimidoylglutamase
NZ_CP032618.1	4120262	632:0,632	-	G	insertion	CDS	frameshift	gene3771	formimidoylglutamase
NZ_CP032618.1	4120273	628:0,628	A	-	deletion	CDS	frameshift	gene3771	formimidoylglutamase
NZ_CP032618.1	4120313	643:0,643	C	-	deletion	CDS	frameshift	gene3771	formimidoylglutamase
NZ_CP032618.1	4120353	635:0,635	-	G	insertion	CDS	frameshift	gene3771	formimidoylglutamase
NZ_CP032618.1	4120414	614:0,614	-	G	insertion	CDS	frameshift	gene3771	formimidoylglutamase
NZ_CP032618.1	4120475	602:0,602	T	-	deletion	CDS	frameshift	gene3772	IclR family transcriptional regulator
NZ_CP032618.1	4120540	583:0,583	-	G	insertion	CDS	frameshift	gene3772	IclR family transcriptional regulator
NZ_CP032618.1	4120606	586:0,586	-	C	insertion	CDS	frameshift	gene3772	IclR family transcriptional regulator
NZ_CP032618.1	4120664	642:0,642	G	-	deletion	CDS	frameshift	gene3772	IclR family transcriptional regulator
NZ_CP032618.1	4120668	644:0,644	A	-	deletion	CDS	frameshift	gene3772	IclR family transcriptional regulator
NZ_CP032618.1	4120716	636:0,636	C	-	deletion	CDS	frameshift	gene3772	IclR family transcriptional regulator
NZ_CP032618.1	4120747	669:1,668	-	C	insertion	CDS	frameshift	gene3772	IclR family transcriptional regulator
NZ_CP032618.1	4120755	680:0,680	-	C	insertion	CDS	frameshift	gene3772	IclR family transcriptional regulator
NZ_CP032618.1	4120803	670:0,670	T	-	deletion	CDS	frameshift	gene3772	IclR family transcriptional regulator
NZ_CP032618.1	4120902	656:0,656	T	-	deletion	CDS	frameshift	gene3772	IclR family transcriptional regulator
NZ_CP032618.1	4121006	617:0,617	-	GC	insertion	CDS	frameshift	gene3772	IclR family transcriptional regulator
NZ_CP032618.1	4121073	580:0,580	-	GAGC	insertion	CDS	frameshift	gene3772	IclR family transcriptional regulator
NZ_CP032618.1	4170752	531:21,510	GT	-	deletion	intergenic	frameshift	_	_
NZ_CP032618.1	4170755	568:0,568	-	AA	insertion	intergenic	frameshift	_	_
NZ_CP032618.1	4196463	551:9,542	-	G	insertion	intergenic	frameshift	_	_
NZ_CP032618.1	4216744	563:0,563	-	C	insertion	CDS	frameshift	gene3868	4-phosphoerythronate dehydrogenase PdxB
NZ_CP032618.1	4222961	616:0,616	-	A	insertion	intergenic	frameshift	_	_
NZ_CP032618.1	4224698	21:0,21	AC	-	deletion	CDS	frameshift	gene3874	UDP-N-acetylglucosamine 2-epimerase (non-hydrolyzing)
NZ_CP032618.1	4224701	21:0,21	-	TA	insertion	CDS	frameshift	gene3874	UDP-N-acetylglucosamine 2-epimerase (non-hydrolyzing)
NZ_CP032618.1	4224775	23:0,23	CAAAC	-	deletion	CDS	frameshift	gene3874	UDP-N-acetylglucosamine 2-epimerase (non-hydrolyzing)
NZ_CP032618.1	4224783	23:0,23	-	GGCGG	insertion	CDS	frameshift	gene3874	UDP-N-acetylglucosamine 2-epimerase (non-hydrolyzing)
NZ_CP032618.1	4225028	7:0,7	T	-	deletion	CDS	frameshift	gene3874	UDP-N-acetylglucosamine 2-epimerase (non-hydrolyzing)
NZ_CP032618.1	4225030	6:0,6	CT	-	deletion	CDS	frameshift	gene3874	UDP-N-acetylglucosamine 2-epimerase (non-hydrolyzing)
NZ_CP032618.1	4225564	20:0,20	-	G	insertion	CDS	frameshift	gene3874	UDP-N-acetylglucosamine 2-epimerase (non-hydrolyzing)
NZ_CP032618.1	4225567	18:0,18	-	AA	insertion	CDS	frameshift	gene3874	UDP-N-acetylglucosamine 2-epimerase (non-hydrolyzing)
NZ_CP032618.1	4225570	13:0,13	-	GGC	insertion	CDS	nonframeshift	gene3874	UDP-N-acetylglucosamine 2-epimerase (non-hydrolyzing)
NZ_CP032618.1	4225572	6:0,6	A	-	deletion	CDS	frameshift	gene3874	UDP-N-acetylglucosamine 2-epimerase (non-hydrolyzing)
NZ_CP032618.1	4225630	22:0,22	-	CC	insertion	CDS	frameshift	gene3874	UDP-N-acetylglucosamine 2-epimerase (non-hydrolyzing)
NZ_CP032618.1	4225632	21:0,21	CACA	-	deletion	CDS	frameshift	gene3874	UDP-N-acetylglucosamine 2-epimerase (non-hydrolyzing)
NZ_CP032618.1	4225637	21:0,21	-	GT	insertion	CDS	frameshift	gene3874	UDP-N-acetylglucosamine 2-epimerase (non-hydrolyzing)
NZ_CP032618.1	4225656	21:0,21	-	ACC	insertion	CDS	nonframeshift	gene3874	UDP-N-acetylglucosamine 2-epimerase (non-hydrolyzing)
NZ_CP032618.1	4225657	21:0,21	TTTGG	-	deletion	CDS	frameshift	gene3874	UDP-N-acetylglucosamine 2-epimerase (non-hydrolyzing)
NZ_CP032618.1	4225664	21:0,21	G	-	deletion	CDS	frameshift	gene3874	UDP-N-acetylglucosamine 2-epimerase (non-hydrolyzing)
NZ_CP032618.1	4225695	23:0,23	CTCC	-	deletion	CDS	frameshift	gene3875	UDP-N-acetyl-D-mannosamine dehydrogenase
NZ_CP032618.1	4225701	23:0,23	-	AGAA	insertion	CDS	frameshift	gene3875	UDP-N-acetyl-D-mannosamine dehydrogenase
NZ_CP032618.1	4231140	8:0,8	-	ACCCCAGGCCTGAATATTCAGTTGGTCATCCTGTTTCTAGATGCG	insertion	CDS	nonframeshift	gene3876	methyltransferase domain-containing protein
NZ_CP032618.1	4231160	20:0,20	TG	-	deletion	CDS	frameshift	gene3876	methyltransferase domain-containing protein
NZ_CP032618.1	4231165	20:0,20	-	GC	insertion	CDS	frameshift	gene3876	methyltransferase domain-containing protein
NZ_CP032618.1	4231168	20:0,20	A	-	deletion	CDS	frameshift	gene3876	methyltransferase domain-containing protein
[truncated: 287 more rows]

## Sheet: FgDNA.indel.anno
Table S4-8 The specific information of all INDELs detected in FgDNA
[truncated: 1,457 more rows]
