# Supplementary material for: ARTP mutagenesis for genome-wide identification of genes important for biofilm regulation in spoilage bacterium Pseudomonas fluorescens PF08
Source: Appl Environ Microbiol. 2025 May 7;91(6):e00218-25. doi: 10.1128/aem.00218-25 (PMC12175535; doi:10.1128/aem.00218-25)
Supplement: Table S7 — Differentially expressed genes between ΔDR690 and WT. [file aem.00218-25-s0003.xlsx]

## Sheet: Table S7
Table S7 Differentially expressed genes between ΔDR690 and WT
Geneid	DR690_1	DR690_2	DR690_3	WT_1	WT_2	WT_3	logFC	logCPM	F	PValue	FDR	uniprotAc	Refseq	pfam	interpro	eggNOG	GO(GO_term,class,description)	KEGG(KO,pathway,description)
D7M10_RS00210	46.9452	63.2108	67.6419	68.1368	79.9806	73.1154	-0.425544	4.8583	6.08157	0.0259545	0.519928	A0A176V7U4,Osmotically inducible protein OsmC	-	PF02566,OsmC-like protein	IPR019904,Peroxiredoxin OsmC;IPR036102,OsmC/Ohr superfamily;IPR003718,OsmC/Ohr family;IPR015946,K homology domain-like, alpha/beta	-	GO:0098869,biological_process,cellular oxidant detoxification;GO:0004601,molecular_function,peroxidase activity;GO:0006979,biological_process,response to oxidative stress	-
D7M10_RS00225	19.832	18.26	18.8207	12.0467	14.3115	14.2711	0.372319	4.09112	5.59462	0.0316479	0.543066	A0A176V8H6,Aminopeptidase	-	PF10023,Putative aminopeptidase	IPR014553,Predicted aminopeptidase	-	GO:0006508,biological_process,proteolysis;GO:0004177,molecular_function,aminopeptidase activity	-
D7M10_RS00385	190.996	173.766	184.51	145.903	113.921	123.463	0.391238	5.50027	5.48536	0.0331166	0.544863	A0A176VAT0,Uncharacterized protein	-	PF11191,Protein of unknown function (DUF2782)	IPR021357,Protein of unknown function DUF2782	-	-	-
D7M10_RS00415	29.8295	25.1208	36.1097	32.5737	43.3449	34.3841	-0.391593	4.89114	5.32145	0.0354708	0.546321	A0A075PKY8,Endonuclease	WP_038444852.1,endonuclease	PF03372,ndonuclease/Exonuclease/phosphatase family	IPR036691,Endonuclease/exonuclease/phosphatase superfamily;IPR005135,Endonuclease/exonuclease/phosphatase	-	GO:0090305,biological_process,nucleic acid phosphodiester bond hydrolysis;GO:0004519,molecular_function,endonuclease activity	-
D7M10_RS00450	15.9556	16.1992	17.3783	23.824	23.7448	15.6448	-0.472044	3.16835	4.68411	0.0466779	0.56761	A0A176V7P4,Uncharacterized protein	-	PF08816,Inhibitor of vertebrate lysozyme (Ivy)	IPR036501,Inhibitor of vertebrate lysozyme superfamily;IPR014453,Inhibitor of vertebrate lysozyme	-	GO:0042597,cellular_component,periplasmic space;GO:0043086,biological_process,negative regulation of catalytic activity	-
gltP	10.1928	5.0285	6.26798	3.88396	4.06622	4.41025	0.66854	2.92771	7.22077	0.0166887	0.49876	A0A176V7M4,Probable proton/glutamate-aspartate symporter	-	PF00375,Sodium:dicarboxylate symporter family	IPR033380,Glutamate-aspartate symport protein GltP/GltT;IPR001991,Sodium:dicarboxylate symporter;IPR034703,Proton/glutamate-aspartate symporter GltP;IPR018107,Sodium:dicarboxylate symporter, conserved site;IPR036458,Sodium:dicarboxylate symporter superfamily	-	GO:0006835,biological_process,dicarboxylic acid transport;GO:1902600,biological_process,proton transmembrane transport;GO:0015810,biological_process,aspartate transmembrane transport;GO:0015813,biological_process,L-glutamate transmembrane transport;GO:0006865,biological_process,amino acid transport;GO:0005280,molecular_function,amino acid:proton symporter activity;GO:0005886,cellular_component,pl…	-
D7M10_RS00545	21.412	19.0316	18.3858	41.1252	31.4185	20.1571	-0.788106	3.05926	8.94771	0.00939117	0.438044	W2D8V6,NAD	WP_003233786.1,NAD(P) transhydrogenase subunit alpha	PF12769,4TM region of pyridine nucleotide transhydrogenase, mitoch	IPR024605,NAD(P) transhydrogenase, alpha subunit, C-terminal	-	GO:0016021,cellular_component,integral component of membrane;GO:0016020,cellular_component,membrane	-
D7M10_RS00560	172.869	262.035	361.452	300.493	410.742	377.931	-0.55967	8.54313	6.40581	0.0259393	0.519928	A0A1H2NRT3,Glutaryl-CoA dehydrogenase	-	-	IPR036250,Acyl-CoA dehydrogenase-like, C-terminal;IPR013786,Acyl-CoA dehydrogenase/oxidase, N-terminal;IPR009100,Acyl-CoA dehydrogenase/oxidase, N-terminal and middle domain superfamily;IPR037069,Acyl-CoA dehydrogenase/oxidase, N-terminal domain superfamily;IPR009075,Acyl-CoA dehydrogenase/oxidase C-terminal;IPR006091,Acyl-CoA oxidase/dehydrogenase, central domain;IPR006089,Acyl-CoA dehydrogenase…	-	GO:0016627,molecular_function,oxidoreductase activity, acting on the CH-CH group of donors;GO:0050660,molecular_function,flavin adenine dinucleotide binding;GO:0016491,molecular_function,oxidoreductase activity;GO:0003995,molecular_function,acyl-CoA dehydrogenase activity;GO:0008152,biological_process,metabolic process;GO:0055114,biological_process,oxidation-reduction process	-
D7M10_RS00615	3.02874	2.56203	2.6539	1.39453	2.369	1.53196	0.530051	2.95608	5.79202	0.0291813	0.532262	A0A176V0N5,Peptide transporter	-	PF07993,Male sterility protein;PF00501,AMP-binding enzyme;PF00550,Phosphopantetheine attachment site;PF13193,AMP-binding enzyme C-terminal domain;PF01370,NAD dependent epimerase/dehydratase family	IPR020806,Polyketide synthase, phosphopantetheine-binding domain;IPR010071,Amino acid adenylation domain;IPR036736,ACP-like superfamily;IPR020845,AMP-binding, conserved site;IPR009081,Phosphopantetheine binding ACP domain;IPR025110,AMP-binding enzyme, C-terminal domain;IPR013120,Male sterility, NAD-binding;IPR036291,NAD(P)-binding domain superfamily;IPR000873,AMP-dependent synthetase/ligase;IPR01…	-	GO:0003824,molecular_function,catalytic activity;GO:0031177,molecular_function,phosphopantetheine binding;GO:0008152,biological_process,metabolic process;GO:0016874,molecular_function,ligase activity	-
D7M10_RS00635	80.5693	64.1512	64.4959	36.5541	45.4113	47.1755	0.582956	5.27998	13.6367	0.00211312	0.382196	A0A176V2W7,Uncharacterized protein	-	PF06035,Bacterial transglutaminase-like cysteine proteinase BTLCP	IPR010319,Transglutaminase-like cysteine peptidase, predicted	-	-	-
D7M10_RS00715	93.5848	91.172	76.4165	50.2881	56.4908	58.5098	0.546338	4.11557	10.8055	0.00488856	0.437209	A0A176V525,Uncharacterized protein	-	PF10982,Protein of unknown function (DUF2789)	IPR021250,Protein of unknown function DUF2789	-	-	-
D7M10_RS00720	35.9455	29.4757	24.3244	10.3238	21.8326	20.8901	0.655447	3.36967	7.5728	0.0147454	0.483131	A0A176V484,MarR family transcriptional regulator	-	PF13463,Winged helix DNA-binding domain	IPR000835,MarR-type HTH domain;IPR036390,Winged helix DNA-binding domain superfamily;IPR036388,Winged helix-like DNA-binding domain superfamily	-	GO:0006355,biological_process,regulation of transcription, DNA-templated;GO:0003700,molecular_function,DNA binding transcription factor activity;GO:0003677,molecular_function,DNA binding;GO:0006351,biological_process,transcription, DNA-templated	-
D7M10_RS00820	8.17539	7.09141	5.89818	4.04993	2.79218	5.65695	0.633315	2.3851	5.45569	0.033529	0.544863	A0A176V481,LysR family transcriptional regulator	-	PF00126,Bacterial regulatory helix-turn-helix protein, lysR family;PF03466,LysR substrate binding domain	IPR000847,Transcription regulator HTH, LysR;IPR005119,LysR, substrate-binding;IPR036390,Winged helix DNA-binding domain superfamily;IPR036388,Winged helix-like DNA-binding domain superfamily	-	GO:0006355,biological_process,regulation of transcription, DNA-templated;GO:0003700,molecular_function,DNA binding transcription factor activity;GO:0003677,molecular_function,DNA binding;GO:0006351,biological_process,transcription, DNA-templated	-
D7M10_RS00825	26.0222	29.4416	22.6477	14.2716	13.4471	18.3896	0.645528	2.98398	8.9788	0.00889503	0.437209	A0A176V394,Uncharacterized protein	-	PF12893,Putative lumazine-binding	IPR032710,NTF2-like domain superfamily	-	-	-
D7M10_RS00850	3.20844	4.46751	4.5834	4.97019	7.52638	4.65924	-0.584384	2.34536	5.16214	0.0379472	0.553061	A0A1V2JL26,Diguanylate cyclase	WP_076962018.1,diguanylate cyclase	-	IPR000014,PAS domain;IPR000700,PAS-associated, C-terminal;IPR029787,Nucleotide cyclase;IPR035965,PAS domain superfamily;IPR013655,PAS fold-3;IPR000160,GGDEF domain	-	GO:0000160,biological_process,phosphorelay signal transduction system;GO:0023014,biological_process,signal transduction by protein phosphorylation;GO:0000155,molecular_function,phosphorelay sensor kinase activity;GO:0005622,cellular_component,intracellular	-
D7M10_RS00885	49.4771	38.5652	30.7411	24.5497	27.7007	30.5487	0.405817	5.03971	5.02502	0.0402407	0.556147	A0A176V545,Sulfate/thiosulfate import ATP-binding protein CysA	-	PF00005,ABC transporter;PF12857,TOBE-like domain	IPR008995,Molybdate/tungstate binding, C-terminal;IPR003439,ABC transporter-like;IPR027417,P-loop containing nucleoside triphosphate hydrolase;IPR024765,TOBE-like domain;IPR014769,ABC transporter, sulphate/thiosulphate import, ATP-binding protein CysA, C-terminal;IPR003593,AAA+ ATPase domain;IPR005666,Sulphate transport system permease protein 1;IPR017871,ABC transporter, conserved site	-	GO:1902358,biological_process,sulfate transmembrane transport;GO:0015709,biological_process,thiosulfate transport;GO:0008272,biological_process,sulfate transport;GO:0015419,molecular_function,ATPase-coupled sulfate transmembrane transporter activity;GO:0043190,cellular_component,ATP-binding cassette (ABC) transporter complex;GO:0016787,molecular_function,hydrolase activity;GO:0005886,cellular_com…	-
D7M10_RS00955	15.8352	14.7776	7.31779	4.59188	6.00919	10.2997	0.749372	2.95116	5.18886	0.0420807	0.564242	A0A1V2JKX4,Glutamine ABC transporter ATP-binding protein	WP_076962044.1,amino acid ABC transporter ATP-binding protein	-	IPR017871,ABC transporter, conserved site;IPR003593,AAA+ ATPase domain;IPR030679,ABC-type amino acid transport system, ATPase component, HisP-type;IPR003439,ABC transporter-like;IPR027417,P-loop containing nucleoside triphosphate hydrolase	-	GO:0000166,molecular_function,nucleotide binding;GO:0016887,molecular_function,ATPase activity;GO:0005524,molecular_function,ATP binding;GO:0015424,molecular_function,amino acid-transporting ATPase activity;GO:0003333,biological_process,amino acid transmembrane transport	-
D7M10_RS00975	5.14992	5.42924	8.6691	11.0768	10.4631	7.39285	-0.708052	3.13914	8.25305	0.0114534	0.444949	A0A176V3E5,Efflux transporter periplasmic adaptor subunit	-	PF16576,Barrel-sandwich domain of CusB or HlyD membrane-fusion	IPR006143,RND efflux pump, membrane fusion protein;IPR032317,RND efflux pump, membrane fusion protein, barrel-sandwich domain	-	GO:0055085,biological_process,transmembrane transport;GO:0005215,molecular_function,transporter activity;GO:0016020,cellular_component,membrane	-
D7M10_RS00980	4.19964	6.32063	5.80319	5.37931	6.88664	9.12482	-0.489976	4.2763	5.73614	0.0298563	0.538296	A0A1V2JKQ9,ACR family transporter	WP_076962049.1,AcrB/AcrD/AcrF family protein	-	IPR001036,Acriflavin resistance protein;IPR027463,Multidrug efflux transporter AcrB TolC docking domain, DN/DC subdomains	-	GO:0055085,biological_process,transmembrane transport;GO:0022857,molecular_function,transmembrane transporter activity;GO:0016021,cellular_component,integral component of membrane;GO:0016020,cellular_component,membrane	-
rimK	9.83418	8.53026	12.4723	14.177	15.4607	13.7197	-0.609595	3.51027	10.4998	0.00538494	0.437209	A0A176V1A9,Probable alpha-L-glutamate ligase	-	PF08443,RimK-like ATP-grasp domain	IPR004666,Ribosomal S6 modification enzyme RimK/Lysine biosynthesis enzyme LysX;IPR013651,ATP-grasp fold, RimK-type;IPR013815,ATP-grasp fold, subdomain 1;IPR011761,ATP-grasp fold;IPR023533,Ribosomal protein S6--L-glutamate ligase RimK	-	GO:0016874,molecular_function,ligase activity;GO:0046872,molecular_function,metal ion binding;GO:0005524,molecular_function,ATP binding;GO:0016881,molecular_function,acid-amino acid ligase activity;GO:0000166,molecular_function,nucleotide binding;GO:0006412,biological_process,translation;GO:0006464,biological_process,cellular protein modification process	-
D7M10_RS01170	9.2319	10.7339	8.4969	10.5302	18.3739	14.3866	-0.704595	2.40825	8.37006	0.0109891	0.444949	A0A176V1I6,Thioesterase	-	PF13279,Thioesterase-like superfamily	IPR029069,HotDog domain superfamily	-	-	-
rfbD	2.38089	2.14782	2.2618	2.50273	5.65956	3.05767	-0.821806	1.48726	6.39017	0.0229599	0.519928	A0A176V8M4,dTDP-4-dehydrorhamnose reductase	-	PF04321,RmlD substrate binding domain;PF16363,P-mannose 4,6 dehydratase;PF01370,NAD dependent epimerase/dehydratase family	IPR036291,NAD(P)-binding domain superfamily;IPR029903,RmlD-like substrate binding domain;IPR005913,dTDP-4-dehydrorhamnose reductase family	-	GO:0019305,biological_process,dTDP-rhamnose biosynthetic process;GO:0055114,biological_process,oxidation-reduction process;GO:0016491,molecular_function,oxidoreductase activity;GO:0008831,molecular_function,dTDP-4-dehydrorhamnose reductase activity	-
glnA	59.3442	66.6464	70.9506	81.2094	73.6709	74.7899	-0.343095	6.65573	4.85609	0.0432914	0.566002	A0A176VBP8,Glutamine synthetase	-	PF00120,lutamine synthetase, catalytic domain;PF03951,lutamine synthetase, beta-Grasp domain	IPR027303,Glutamine synthetase, glycine-rich site;IPR027302,Glutamine synthetase, N-terminal conserved site;IPR008146,Glutamine synthetase, catalytic domain;IPR001637,Glutamine synthetase class-I, adenylation site;IPR008147,Glutamine synthetase, beta-Grasp domain;IPR036651,Glutamine synthetase, N-terminal domain superfamily;IPR004809,Glutamine synthetase type I;IPR014746,Glutamine synthetase/guan…	-	GO:0009399,biological_process,nitrogen fixation;GO:0005737,cellular_component,cytoplasm;GO:0004356,molecular_function,glutamate-ammonia ligase activity;GO:0003824,molecular_function,catalytic activity;GO:0006542,biological_process,glutamine biosynthetic process;GO:0006807,biological_process,nitrogen compound metabolic process;GO:0016874,molecular_function,ligase activity;GO:0000166,molecular_func…	-
hslV	57.0493	38.2574	34.0215	20.1576	34.8207	26.936	0.549319	4.22082	6.60302	0.0215296	0.519928	A0A1H5C4B2,ATP-dependent protease subunit HslV	-	-	IPR023333,Proteasome B-type subunit;IPR022281,ATP-dependent protease, HslV subunit;IPR029055,Nucleophile aminohydrolases, N-terminal;IPR001353,Proteasome, subunit alpha/beta	-	GO:0006508,biological_process,proteolysis;GO:0016787,molecular_function,hydrolase activity;GO:0051603,biological_process,proteolysis involved in cellular protein catabolic process;GO:0005737,cellular_component,cytoplasm;GO:0030163,biological_process,protein catabolic process;GO:0003824,molecular_function,catalytic activity;GO:0046872,molecular_function,metal ion binding;GO:0005839,cellular_compon…	-
rpmE	894.466	778.418	749.96	638.281	457.212	451.853	0.513437	7.25253	7.75029	0.0137224	0.478901	A0A1S1UTA1,50S ribosomal protein L31	WP_029296053.1,50S ribosomal protein L31	-	IPR027491,Ribosomal protein L31 type A;IPR034704,L28p-like;IPR002150,Ribosomal protein L31	-	GO:0019843,molecular_function,rRNA binding;GO:0046872,molecular_function,metal ion binding;GO:0003723,molecular_function,RNA binding;GO:0005840,cellular_component,ribosome;GO:0003735,molecular_function,structural constituent of ribosome;GO:0005622,cellular_component,intracellular;GO:0006412,biological_process,translation;GO:0030529,,	-
D7M10_RS01825	34.7526	36.9461	32.3515	39.6044	41.1703	40.8685	-0.340646	5.59707	5.1134	0.0387446	0.553061	A0A1S1URF1,Malate dehydrogenase	WP_029296057.1,malate dehydrogenase	-	IPR036291,NAD(P)-binding domain superfamily;IPR037062,Malic enzyme, N-terminal domain superfamily;IPR012301,Malic enzyme, N-terminal domain;IPR012302,Malic enzyme, NAD-binding;IPR001891,Malic oxidoreductase;IPR015884,Malic enzyme, conserved site	-	GO:0051287,molecular_function,NAD binding;GO:0004470,molecular_function,malic enzyme activity;GO:0055114,biological_process,oxidation-reduction process;GO:0046872,molecular_function,metal ion binding;GO:0004471,molecular_function,malate dehydrogenase (decarboxylating) (NAD+) activity	-
D7M10_RS01855	13.378	12.3226	13.2924	9.24115	9.32426	9.58751	0.351164	3.90829	4.68593	0.0466405	0.56761	A0A176VBL0,Pilus assembly protein PilQ	-	PF07660,Secretin and TonB N terminus short domain;PF03958,Bacterial type II/III secretion system short domain;PF00263,Bacterial type II and III secretion system protein	IPR004846,Type II/III secretion system;IPR013355,Type IV pilus secretin PilQ;IPR011662,Secretin/TonB, short N-terminal domain;IPR038591,NolW-like superfamily;IPR004845,Type II secretion system GspD, conserved site;IPR001775,GspD/PilQ family;IPR005644,NolW-like	-	GO:0019867,cellular_component,outer membrane;GO:0009279,cellular_component,cell outer membrane;GO:0008565,molecular_function,protein transporter activity;GO:0009306,biological_process,protein secretion	-
D7M10_RS02005	20.1439	17.5636	29.7456	28.4158	35.9518	22.6194	-0.485549	4.40184	5.12939	0.0393845	0.556147	A0A176V8F7,Acyltransferase	-	PF01553,Acyltransferase	IPR002123,Phospholipid/glycerol acyltransferase	-	GO:0016746,molecular_function,transferase activity, transferring acyl groups;GO:0008152,biological_process,metabolic process;GO:0016740,molecular_function,transferase activity;GO:0016021,cellular_component,integral component of membrane;GO:0016020,cellular_component,membrane	-
D7M10_RS02015	120.954	120.955	136.853	149.472	168.477	144.214	-0.404478	6.76419	7.5679	0.0146699	0.483131	A0A176V8D4,Cobalamin biosynthesis protein CobQ	-	PF13614,AAA domain	IPR025669,AAA domain;IPR027417,P-loop containing nucleoside triphosphate hydrolase	-	-	-
msrA	130.032	146.981	166.828	185.002	201.177	164.493	-0.429446	6.75762	7.2694	0.0163875	0.49876	A0A176V8H9,Peptide methionine sulfoxide reductase MsrA	-	PF01625,Peptide methionine sulfoxide reductase	IPR036509,Peptide methionine sulphoxide reductase MsrA superfamily;IPR002569,Peptide methionine sulphoxide reductase MsrA	-	GO:0055114,biological_process,oxidation-reduction process;GO:0016491,molecular_function,oxidoreductase activity;GO:0008113,molecular_function,peptide-methionine (S)-S-oxide reductase activity;GO:0006464,biological_process,cellular protein modification process	-
aceE	121.103	102.355	126.263	72.8435	71.2644	88.5541	0.46923	8.99676	10.3362	0.00567413	0.437209	A0A176V6S6,Pyruvate dehydrogenase E1 component	-	PF00456,Transketolase, thiamine diphosphate binding domain	IPR005474,Transketolase, N-terminal;IPR001849,Pleckstrin homology domain;IPR004660,2-oxo-acid dehydrogenase E1 component homodimeric type;IPR035807,Pyruvate dehydrogenase E1 component, N-terminal;IPR029061,Thiamin diphosphate-binding fold;IPR009014,Transketolase C-terminal/Pyruvate-ferredoxin oxidoreductase domain II	-	GO:0004739,molecular_function,pyruvate dehydrogenase (acetyl-transferring) activity;GO:0055114,biological_process,oxidation-reduction process;GO:0016491,molecular_function,oxidoreductase activity;GO:0003824,molecular_function,catalytic activity;GO:0008152,biological_process,metabolic process	-
D7M10_RS02225	14.2853	11.1521	13.8939	4.70513	8.07012	10.5107	0.647747	3.22843	7.80019	0.0134755	0.477151	A0A176VAU5,LysR family transcriptional regulator	-	PF00126,Bacterial regulatory helix-turn-helix protein, lysR family;PF03466,LysR substrate binding domain	IPR000847,Transcription regulator HTH, LysR;IPR005119,LysR, substrate-binding;IPR036390,Winged helix DNA-binding domain superfamily;IPR036388,Winged helix-like DNA-binding domain superfamily	-	GO:0006355,biological_process,regulation of transcription, DNA-templated;GO:0003700,molecular_function,DNA binding transcription factor activity;GO:0003677,molecular_function,DNA binding;GO:0006351,biological_process,transcription, DNA-templated	-
D7M10_RS02550	16.7615	15.2825	12.9246	8.00873	8.48935	10.4152	0.624541	3.4301	10.8342	0.00484475	0.437209	A0A176V7I4,LysR family transcriptional regulator	-	PF00126,Bacterial regulatory helix-turn-helix protein, lysR family;PF03466,LysR substrate binding domain	IPR000847,Transcription regulator HTH, LysR;IPR005119,LysR, substrate-binding;IPR036390,Winged helix DNA-binding domain superfamily;IPR036388,Winged helix-like DNA-binding domain superfamily	-	GO:0006355,biological_process,regulation of transcription, DNA-templated;GO:0003700,molecular_function,DNA binding transcription factor activity;GO:0003677,molecular_function,DNA binding;GO:0006351,biological_process,transcription, DNA-templated	-
D7M10_RS02650	233.79	346.535	335.2	329.072	388.831	449.575	-0.456264	7.53361	6.77501	0.0197673	0.515543	A0A1S1UPV0,Bacterioferritin	WP_029297770.1,bacterioferritin	-	IPR008331,Ferritin/DPS protein domain;IPR014490,DNA-binding protein from starved cells-like;IPR012347,Ferritin-like;IPR009040,Ferritin-like diiron domain;IPR009078,Ferritin-like superfamily;IPR002024,Bacterioferritin	-	GO:0008199,molecular_function,ferric iron binding;GO:0005623,cellular_component,cell;GO:0006879,biological_process,cellular iron ion homeostasis;GO:0006826,biological_process,iron ion transport	-
D7M10_RS02690	87.7283	75.0839	67.6324	35.6789	51.4841	38.9198	0.759824	5.79839	20.8868	0.000352235	0.213586	A0A1H5CMB8,Curved DNA-binding protein	-	-	IPR002939,Chaperone DnaJ, C-terminal;IPR036869,Chaperone J-domain superfamily;IPR008971,HSP40/DnaJ peptide-binding;IPR001623,DnaJ domain	-	GO:0006457,biological_process,protein folding;GO:0003677,molecular_function,DNA binding;GO:0051082,molecular_function,unfolded protein binding	-
D7M10_RS02780	7.96646	6.49139	5.59682	3.59496	5.35767	4.40016	0.475714	3.56288	5.94911	0.0273766	0.528652	A0A1H5CNT7,Iron complex outermembrane recepter protein	-	-	IPR012910,TonB-dependent receptor, plug domain;IPR010105,TonB-dependent siderophore receptor;IPR000531,TonB-dependent receptor-like, beta-barrel;IPR010917,TonB-dependent receptor, conserved site;IPR037066,TonB-dependent receptor, plug domain superfamily;IPR036942,TonB-dependent receptor-like, beta-barrel domain superfamily	-	GO:0004872,-,-;GO:0009279,cellular_component,cell outer membrane;GO:0015891,biological_process,siderophore transport;GO:0016020,cellular_component,membrane;GO:0005506,molecular_function,iron ion binding	-
D7M10_RS02790	75.1677	57.0112	70.5523	37.6811	49.3004	53.6823	0.415589	6.87959	7.11701	0.0173528	0.49876	A0A1S1V3V9,TonB-dependent copper receptor	WP_070994292.1,TonB-dependent copper receptor	-	IPR036942,TonB-dependent receptor-like, beta-barrel domain superfamily;IPR000531,TonB-dependent receptor-like, beta-barrel;IPR037066,TonB-dependent receptor, plug domain superfamily;IPR012910,TonB-dependent receptor, plug domain;IPR010100,TonB-dependent copper receptor	-	GO:0009279,cellular_component,cell outer membrane;GO:0016021,cellular_component,integral component of membrane;GO:0016020,cellular_component,membrane	-
D7M10_RS02910	2.4652	1.50059	2.60455	0.909248	1.61825	0.998039	0.783821	1.78624	6.69513	0.0203855	0.519928	A0A1V2JRI7,Chemotaxis protein	WP_076961498.1,methyl-accepting chemotaxis protein	-	IPR003660,HAMP domain;IPR004089,Methyl-accepting chemotaxis protein (MCP) signalling domain;IPR004090,Chemotaxis methyl-accepting receptor	-	GO:0007165,biological_process,signal transduction;GO:0004871,molecular_function,signal transducer activity;GO:0016021,cellular_component,integral component of membrane;GO:0006935,biological_process,chemotaxis;GO:0016020,cellular_component,membrane	-
D7M10_RS03010	98.8184	96.5858	90.043	39.1414	70.7266	85.1371	0.452543	5.23651	4.85692	0.0441077	0.567266	A0A176V1A2,Peptidase A24	-	PF01478,Type IV leader peptidase family	IPR000045,Prepilin type IV endopeptidase, peptidase domain	-	GO:0004190,molecular_function,aspartic-type endopeptidase activity;GO:0006508,biological_process,proteolysis;GO:0016021,cellular_component,integral component of membrane;GO:0016020,cellular_component,membrane	-
D7M10_RS03120	30.9145	28.4183	30.6823	19.0497	20.9603	24.1721	0.373552	4.93818	6.04945	0.0262914	0.519928	A0A176V1R9,Bcr/CflA family drug resistance efflux transporter	-	-	IPR004812,Drug resistance transporter Bcr/CmlA subfamily;IPR036259,MFS transporter superfamily;IPR020846,Major facilitator superfamily domain;IPR011701,Major facilitator superfamily	-	GO:0055085,biological_process,transmembrane transport;GO:0015238,molecular_function,drug transmembrane transporter activity;GO:0016021,cellular_component,integral component of membrane;GO:0006855,biological_process,drug transmembrane transport;GO:0016020,cellular_component,membrane	-
D7M10_RS03125	321.034	313.226	338.276	197.72	205.961	247.37	0.464156	5.60072	9.61772	0.00717281	0.437209	A0A176V462,Uncharacterized protein	-	-	-	-	-	-
D7M10_RS03160	42.6477	47.77	44.8434	33.4374	26.57	31.7385	0.43797	5.18996	6.69798	0.0203631	0.519928	A0A176V3Q3,Uncharacterized protein	-	PF12697,Alpha/beta hydrolase family	IPR000073,Alpha/beta hydrolase fold-1;IPR029058,Alpha/Beta hydrolase fold	-	-	-
D7M10_RS03165	79.4155	71.6057	62.692	51.729	48.0999	53.612	0.358438	6.33905	5.29835	0.0358181	0.547524	A0A158D3G8,Major facilitator transporter	-	-	IPR036259,MFS transporter superfamily;IPR020846,Major facilitator superfamily domain;IPR011701,Major facilitator superfamily	-	GO:0055085,biological_process,transmembrane transport;GO:0016021,cellular_component,integral component of membrane;GO:0016020,cellular_component,membrane	-
D7M10_RS03185	65.0554	85.0907	85.2779	91.0893	104.419	94.1667	-0.411022	5.863	6.51673	0.0218486	0.519928	A0A176V1S9,TetR family transcriptional regulator	-	PF00440,Bacterial regulatory proteins, tetR family;PF08362,YcdC-like protein, C-terminal region	IPR001647,DNA-binding HTH domain, TetR-type;IPR013573,Transcription regulator YcdC, C-terminal;IPR036271,Tetracyclin repressor-like, C-terminal domain superfamily;IPR009057,Homeobox-like domain superfamily	-	GO:0006355,biological_process,regulation of transcription, DNA-templated;GO:0003677,molecular_function,DNA binding;GO:0045892,biological_process,negative regulation of transcription, DNA-templated;GO:0006351,biological_process,transcription, DNA-templated	-
D7M10_RS03195	40.0781	30.6084	24.6946	15.5926	16.527	20.2443	0.748289	4.49954	15.452	0.00129327	0.374618	A0A176V471,LysR family transcriptional regulator	-	PF00126,Bacterial regulatory helix-turn-helix protein, lysR family;PF03466,LysR substrate binding domain	IPR000847,Transcription regulator HTH, LysR;IPR005119,LysR, substrate-binding;IPR036390,Winged helix DNA-binding domain superfamily;IPR036388,Winged helix-like DNA-binding domain superfamily	-	GO:0006355,biological_process,regulation of transcription, DNA-templated;GO:0003700,molecular_function,DNA binding transcription factor activity;GO:0003677,molecular_function,DNA binding;GO:0006351,biological_process,transcription, DNA-templated	-
antC	5.21925	4.23515	6.64043	3.09713	3.61303	3.12507	0.592799	2.17348	5.68746	0.030459	0.538296	A0A176V3B0,Anthranilate dioxygenase reductase	-	PF00111,2Fe-2S iron-sulfur cluster binding domain;PF00175,Oxidoreductase NAD-binding domain;PF00970,Oxidoreductase FAD-binding domain	IPR001709,Flavoprotein pyridine nucleotide cytochrome reductase;IPR017938,Riboflavin synthase-like beta-barrel;IPR006058,2Fe-2S ferredoxin, iron-sulphur binding site;IPR017927,Ferredoxin reductase-type FAD-binding domain;IPR012675,Beta-grasp domain superfamily;IPR001221,Phenol hydroxylase reductase;IPR036010,2Fe-2S ferredoxin-like superfamily;IPR001041,2Fe-2S ferredoxin-type iron-sulfur binding d…	-	GO:0022900,biological_process,electron transport chain;GO:0051213,molecular_function,dioxygenase activity;GO:0051536,molecular_function,iron-sulfur cluster binding;GO:0046872,molecular_function,metal ion binding;GO:0009055,molecular_function,electron transfer activity;GO:0016491,molecular_function,oxidoreductase activity;GO:0051537,molecular_function,2 iron, 2 sulfur cluster binding;GO:0055114,bi…	-
kynU	3.45931	4.05969	5.81083	5.84666	8.36041	4.76386	-0.614812	2.7856	5.69569	0.030356	0.538296	A0A1H5CWS8,Kynureninase	WP_029299898.1,kynureninase	-	IPR015421,Pyridoxal phosphate-dependent transferase, major domain;IPR015422,Pyridoxal phosphate-dependent transferase domain 1;IPR000192,Aminotransferase class V domain;IPR015424,Pyridoxal phosphate-dependent transferase;IPR010111,Kynureninase	-	GO:0030170,molecular_function,pyridoxal phosphate binding;GO:0016787,molecular_function,hydrolase activity;GO:0005737,cellular_component,cytoplasm;GO:0003824,molecular_function,catalytic activity;GO:0097053,biological_process,L-kynurenine catabolic process;GO:0030429,molecular_function,kynureninase activity;GO:0043420,biological_process,anthranilate metabolic process;GO:0019363,biological_process…	-
grpE	501.686	445.885	353.302	269.156	285.227	222.85	0.62321	7.61545	13.1147	0.00244897	0.388815	A0A075PG51,Protein GrpE	WP_038445951.1,nucleotide exchange factor GrpE	PF01025,rpE	IPR013805,GrpE nucleotide exchange factor, coiled-coil;IPR009012,GrpE nucleotide exchange factor, head;IPR000740,GrpE nucleotide exchange factor	-	GO:0051087,molecular_function,chaperone binding;GO:0005737,cellular_component,cytoplasm;GO:0042803,molecular_function,protein homodimerization activity;GO:0006457,biological_process,protein folding;GO:0050790,biological_process,regulation of catalytic activity;GO:0000774,molecular_function,adenyl-nucleotide exchange factor activity	-
carB	92.9138	106.271	111.222	110.763	132.568	128.102	-0.370271	8.52156	6.78057	0.019725	0.515543	A0A1S1V115,Carbamoyl-phosphate synthase large chain	WP_029298996.1,carbamoyl-phosphate synthase large subunit	-	IPR036897,Carbamoyl-phosphate synthetase, large subunit oligomerisation domain superfamily;IPR005480,Carbamoyl-phosphate synthetase, large subunit oligomerisation domain;IPR005479,Carbamoyl-phosphate synthetase large subunit-like, ATP-binding domain;IPR005483,Carbamoyl-phosphate synthase large subunit, CPSase domain;IPR006275,Carbamoyl-phosphate synthase, large subunit;IPR033937,Carbamoyl-phospha…	-	GO:0008652,biological_process,cellular amino acid biosynthetic process;GO:0004088,molecular_function,carbamoyl-phosphate synthase (glutamine-hydrolyzing) activity;GO:0006221,biological_process,pyrimidine nucleotide biosynthetic process;GO:0046872,molecular_function,metal ion binding;GO:0044205,biological_process,'de novo' UMP biosynthetic process;GO:0006807,biological_process,nitrogen compound me…	-
rimP	264.178	224.019	171.545	155.269	127.969	156.363	0.463305	6.38991	6.45786	0.0223576	0.519928	W2D796,Ribosome maturation factor RimP	-	PF17384,RimP C-terminal SH3 domain;PF02576,RimP N-terminal domain	IPR028998,Ribosome maturation factor RimP, C-terminal;IPR035956,RimP, N-terminal domain superfamily;IPR003728,Ribosome maturation factor RimP;IPR028989,Ribosome maturation factor RimP, N-terminal;IPR036847,Ribosome maturation factor RimP, C-terminal domain superfamily	-	GO:0042254,biological_process,ribosome biogenesis;GO:0042274,biological_process,ribosomal small subunit biogenesis;GO:0005737,cellular_component,cytoplasm	-
panB	8.05115	7.53499	7.27824	7.46094	12.9407	9.2471	-0.479623	2.83706	4.70329	0.0462853	0.56761	A0A176V701,3-methyl-2-oxobutanoate hydroxymethyltransferase	-	PF02548,Ketopantoate hydroxymethyltransferase	IPR015813,Pyruvate/Phosphoenolpyruvate kinase-like domain superfamily;IPR003700,Ketopantoate hydroxymethyltransferase	-	GO:0005737,cellular_component,cytoplasm;GO:0003824,molecular_function,catalytic activity;GO:0016740,molecular_function,transferase activity;GO:0046872,molecular_function,metal ion binding;GO:0008168,molecular_function,methyltransferase activity;GO:0032259,biological_process,methylation;GO:0015940,biological_process,pantothenate biosynthetic process;GO:0003864,molecular_function,3-methyl-2-oxobuta…	-
D7M10_RS03845	21.5733	17.0495	14.2321	8.56696	12.6621	9.62001	0.659449	1.39312	4.54981	0.0495388	0.582424	F2K5L6,Uncharacterized protein	WP_003176118.1,hypothetical protein	-	-	-	GO:0016021,cellular_component,integral component of membrane;GO:0016020,cellular_component,membrane	-
msrP	13.7241	12.6303	16.5383	16.3616	17.3136	19.731	-0.432343	4.04138	6.66721	0.0206068	0.519928	A0A1S1V122,Protein-methionine-sulfoxide reductase catalytic subunit MsrP	WP_070994365.1,protein-methionine-sulfoxide reductase catalytic subunit MsrP	-	IPR000572,Oxidoreductase, molybdopterin-binding domain;IPR036374,Oxidoreductase, molybdopterin-binding domain superfamily;IPR006311,Twin-arginine translocation pathway, signal sequence;IPR022867,Protein-methionine-sulfoxide reductase subunit MsrP	-	GO:0030091,biological_process,protein repair;GO:0043546,molecular_function,molybdopterin cofactor binding;GO:0016672,molecular_function,oxidoreductase activity, acting on a sulfur group of donors, quinone or similar compound as acceptor;GO:0046872,molecular_function,metal ion binding;GO:0016491,molecular_function,oxidoreductase activity;GO:0042128,biological_process,nitrate assimilation;GO:005511…	-
D7M10_RS04000	13.1755	10.6946	10.9704	7.75075	6.38515	8.85328	0.475103	2.789	4.72096	0.0459271	0.56761	A0A176V837,Chromosome partitioning protein	-	-	-	-	-	-
D7M10_RS04020	307.782	359.478	497.774	417.575	554.302	474.876	-0.424265	7.46648	5.79922	0.0290957	0.532262	A0A176V6E7,Serine kinase/phosphatase	-	-	-	-	GO:0016301,molecular_function,kinase activity;GO:0016310,biological_process,phosphorylation	-
D7M10_RS04035	17.0435	14.0917	17.1014	11.893	11.174	11.4244	0.360813	4.02068	4.68437	0.0466727	0.56761	A0A176V748,Uncharacterized protein	-	-	-	-	-	-
D7M10_RS04130	34.393	37.0873	35.0702	27.0654	21.6135	27.2476	0.367543	4.78503	4.72007	0.045945	0.56761	A0A1H5L8J7,Tellurite resistance protein	-	-	IPR038665,Voltage-dependent anion channel superfamily;IPR004695,Voltage-dependent anion channel	-	GO:0055085,biological_process,transmembrane transport;GO:0016021,cellular_component,integral component of membrane;GO:0016020,cellular_component,membrane	-
D7M10_RS04150	10.1307	9.56079	8.59285	4.08927	6.33255	6.58653	0.62577	3.00299	8.85228	0.00928969	0.437517	A0A1Q8ES49,NAD	WP_075119233.1,NAD(P)-dependent alcohol dehydrogenase	-	IPR020843,Polyketide synthase, enoylreductase domain;IPR036291,NAD(P)-binding domain superfamily;IPR013149,Alcohol dehydrogenase, C-terminal;IPR002328,Alcohol dehydrogenase, zinc-type, conserved site;IPR013154,Alcohol dehydrogenase, N-terminal;IPR011032,GroES-like superfamily	-	GO:0046872,molecular_function,metal ion binding;GO:0016491,molecular_function,oxidoreductase activity;GO:0008270,molecular_function,zinc ion binding;GO:0016020,cellular_component,membrane;GO:0055114,biological_process,oxidation-reduction process;GO:0016021,cellular_component,integral component of membrane	-
D7M10_RS04345	10.364	11.6118	8.79068	4.99323	7.60369	5.19921	0.682398	1.74181	5.88983	0.028042	0.528723	A0A176V870,Type III secretion protein	-	PF05932,Tir chaperone protein (CesT) family	IPR010261,Tir chaperone protein (CesT) family	-	GO:0005737,cellular_component,cytoplasm;GO:0050708,biological_process,regulation of protein secretion	-
D7M10_RS04370	20.3652	23.5533	27.254	11.893	18.4275	15.4382	0.532108	2.89573	6.06304	0.0261482	0.519928	A0A176V8W2,Uncharacterized protein	-	-	-	-	-	-
ispE	222.982	186.481	182.605	136.79	121.871	135.578	0.46383	7.11773	9.06278	0.00864366	0.437209	A0A1H5DBP9,4-diphosphocytidyl-2-C-methyl-D-erythritol kinase	-	-	IPR006204,GHMP kinase N-terminal domain;IPR036554,GHMP kinase, C-terminal domain superfamily;IPR014721,Ribosomal protein S5 domain 2-type fold, subgroup;IPR020568,Ribosomal protein S5 domain 2-type fold;IPR013750,GHMP kinase, C-terminal domain;IPR004424,4-diphosphocytidyl-2C-methyl-D-erythritol kinase	-	GO:0016301,molecular_function,kinase activity;GO:0016114,biological_process,terpenoid biosynthetic process;GO:0016740,molecular_function,transferase activity;GO:0005524,molecular_function,ATP binding;GO:0008299,biological_process,isoprenoid biosynthetic process;GO:0050515,molecular_function,4-(cytidine 5'-diphospho)-2-C-methyl-D-erythritol kinase activity;GO:0000166,molecular_function,nucleotide …	-
D7M10_RS04495	7.7965	6.76276	9.68877	9.33902	13.2691	10.7331	-0.569799	3.19137	8.01043	0.0124898	0.461437	A0A176V9I4,Helix-turn-helix-type transcriptional regulator	-	PF13411,MerR HTH family regulatory protein;PF02607,B12 binding domain	IPR000551,MerR-type HTH domain;IPR036594,Methionine synthase domain;IPR009061,Putative DNA-binding domain superfamily;IPR003759,Cobalamin (vitamin B12)-binding module, cap domain	-	GO:0006355,biological_process,regulation of transcription, DNA-templated;GO:0003677,molecular_function,DNA binding	-
D7M10_RS04595	214.22	195.675	197.155	162.707	137.305	134.409	0.356017	7.40444	5.0807	0.0392904	0.556147	A0A176V6Q1,Cytochrome C biogenesis protein CcsA	-	PF00034,Cytochrome c;PF03150,i-haem cytochrome c peroxidase	IPR026259,Di-c-type haem protein, MauG/cytochrome c peroxidase;IPR004852,Di-haem cytochrome c peroxidase;IPR009056,Cytochrome c-like domain;IPR036909,Cytochrome c-like domain superfamily	-	GO:0022900,biological_process,electron transport chain;GO:0046872,molecular_function,metal ion binding;GO:0009055,molecular_function,electron transfer activity;GO:0016491,molecular_function,oxidoreductase activity;GO:0055114,biological_process,oxidation-reduction process;GO:0020037,molecular_function,heme binding	-
D7M10_RS04645	54.7496	58.1787	50.9517	53.8716	71.501	71.5095	-0.371294	5.19541	5.57503	0.0319056	0.543066	A0A176V6H9,Uncharacterized protein	-	-	-	-	-	-
D7M10_RS04700	1.43595	1.73799	1.86945	0.982889	1.17601	0.938149	0.593318	1.85542	5.13404	0.0384046	0.553061	A0A176V7Q7,Helix-turn-helix transcriptional regulator	-	PF00196,Bacterial regulatory proteins, luxR family	IPR011990,Tetratricopeptide-like helical domain superfamily;IPR000792,Transcription regulator LuxR, C-terminal;IPR016032,Signal transduction response regulator, C-terminal effector;IPR036388,Winged helix-like DNA-binding domain superfamily;IPR027417,P-loop containing nucleoside triphosphate hydrolase	-	GO:0006355,biological_process,regulation of transcription, DNA-templated;GO:0003677,molecular_function,DNA binding;GO:0006351,biological_process,transcription, DNA-templated	-
D7M10_RS04745	7.73123	11.7766	14.3947	19.6234	20.7517	13.0543	-0.765765	2.75325	8.14382	0.0119073	0.454823	A0A176V6Q7,Phosphate-starvation-inducible protein PsiE	-	PF06146,Phosphate-starvation-inducible E	IPR020948,Phosphate-starvation-induced PsiE-like;IPR009315,Phosphate-starvation-induced PsiE	-	GO:0005886,cellular_component,plasma membrane;GO:0016036,biological_process,cellular response to phosphate starvation;GO:0016021,cellular_component,integral component of membrane;GO:0016020,cellular_component,membrane	-
D7M10_RS04750	21.0803	19.9055	18.1066	20.7566	31.4213	25.7018	-0.505906	2.88829	5.89622	0.0279694	0.528723	A0A176V8D1,Uncharacterized protein	-	PF12021,Protein of unknown function (DUF3509)	IPR021898,Protein of unknown function DUF3509	-	-	-
D7M10_RS04775	8.68081	7.21608	6.68809	4.98075	5.61252	5.2258	0.396154	3.91653	5.39603	0.0343763	0.544863	A0A075PGR5,Transporter	WP_038446197.1,TonB-dependent siderophore receptor	PF07660,Secretin and TonB N terminus short domain;PF07715,TonB-dependent Receptor Plug Domain;PF00593,TonB dependent receptor	IPR012910,TonB-dependent receptor, plug domain;IPR036942,TonB-dependent receptor-like, beta-barrel domain superfamily;IPR000531,TonB-dependent receptor-like, beta-barrel;IPR011662,Secretin/TonB, short N-terminal domain;IPR010917,TonB-dependent receptor, conserved site;IPR037066,TonB-dependent receptor, plug domain superfamily;IPR010105,TonB-dependent siderophore receptor	-	GO:0019867,cellular_component,outer membrane;GO:0005506,molecular_function,iron ion binding;GO:0004872,-,-;GO:0015891,biological_process,siderophore transport;GO:0016020,cellular_component,membrane;GO:0009279,cellular_component,cell outer membrane	-
cyoA	16.0854	15.5203	18.0126	22.418	25.7573	15.6855	-0.483301	4.16991	6.1201	0.025557	0.519928	A0A075PDJ2,Ubiquinol oxidase subunit 2	WP_029300208.1,ubiquinol oxidase subunit II	PF00116,Cytochrome C oxidase subunit II, periplasmic domain;PF06481,COX Aromatic Rich Motif	IPR034227,Ubiquinol oxidase subunit 2, cupredoxin domain;IPR010514,COX aromatic rich motif;IPR006333,Cytochrome o ubiquinol oxidase subunit II;IPR036257,Cytochrome C oxidase subunit II, transmembrane domain superfamily;IPR011759,Cytochrome C oxidase subunit II, transmembrane domain;IPR002429,Cytochrome c oxidase subunit II-like C-terminal;IPR008972,Cupredoxin	-	GO:0022900,biological_process,electron transport chain;GO:0016682,molecular_function,oxidoreductase activity, acting on diphenols and related substances as donors, oxygen as acceptor;GO:0016020,cellular_component,membrane;GO:0004129,molecular_function,cytochrome-c oxidase activity;GO:1902600,biological_process,proton transmembrane transport;GO:0016491,molecular_function,oxidoreductase activity;GO…	K02297,ko00190,Oxidative phosphorylation
cyoB	4.79121	6.7443	6.9514	7.3337	8.92664	7.12638	-0.447224	3.83814	5.43616	0.0338037	0.544863	A0A176V9N0,Cytochrome o ubiquinol oxidase subunit I	-	PF00115,Cytochrome C and Quinol oxidase polypeptide I	IPR036927,Cytochrome c oxidase-like, subunit I superfamily;IPR023615,Cytochrome c oxidase, subunit I, copper-binding site;IPR014207,Cytochrome o ubiquinol oxidase, subunit I;IPR023616,Cytochrome c oxidase-like, subunit I domain;IPR000883,Cytochrome c oxidase subunit I	-	GO:1902600,biological_process,proton transmembrane transport;GO:0022900,biological_process,electron transport chain;GO:0016682,molecular_function,oxidoreductase activity, acting on diphenols and related substances as donors, oxygen as acceptor;GO:0004129,molecular_function,cytochrome-c oxidase activity;GO:0070469,cellular_component,respiratory chain;GO:0005506,molecular_function,iron ion binding;…	-
D7M10_RS04935	32.7071	26.6335	30.8914	19.0761	22.1291	18.7938	0.470066	5.66376	9.70731	0.00696324	0.437209	A0A1H5DN21,Cytochrome c	-	-	IPR011031,Multihaem cytochrome;IPR009056,Cytochrome c-like domain;IPR036909,Cytochrome c-like domain superfamily	-	GO:0009055,molecular_function,electron transfer activity;GO:0020037,molecular_function,heme binding;GO:0022900,biological_process,electron transport chain;GO:0046872,molecular_function,metal ion binding	-
D7M10_RS05015	3.48438	3.28907	3.12929	1.72362	2.3684	1.23387	0.781884	1.18208	5.3871	0.0345054	0.544863	A0A176V1T4,Phosphonoacetaldehyde hydrolase	-	PF13419,Haloacid dehalogenase-like hydrolase	IPR006323,Phosphonoacetaldehyde hydrolase;IPR023214,HAD superfamily;IPR006439,HAD hydrolase, subfamily IA;IPR023198,Phosphoglycolate phosphatase-like, domain 2;IPR036412,HAD-like superfamily	-	GO:0050194,molecular_function,phosphonoacetaldehyde hydrolase activity;GO:0019700,biological_process,organic phosphonate catabolic process;GO:0046872,molecular_function,metal ion binding;GO:0016787,molecular_function,hydrolase activity;GO:0000287,molecular_function,magnesium ion binding;GO:0008152,biological_process,metabolic process	-
tgt	24.8634	26.3814	31.0209	32.0503	38.6585	27.3873	-0.370091	5.0799	4.62523	0.0479077	0.575249	W2DLC3,Queuine tRNA-ribosyltransferase	-	PF01702,Queuine tRNA-ribosyltransferase	IPR002616,tRNA-guanine(15) transglycosylase-like;IPR004803,tRNA-guanine transglycosylase;IPR036511,Queuine tRNA-ribosyltransferase-like	-	GO:0016757,molecular_function,transferase activity, transferring glycosyl groups;GO:0008033,biological_process,tRNA processing;GO:0006400,biological_process,tRNA modification;GO:0101030,biological_process,tRNA-guanine transglycosylation;GO:0016740,molecular_function,transferase activity;GO:0046872,molecular_function,metal ion binding;GO:0016763,molecular_function,transferase activity, transferrin…	-
suhB	72.1683	40.861	45.2482	32.6838	35.4763	40.2732	0.424363	5.17389	4.74707	0.0454036	0.56761	U1TFP4,Inositol-1-monophosphatase	WP_003175971.1,inositol monophosphatase	PF00459,Inositol monophosphatase family	IPR033942,Inositol monophosphatase;IPR020550,Inositol monophosphatase, conserved site;IPR000760,Inositol monophosphatase-like;IPR022337,Inositol monophosphatase, SuhB;IPR020583,Inositol monophosphatase, metal-binding site	-	GO:0016787,molecular_function,hydrolase activity;GO:0052834,molecular_function,inositol monophosphate phosphatase activity;GO:0046872,molecular_function,metal ion binding;GO:0052833,molecular_function,inositol monophosphate 4-phosphatase activity;GO:0008934,molecular_function,inositol monophosphate 1-phosphatase activity;GO:0052832,molecular_function,inositol monophosphate 3-phosphatase activity;…	-
trmJ	27.5146	23.9619	21.9375	16.1966	17.32	17.1158	0.418234	4.00227	6.31698	0.0236324	0.519928	A0A176V1Q7,tRNA	-	PF00588,SpoU rRNA Methylase family	IPR029028,Alpha/beta knot methyltransferases;IPR004384,RNA methyltransferase TrmH, group 1;IPR001537,tRNA/rRNA methyltransferase, SpoU type;IPR029026,tRNA (guanine-N1-)-methyltransferase, N-terminal	-	GO:0008173,molecular_function,RNA methyltransferase activity;GO:0001510,biological_process,RNA methylation;GO:0005737,cellular_component,cytoplasm;GO:0016740,molecular_function,transferase activity;GO:0003723,molecular_function,RNA binding;GO:0008168,molecular_function,methyltransferase activity;GO:0006396,biological_process,RNA processing;GO:0032259,biological_process,methylation;GO:0008033,biol…	-
D7M10_RS05200	23.1154	23.3816	26.6848	26.0838	35.4351	26.823	-0.383065	4.96059	5.57632	0.0318885	0.543066	A0A1H5DU85,2-keto-4-methylthiobutyrate aminotransferase apoenzyme	-	-	IPR015421,Pyridoxal phosphate-dependent transferase, major domain;IPR015422,Pyridoxal phosphate-dependent transferase domain 1;IPR015424,Pyridoxal phosphate-dependent transferase;IPR004839,Aminotransferase, class I/classII	-	GO:0030170,molecular_function,pyridoxal phosphate binding;GO:0008483,molecular_function,transaminase activity;GO:0003824,molecular_function,catalytic activity;GO:0016740,molecular_function,transferase activity;GO:0009058,biological_process,biosynthetic process	-
treP	32.1073	23.8716	23.8416	13.5372	14.6254	20.237	0.606779	4.93955	11.273	0.00422703	0.437209	A0A1G4X030,PTS system trehalose-specific IIB component, Glc family /PTS system trehalose-specific IIC component, Glc family	-	-	IPR003352,Phosphotransferase system, EIIC;IPR013013,Phosphotransferase system, EIIC component, type 1;IPR011296,Phosphotransferase system, trehalose-specific IIBC component;IPR001996,Phosphotransferase system, IIB component, type 1;IPR018113,Phosphotransferase system EIIB, cysteine phosphorylation site;IPR036878,Glucose permease domain IIB	-	GO:0008982,molecular_function,protein-N(PI)-phosphohistidine-sugar phosphotransferase activity;GO:0016301,molecular_function,kinase activity;GO:0015574,molecular_function,trehalose transmembrane transporter activity;GO:0009401,biological_process,phosphoenolpyruvate-dependent sugar phosphotransferase system;GO:0016740,molecular_function,transferase activity;GO:0034219,biological_process,carbohydra…	-
treC	61.2068	49.2481	50.4734	28.3785	35.0398	36.4947	0.574909	6.15012	14.6002	0.00162172	0.374618	A0A176V156,Alpha,alpha-phosphotrehalase	-	PF00128,Alpha amylase, catalytic domain;PF16657,Maltogenic Amylase, C-terminal domain	IPR032091,Maltogenic Amylase, C-terminal;IPR006047,Glycosyl hydrolase, family 13, catalytic domain;IPR017853,Glycoside hydrolase superfamily;IPR012769,Trehalose-6-phosphate hydrolase;IPR013780,Glycosyl hydrolase, all-beta	-	GO:0008788,molecular_function,alpha,alpha-phosphotrehalase activity;GO:0005975,biological_process,carbohydrate metabolic process;GO:0005737,cellular_component,cytoplasm;GO:0003824,molecular_function,catalytic activity;GO:0005993,biological_process,trehalose catabolic process	-
D7M10_RS05415	7.99358	7.1115	4.86779	2.15452	5.18793	2.46774	0.919644	1.1473	5.82325	0.0288118	0.532262	A0A176V1Q1,Acyl-CoA thioesterase	-	PF03061,Thioesterase superfamily	IPR033120,Hotdog acyl-CoA thioesterase (ACOT)-type domain;IPR006683,Thioesterase domain;IPR029069,HotDog domain superfamily	-	GO:0016787,molecular_function,hydrolase activity	-
D7M10_RS05495	276.007	294.812	388.89	219.636	167.687	261.362	0.443126	5.63694	5.37641	0.0346605	0.544863	A0A176V147,Uncharacterized protein	-	-	-	-	-	-
D7M10_RS05585	158.935	125.945	148.517	82.6844	103.166	104.327	0.464522	5.24062	9.13446	0.00843553	0.437209	A0A176V4H2,Uncharacterized protein	-	-	-	-	-	-
D7M10_RS05590	84.0963	124.929	129.884	127.359	133.097	166.36	-0.441938	6.65219	5.83393	0.0286867	0.532262	A0A176V763,Uncharacterized protein	-	PF14346,omain of unknown function (DUF4398);PF00691,OmpA family	IPR006664,Outer membrane protein, bacterial;IPR036737,OmpA-like domain superfamily;IPR025511,Domain of unknown function DUF4398;IPR006690,Outer membrane protein, OmpA-like, conserved site;IPR006665,OmpA-like domain	-	GO:0009279,cellular_component,cell outer membrane;GO:0016021,cellular_component,integral component of membrane;GO:0016020,cellular_component,membrane	-
D7M10_RS05595	256.557	362.664	389.604	408.716	458.584	416.092	-0.46032	7.35671	7.21456	0.0167276	0.49876	A0A176V6M9,Chromosome partitioning protein ParA	-	PF14346,omain of unknown function (DUF4398)	IPR025511,Domain of unknown function DUF4398	-	-	-
tsaB	16.8717	11.7293	9.68067	6.12905	6.6897	10.5799	0.589579	2.83712	5.21527	0.0370997	0.553061	A0A1V2JIB9,tRNA	WP_076962141.1,tRNA (adenosine(37)-N6)-threonylcarbamoyltransferase complex dimerization subunit type 1 TsaB	-	IPR022496,tRNA threonylcarbamoyl adenosine modification protein TsaB;IPR000905,Gcp-like domain	-	GO:0002949,biological_process,tRNA threonylcarbamoyladenosine modification;GO:0016740,molecular_function,transferase activity	-
D7M10_RS05650	92.3264	81.1264	72.9922	63.3917	52.5645	57.8289	0.379291	5.47785	5.1176	0.0386751	0.553061	A0A1H5E0U4,Transcriptional regulator, TetR family	WP_029300141.1,TetR/AcrR family transcriptional regulator	-	IPR001647,DNA-binding HTH domain, TetR-type;IPR009057,Homeobox-like domain superfamily	-	GO:0006355,biological_process,regulation of transcription, DNA-templated;GO:0003677,molecular_function,DNA binding;GO:0006351,biological_process,transcription, DNA-templated	-
D7M10_RS06430	22.6621	17.7359	22.546	10.9258	17.439	13.8476	0.465465	3.14171	5.23481	0.0367936	0.553061	A0A176V578,Uncharacterized protein	-	-	-	-	-	-
D7M10_RS06450	9.85412	10.447	13.1565	4.60373	5.62305	7.87289	0.773048	2.05703	8.62973	0.0100335	0.444444	A0A1S1USS8,Uncharacterized protein	WP_070995758.1,hypothetical protein	-	IPR008457,Copper resistance protein D	-	GO:0016021,cellular_component,integral component of membrane;GO:0016020,cellular_component,membrane	-
D7M10_RS06540	15.6828	13.1175	9.0264	5.29884	4.93111	7.30549	0.981411	1.566	9.68104	0.00702395	0.437209	A0A176V2R5,Uncharacterized protein	-	PF10048,Predicted integral membrane protein (DUF2282)	IPR018740,Protein of unknown function DUF2282, integral membrane	-	-	-
D7M10_RS06600	350.833	527.28	554.745	533.879	601.8	611.145	-0.396118	7.50991	5.04211	0.0399462	0.556147	A0A176V313,Aspartate-semialdehyde dehydrogenase	-	-	-	-	-	-
D7M10_RS28090	67.1768	89.3215	69.7245	106.851	92.8964	108.638	-0.561768	4.1212	9.2313	0.00816335	0.437209	A0A1H5E9C6,Uncharacterized protein	-	-	-	-	-	-
D7M10_RS06655	3.10824	3.93633	3.63823	1.89503	2.46284	2.24537	0.58629	2.03579	5.58133	0.0318225	0.543066	A0A1H5EAK4,3-carboxy-cis,cis-muconate cycloisomerase	-	-	IPR020557,Fumarate lyase, conserved site;IPR012789,3-carboxy-cis,cis-muconate cycloisomerase;IPR024083,Fumarase/histidase, N-terminal;IPR000362,Fumarate lyase family;IPR022761,Fumarate lyase, N-terminal;IPR008948,L-Aspartase-like;IPR019468,Adenylosuccinate lyase C-terminal	-	GO:0047472,molecular_function,3-carboxy-cis,cis-muconate cycloisomerase activity;GO:0016853,molecular_function,isomerase activity;GO:0003824,molecular_function,catalytic activity;GO:0019619,biological_process,3,4-dihydroxybenzoate catabolic process	-
D7M10_RS06710	23.0619	23.3498	21.8102	14.6128	13.7068	20.1556	0.378366	4.36539	4.6311	0.0477835	0.575181	A0A075PHG4,NADH:flavin oxidoreductase	WP_038446561.1,alkene reductase	PF00724,NADH:flavin oxidoreductase / NADH oxidase family	IPR001155,NADH:flavin oxidoreductase/NADH oxidase, N-terminal;IPR013785,Aldolase-type TIM barrel	-	GO:0010181,molecular_function,FMN binding;GO:0055114,biological_process,oxidation-reduction process;GO:0016491,molecular_function,oxidoreductase activity;GO:0003824,molecular_function,catalytic activity	-
D7M10_RS07175	38.7682	27.7945	37.7484	25.3661	24.162	22.4254	0.40997	3.66746	4.8492	0.0434215	0.566002	A0A176V3N8,Uncharacterized protein	-	PF12582,Protein of unknown function (DUF3757)	IPR022231,Protein of unknown function DUF3757	-	-	-
D7M10_RS07195	7.56133	7.23894	4.46569	4.12132	3.94488	3.98992	0.557041	3.00936	5.62487	0.0312547	0.543066	A0A0R3AKY5,Tripartite tricarboxylate transporter TctA	WP_057701193.1,tripartite tricarboxylate transporter permease	PF01970,Tripartite tricarboxylate transporter TctA family	IPR002823,Protein of unknown function DUF112, transmembrane	-	GO:0016021,cellular_component,integral component of membrane;GO:0016020,cellular_component,membrane	-
D7M10_RS28125	306.517	229.324	323.637	197.811	161.991	238.615	0.397748	5.15588	4.73655	0.0456136	0.56761	A0A176V3Q2,Uncharacterized protein	-	-	-	-	-	-
D7M10_RS07380	63.2633	46.26	65.3807	36.3144	31.8404	46.7929	0.482498	4.24896	6.60264	0.0211295	0.519928	A0A176V3S5,Glyoxalase	-	PF12681,lyoxalase-like domain	IPR037523,Vicinal oxygen chelate (VOC) domain;IPR025870,Glyoxalase-like domain;IPR029068,Glyoxalase/Bleomycin resistance protein/Dihydroxybiphenyl dioxygenase	-	-	-
D7M10_RS07400	6.07127	3.03586	4.42263	1.95213	2.90839	3.15322	0.632279	2.1354	5.04474	0.0399011	0.556147	A0A176V3L9,MFS transporter	-	-	IPR036259,MFS transporter superfamily;IPR020846,Major facilitator superfamily domain;IPR011701,Major facilitator superfamily	-	GO:0055085,biological_process,transmembrane transport;GO:0016021,cellular_component,integral component of membrane;GO:0016020,cellular_component,membrane	-
D7M10_RS28130	225.792	126.903	160.493	94.3235	116.46	128.195	0.479421	4.62115	6.16435	0.0251091	0.519928	W2D3W9,Uncharacterized protein	-	-	-	-	-	-
rnd	14.8908	11.1639	13.5823	7.94437	8.97595	10.2855	0.4248	3.66812	5.75064	0.0296793	0.538296	A0A176V3M7,Ribonuclease D	-	PF01612,3'-5' exonuclease;PF00570,HRDC domain	IPR010997,HRDC-like superfamily;IPR002121,HRDC domain;IPR006292,Ribonuclease D;IPR036397,Ribonuclease H superfamily;IPR002562,3'-5' exonuclease domain;IPR012337,Ribonuclease H-like superfamily	-	GO:0008408,molecular_function,3'-5' exonuclease activity;GO:0016787,molecular_function,hydrolase activity;GO:0044237,biological_process,cellular metabolic process;GO:0005737,cellular_component,cytoplasm;GO:0003676,molecular_function,nucleic acid binding;GO:0004527,molecular_function,exonuclease activity;GO:0033890,molecular_function,ribonuclease D activity;GO:0003824,molecular_function,catalytic …	-
D7M10_RS07475	16.4515	15.0212	19.5847	22.1476	30.4923	17.9541	-0.578546	2.61175	5.80593	0.0290161	0.532262	A0A176V5Y0,YcgL domain-containing protein A2T76_19010	-	PF05166,YcgL domain	IPR027354,YcgL domain;IPR038068,YcgL-like superfamily	-	-	-
D7M10_RS07545	15.1461	16.9368	16.2521	6.90559	10.8445	12.4502	0.573288	2.63866	6.17308	0.0250219	0.519928	A0A176V361,MFS transporter	-	-	-	-	GO:0016021,cellular_component,integral component of membrane;GO:0016020,cellular_component,membrane	-
D7M10_RS07595	19.3582	22.2726	25.5226	33.8443	26.8227	23.7498	-0.456612	4.44118	5.46905	0.0333426	0.544863	A0A1H2N7Y6,MoxR-like ATPase	WP_029292347.1,MoxR family ATPase	-	IPR003959,ATPase, AAA-type, core;IPR003593,AAA+ ATPase domain;IPR027417,P-loop containing nucleoside triphosphate hydrolase	-	GO:0005524,molecular_function,ATP binding	-
D7M10_RS07670	31.5949	34.4529	39.6876	38.9052	44.539	44.8328	-0.391344	4.47312	6.04956	0.0262901	0.519928	A0A176V291,Peptidyl-prolyl cis-trans isomerase	-	PF00160,Cyclophilin type peptidyl-prolyl cis-trans isomerase/CLD	IPR024936,Cyclophilin-type peptidyl-prolyl cis-trans isomerase;IPR029000,Cyclophilin-like domain superfamily;IPR020892,Cyclophilin-type peptidyl-prolyl cis-trans isomerase, conserved site;IPR002130,Cyclophilin-type peptidyl-prolyl cis-trans isomerase domain	-	GO:0000413,biological_process,protein peptidyl-prolyl isomerization;GO:0016853,molecular_function,isomerase activity;GO:0006457,biological_process,protein folding;GO:0003755,molecular_function,peptidyl-prolyl cis-trans isomerase activity	-
D7M10_RS07680	15.4282	12.0284	11.8398	7.24003	9.80317	9.58253	0.447583	3.35673	5.54524	0.0323022	0.544863	A0A1S1UWU7,LysR family transcriptional regulator	WP_029292366.1,LysR family transcriptional regulator	-	IPR000847,Transcription regulator HTH, LysR;IPR005119,LysR, substrate-binding;IPR036390,Winged helix DNA-binding domain superfamily;IPR036388,Winged helix-like DNA-binding domain superfamily	-	GO:0006355,biological_process,regulation of transcription, DNA-templated;GO:0003700,molecular_function,DNA binding transcription factor activity;GO:0003677,molecular_function,DNA binding;GO:0006351,biological_process,transcription, DNA-templated	-
copC	13.5127	15.2969	10.1987	16.9727	14.8707	19.7619	-0.51907	3.51187	6.25584	0.0242115	0.519928	A0A1V2JAP3,Copper resistance protein CopC	WP_076962988.1,copper resistance protein CopC	-	IPR032694,Copper transport protein C/D;IPR007348,CopC domain;IPR014756,Immunoglobulin E-set	-	GO:0042597,cellular_component,periplasmic space;GO:0005507,molecular_function,copper ion binding;GO:0046688,biological_process,response to copper ion;GO:0006825,biological_process,copper ion transport	-
D7M10_RS07765	7.50864	5.75426	5.68864	3.0652	4.974	4.46165	0.488514	2.63761	4.57499	0.048987	0.581441	A0A176V299,Uncharacterized protein	-	PF06779,Uncharacterised MFS-type transporter YbfB	IPR036259,MFS transporter superfamily;IPR010645,Uncharacterised MFS-type transporter YbfB;IPR020846,Major facilitator superfamily domain	-	GO:0016021,cellular_component,integral component of membrane;GO:0016020,cellular_component,membrane	-
speB	7.13816	3.09586	3.93547	2.15724	2.84764	2.32762	0.819532	1.82431	6.55763	0.0215027	0.519928	A0A176V3X4,Agmatinase	-	PF00491,Arginase family	IPR006035,Ureohydrolase;IPR005925,Agmatinase-related;IPR023696,Ureohydrolase domain superfamily;IPR020855,Ureohydrolase, manganese-binding site	-	GO:0016813,molecular_function,hydrolase activity, acting on carbon-nitrogen (but not peptide) bonds, in linear amidines;GO:0016787,molecular_function,hydrolase activity;GO:0046872,molecular_function,metal ion binding	-
D7M10_RS07885	177.387	176.65	136.407	112.842	85.3786	109.597	0.549202	6.38561	9.36049	0.00781575	0.437209	A0A176V132,Peptidase P60	-	PF00877,NlpC/P60 family	IPR000064,Endopeptidase, NLPC/P60 domain	-	-	-
cbiB	4.66749	2.83404	3.72141	0.981267	2.26009	2.90346	0.750718	1.47654	4.66001	0.0471769	0.56989	A0A1H5EVY0,Cobalamin biosynthesis protein CobD	WP_070995886.1,cobalamin biosynthesis protein	-	IPR004485,Cobalamin biosynthesis CobD/CbiB	-	GO:0009236,biological_process,cobalamin biosynthetic process;GO:0015889,biological_process,cobalamin transport;GO:0015420,molecular_function,cobalamin-transporting ATPase activity;GO:0005886,cellular_component,plasma membrane;GO:0016020,cellular_component,membrane;GO:0048472,molecular_function,threonine-phosphate decarboxylase activity;GO:0016021,cellular_component,integral component of membrane	-
D7M10_RS07985	14.4044	13.6304	17.327	5.506	9.51121	12.6129	0.606459	2.03417	4.71225	0.0461033	0.56761	A0A176V154,Uncharacterized protein	-	-	IPR011990,Tetratricopeptide-like helical domain superfamily	-	-	-
D7M10_RS08075	184.482	188.033	261.378	246.526	311.906	230.709	-0.43294	7.4638	6.41595	0.0227284	0.519928	A0A176V1I9,Flagellar basal body protein	-	PF06429,lagellar basal body rod FlgEFG protein C-terminal;PF00460,lagella basal body rod protein	IPR001444,Flagellar basal body rod protein, N-terminal;IPR010930,Flagellar basal-body/hook protein, C-terminal domain;IPR037925,Flagellar hook-basal body protein, FlgE/F/G-like;IPR020013,Flagellar hook-basal body protein, FlgE/F/G	-	GO:0009288,cellular_component,bacterial-type flagellum;GO:0009425,cellular_component,bacterial-type flagellum basal body;GO:0071973,biological_process,bacterial-type flagellum-dependent cell motility	-
flgG	119.186	125.389	198.981	235.703	256.268	171.791	-0.706667	7.19629	10.8096	0.00585446	0.437209	A0A176V1T6,Flagellar basal-body rod protein FlgG	-	PF06429,lagellar basal body rod FlgEFG protein C-terminal;PF00460,lagella basal body rod protein	IPR020013,Flagellar hook-basal body protein, FlgE/F/G;IPR001444,Flagellar basal body rod protein, N-terminal;IPR010930,Flagellar basal-body/hook protein, C-terminal domain;IPR037925,Flagellar hook-basal body protein, FlgE/F/G-like;IPR019776,Flagellar basal body rod protein, conserved site;IPR012834,Flagellar basal-body rod FlgG	-	GO:0009288,cellular_component,bacterial-type flagellum;GO:0009425,cellular_component,bacterial-type flagellum basal body;GO:0071973,biological_process,bacterial-type flagellum-dependent cell motility;GO:0009426,cellular_component,bacterial-type flagellum basal body, distal rod	-
flgH	19.263	19.7758	35.6766	31.2703	48.704	26.2995	-0.619295	4.40555	5.31751	0.0409119	0.560631	W2DHJ0,Flagellar L-ring protein	WP_032859002.1,flagellar basal body L-ring protein FlgH	PF02107,lagellar L-ring protein	IPR000527,Flagellar L-ring protein	-	GO:0009425,cellular_component,bacterial-type flagellum basal body;GO:0003774,molecular_function,motor activity;GO:0009427,cellular_component,bacterial-type flagellum basal body, distal rod, L ring;GO:0001539,biological_process,cilium or flagellum-dependent cell motility;GO:0016020,cellular_component,membrane;GO:0009288,cellular_component,bacterial-type flagellum;GO:0009279,cellular_component,cell…	-
fliS	108.788	171.743	174.398	197.377	201.851	192.541	-0.493046	6.10275	6.99044	0.0182045	0.505119	A0A1S1UVI8,Flagellar protein FliS	WP_029292498.1,flagella export chaperone FliS	-	IPR036584,Flagellar protein FliS superfamily;IPR003713,Flagellar protein FliS	-	GO:0005737,cellular_component,cytoplasm;GO:0044780,biological_process,bacterial-type flagellum assembly;GO:0044781,biological_process,bacterial-type flagellum organization;GO:0005829,cellular_component,cytosol	-
D7M10_RS08135	373.419	577.68	570.216	644.202	687.323	637.238	-0.484928	7.44486	7.33441	0.0159946	0.49876	A0A176V0M6,Flagellar assembly protein FliT	-	PF05400,lagellar protein FliT	IPR008622,Flagellar protein FliT	-	-	-
D7M10_RS08145	57.2001	43.1179	72.8645	66.3827	92.9205	57.601	-0.443909	6.3053	4.82512	0.0452756	0.56761	A0A176V0X3,PAS domain-containing sensor histidine kinase	-	PF13188,PAS domain;PF00512,His Kinase A (phospho-acceptor) domain;PF02518,Histidine kinase-, DNA gyrase B-, and HSP90-like ATPase	IPR000014,PAS domain;IPR005467,Histidine kinase domain;IPR003661,Signal transduction histidine kinase, dimerisation/phosphoacceptor domain;IPR036890,Histidine kinase/HSP90-like ATPase superfamily;IPR035965,PAS domain superfamily;IPR004358,Signal transduction histidine kinase-related protein, C-terminal;IPR003594,Histidine kinase/HSP90-like ATPase;IPR036097,Signal transduction histidine kinase, di…	-	GO:0016301,molecular_function,kinase activity;GO:0023014,biological_process,signal transduction by protein phosphorylation;GO:0000160,biological_process,phosphorelay signal transduction system;GO:0016740,molecular_function,transferase activity;GO:0005524,molecular_function,ATP binding;GO:0007165,biological_process,signal transduction;GO:0000155,molecular_function,phosphorelay sensor kinase activi…	-
fliE	149.91	154.568	162.05	221.642	199.783	151.957	-0.424257	5.85433	5.69515	0.0303629	0.538296	A0A1H5EZV8,Flagellar hook-basal body complex protein FliE	WP_029292509.1,flagellar hook-basal body complex protein FliE	-	IPR001624,Flagellar hook-basal body complex protein FliE	-	GO:0009425,cellular_component,bacterial-type flagellum basal body;GO:0003774,molecular_function,motor activity;GO:0001539,biological_process,cilium or flagellum-dependent cell motility;GO:0005198,molecular_function,structural molecule activity;GO:0009288,cellular_component,bacterial-type flagellum;GO:0071973,biological_process,bacterial-type flagellum-dependent cell motility	-
fliM	38.443	40.8658	53.2561	55.7828	66.0136	42.4367	-0.428419	5.59482	5.1527	0.0381002	0.553061	A0A1S1UV52,Flagellar motor switch protein FliM	WP_029292532.1,flagellar motor switch protein FliM	-	IPR001543,Surface presentation of antigen (SpoA);IPR028976,CheC-like superfamily;IPR001689,Flagellar motor switch protein FliM;IPR036429,SpoA-like superfamily	-	GO:0009425,cellular_component,bacterial-type flagellum basal body;GO:0003774,molecular_function,motor activity;GO:0005886,cellular_component,plasma membrane;GO:0006935,biological_process,chemotaxis;GO:0016020,cellular_component,membrane;GO:0009288,cellular_component,bacterial-type flagellum;GO:0071973,biological_process,bacterial-type flagellum-dependent cell motility;GO:0097588,biological_proces…	-
flhA	66.0912	61.9587	100.966	114.114	123.897	75.5841	-0.581282	7.60307	6.74645	0.0228817	0.519928	A0A176V1F0,Flagellar biosynthesis protein FlhA	-	PF00771,HIPEP family	IPR001712,Type III secretion system FHIPEP;IPR025505,FHIPEP conserved site;IPR006301,Flagellar biosynthesis protein FlhA	-	GO:0009306,biological_process,protein secretion;GO:0015031,biological_process,protein transport;GO:0044780,biological_process,bacterial-type flagellum assembly;GO:0005886,cellular_component,plasma membrane;GO:0016020,cellular_component,membrane;GO:0044781,biological_process,bacterial-type flagellum organization;GO:0016021,cellular_component,integral component of membrane	-
flhF	38.8516	54.4345	75.9631	88.249	102.104	62.5114	-0.699177	6.55057	7.8877	0.0165566	0.49876	W2DHN2,Flagellar biosynthesis regulator FlhF	WP_029292553.1,flagellar biosynthesis protein FlhF	PF00448,SRP54-type protein, GTPase domain	IPR000897,Signal recognition particle, SRP54 subunit, GTPase domain;IPR020006,Flagellar biosynthesis protein FlhF;IPR027417,P-loop containing nucleoside triphosphate hydrolase;IPR003593,AAA+ ATPase domain	-	GO:0005525,molecular_function,GTP binding;GO:0006614,biological_process,SRP-dependent cotranslational protein targeting to membrane;GO:0003924,molecular_function,GTPase activity;GO:0044781,biological_process,bacterial-type flagellum organization;GO:0005622,cellular_component,intracellular	-
fleN	88.8229	94.079	108.047	114.972	143.993	99.9391	-0.418693	6.50587	6.37283	0.0231173	0.519928	A0A0Q8BRC8,Site-determining protein	WP_003192912.1,MinD/ParA family protein	PF10609,NUBPL iron-transfer P-loop NTPase	IPR033756,Flagellum site-determining protein YlxH/ Fe-S cluster assembling factor NBP35;IPR025501,ATP binding protein MinD;IPR033875,Flagellum site-determining protein FlhG;IPR027417,P-loop containing nucleoside triphosphate hydrolase	-	GO:0000166,molecular_function,nucleotide binding;GO:0005524,molecular_function,ATP binding	-
D7M10_RS08315	345.393	420.137	608.722	581.167	637.439	496.897	-0.440826	7.96781	5.07807	0.0406805	0.55904	A0A176V153,Chemotaxis protein CheW	WP_032859076.1,chemotaxis protein CheW	PF01584,CheW-like domain	IPR002545,CheW-like domain;IPR036061,CheW-like domain superfamily	-	GO:0006935,biological_process,chemotaxis;GO:0004871,molecular_function,signal transducer activity;GO:0007165,biological_process,signal transduction	-
D7M10_RS08325	129.265	119.387	110.091	76.1372	74.6675	95.746	0.425989	6.59509	7.58269	0.0145903	0.483131	A0A1V2IMX0,IS110 family transposase	WP_076965387.1,IS110 family transposase	-	IPR002525,Transposase, IS111A/IS1328/IS1533, N-terminal;IPR003346,Transposase, IS116/IS110/IS902	-	GO:0006313,biological_process,transposition, DNA-mediated;GO:0004803,molecular_function,transposase activity;GO:0003677,molecular_function,DNA binding	-
ccmA	53.2166	44.39	40.8098	21.3031	25.8327	27.0625	0.785704	4.36315	22.277	0.000261156	0.211145	A0A176V936,Cytochrome c biogenesis ATP-binding export protein CcmA	-	PF00005,ABC transporter	IPR017871,ABC transporter, conserved site;IPR003593,AAA+ ATPase domain;IPR005895,ABC transporter, haem export, CcmA;IPR003439,ABC transporter-like;IPR027417,P-loop containing nucleoside triphosphate hydrolase	-	GO:0103115,molecular_function,protoheme IX ABC transporter activity;GO:0017004,biological_process,cytochrome complex assembly;GO:0016787,molecular_function,hydrolase activity;GO:0030288,cellular_component,outer membrane-bounded periplasmic space;GO:0055085,biological_process,transmembrane transport;GO:0000166,molecular_function,nucleotide binding;GO:0015886,biological_process,heme transport;GO:00…	-
ccmB	9.25921	5.06096	7.63846	4.39986	4.32716	4.45411	0.606473	2.0228	5.05789	0.0396766	0.556147	A0A176V7X1,Heme exporter protein B	WP_032859085.1,heme exporter protein CcmB	PF03379,CcmB protein	IPR026031,Cytochrome c-type biogenesis protein CcmB, bacteria;IPR003544,Cytochrome c-type biogenesis protein CcmB	-	GO:0017004,biological_process,cytochrome complex assembly;GO:0015232,molecular_function,heme transporter activity;GO:0015886,biological_process,heme transport;GO:0005886,cellular_component,plasma membrane;GO:0016020,cellular_component,membrane;GO:0016021,cellular_component,integral component of membrane	-
D7M10_RS08350	122.231	85.8713	101.106	60.6447	83.3775	52.5913	0.535258	5.98307	8.59103	0.0101697	0.444444	A0A176VAH5,Heme exporter protein C	-	PF01578,Cytochrome C assembly protein	IPR002541,Cytochrome c assembly protein;IPR008983,Tumour necrosis factor-like domain superfamily;IPR003557,Cytochrome c-type biogenesis protein CcmC	-	GO:0017004,biological_process,cytochrome complex assembly;GO:0015232,molecular_function,heme transporter activity;GO:0015886,biological_process,heme transport;GO:0005886,cellular_component,plasma membrane;GO:0016020,cellular_component,membrane;GO:0020037,molecular_function,heme binding;GO:0016021,cellular_component,integral component of membrane	-
D7M10_RS08365	26.4505	15.7273	16.0665	6.86132	15.822	12.5844	0.621612	4.93888	5.6021	0.0367037	0.553061	A0A1H5F3J5,Cytochrome c-type biogenesis protein CcmF	WP_029292597.1,heme lyase CcmF/NrfE family subunit	-	IPR002541,Cytochrome c assembly protein;IPR032523,Cytochrome c-type biogenesis protein CcmF, C-terminal;IPR003567,Cytochrome c-type biogenesis protein;IPR003568,Cytochrome c-type biogenesis protein CcmF	-	GO:0017004,biological_process,cytochrome complex assembly;GO:0015232,molecular_function,heme transporter activity;GO:0015886,biological_process,heme transport;GO:0016020,cellular_component,membrane;GO:0020037,molecular_function,heme binding;GO:0016021,cellular_component,integral component of membrane	-
D7M10_RS08385	10.714	9.29343	13.0861	9.9108	20.0443	16.7694	-0.598398	2.43211	5.51091	0.0327662	0.544863	A0A1S1UVC2,Uncharacterized protein	WP_029292605.1,hypothetical protein	-	-	-	-	-
phnN	26.0401	15.7074	23.3565	7.23646	15.1521	17.4178	0.601039	3.31512	5.30048	0.0373474	0.553061	A0A176V952,Ribose 1,5-bisphosphate phosphokinase PhnN	-	-	IPR012699,Ribose 1,5-bisphosphate phosphokinase PhnN;IPR008145,Guanylate kinase/L-type calcium channel beta subunit;IPR027417,P-loop containing nucleoside triphosphate hydrolase	-	GO:0033863,molecular_function,ribose 1,5-bisphosphate phosphokinase activity;GO:0016301,molecular_function,kinase activity;GO:0019634,biological_process,organic phosphonate metabolic process;GO:0016740,molecular_function,transferase activity;GO:0016310,biological_process,phosphorylation;GO:0006015,biological_process,5-phosphoribose 1-diphosphate biosynthetic process;GO:0046835,biological_process,…	-
D7M10_RS08550	4.51699	5.59726	6.84161	7.34831	7.57478	7.55335	-0.516921	2.42108	4.93348	0.0418615	0.564242	A0A176V7Z8,ABC transporter	-	PF04333,MlaA lipoprotein	IPR007428,MlaA lipoprotein	-	GO:0016020,cellular_component,membrane	-
D7M10_RS08675	20.6026	21.6067	33.3705	22.5134	40.0944	37.6051	-0.508458	4.42425	5.55994	0.0330115	0.544863	A0A176V5R9,Dienelactone hydrolase	-	PF01738,ienelactone hydrolase family	IPR002925,Dienelactone hydrolase;IPR029058,Alpha/Beta hydrolase fold	-	GO:0016787,molecular_function,hydrolase activity	-
D7M10_RS08685	47.6164	67.0732	59.8918	62.4594	81.9619	85.3412	-0.499125	4.82535	8.02014	0.0124463	0.461437	A0A176V5T3,Peroxiredoxin	-	PF02566,OsmC-like protein	IPR036102,OsmC/Ohr superfamily;IPR003718,OsmC/Ohr family;IPR015946,K homology domain-like, alpha/beta	-	-	-
D7M10_RS08750	3.24895	4.31014	3.24206	5.82594	5.46836	6.136	-0.798592	1.16584	6.17462	0.0250065	0.519928	A0A0D9A0F0,Esterase	WP_045061759.1,esterase	PF03061,Thioesterase superfamily	IPR006683,Thioesterase domain;IPR003736,Phenylacetic acid degradation-related domain;IPR029069,HotDog domain superfamily	-	-	-
pyrF	23.4292	14.1101	11.8412	7.01838	10.6876	11.6926	0.631866	3.2082	6.13807	0.0260504	0.519928	A0A176V5S3,Orotidine 5'-phosphate decarboxylase	-	PF00215,Orotidine 5'-phosphate decarboxylase / HUMPS family	IPR001754,Orotidine 5'-phosphate decarboxylase domain;IPR011060,Ribulose-phosphate binding barrel;IPR018089,Orotidine 5'-phosphate decarboxylase, active site;IPR014732,Orotidine 5'-phosphate decarboxylase;IPR013785,Aldolase-type TIM barrel	-	GO:0016831,molecular_function,carboxy-lyase activity;GO:0006207,biological_process,'de novo' pyrimidine nucleobase biosynthetic process;GO:0003824,molecular_function,catalytic activity;GO:0006221,biological_process,pyrimidine nucleotide biosynthetic process;GO:0004590,molecular_function,orotidine-5'-phosphate decarboxylase activity;GO:0044205,biological_process,'de novo' UMP biosynthetic process;…	-
D7M10_RS08785	2.00445	1.93186	3.40033	1.28762	0.857847	0.893827	1.1432	0.588054	6.90331	0.0188188	0.50959	A0A1V2IXN7,Short chain dehydrogenase	WP_076964836.1,short chain dehydrogenase	-	IPR036291,NAD(P)-binding domain superfamily;IPR020904,Short-chain dehydrogenase/reductase, conserved site;IPR002347,Short-chain dehydrogenase/reductase SDR	-	GO:0055114,biological_process,oxidation-reduction process;GO:0016491,molecular_function,oxidoreductase activity	-
minD	27.9719	34.3123	35.677	49.042	48.1272	38.6415	-0.590863	5.00541	11.0985	0.00446134	0.437209	A0A0J6GHK8,Site-determining protein	WP_048358615.1,septum site-determining protein MinD	PF01656,CobQ/CobB/MinD/ParA nucleotide binding domain	IPR002586,CobQ/CobB/MinD/ParA nucleotide binding domain;IPR025501,ATP binding protein MinD;IPR010223,ATP binding protein MinD, bacterial-type;IPR027417,P-loop containing nucleoside triphosphate hydrolase	-	GO:0000166,molecular_function,nucleotide binding;GO:0016887,molecular_function,ATPase activity;GO:0005524,molecular_function,ATP binding	-
minC	32.0793	47.673	52.5662	47.2576	60.9899	56.758	-0.424744	5.20335	5.13787	0.0383418	0.553061	A0A176V4R7,Probable septum site-determining protein MinC	-	PF03775,Septum formation inhibitor MinC, C-terminal domain;PF05209,Septum formation inhibitor MinC, N-terminal domain	IPR013033,Septum formation inhibitor MinC;IPR036145,Septum formation inhibitor MinC, C-terminal domain superfamily;IPR005526,Septum formation inhibitor MinC, C-terminal;IPR007874,Septum formation inhibitor MinC, N-terminal;IPR038061,MinC, Proteobacteria, N-terminal domain superfamily;IPR016098,Cyclase-associated protein CAP/septum formation inhibitor MinC, C-terminal	-	GO:0000902,biological_process,cell morphogenesis;GO:0051302,biological_process,regulation of cell division;GO:1901891,biological_process,regulation of cell septum assembly;GO:0090529,biological_process,cell septum assembly;GO:0007049,biological_process,cell cycle;GO:0051301,biological_process,cell division;GO:0051726,biological_process,regulation of cell cycle	-
D7M10_RS09095	27.7799	20.5916	16.4226	15.0432	10.5612	15.8787	0.513679	3.17951	4.59323	0.048592	0.58059	A0A176V4S1,Ureidoglycolate lyase	-	PF04115,Ureidoglycolate lyase	IPR024060,Ureidoglycolate lyase domain superfamily;IPR007247,Ureidoglycolate lyase;IPR011051,RmlC-like cupin domain superfamily;IPR023525,Ureidoglycolate lyase, bacterial	-	GO:0016787,molecular_function,hydrolase activity;GO:0006144,biological_process,purine nucleobase metabolic process;GO:0000256,biological_process,allantoin catabolic process;GO:0050385,molecular_function,ureidoglycolate lyase activity;GO:0004848,molecular_function,ureidoglycolate hydrolase activity;GO:0006145,biological_process,purine nucleobase catabolic process;GO:0016829,molecular_function,lyas…	-
D7M10_RS09140	23.7768	15.3894	19.6124	12.6114	15.3638	12.5481	0.415789	4.27232	5.37818	0.0346348	0.544863	A0A1H5FQR4,DNA-binding transcriptional regulator, MocR family, contains an aminotransferase domain	-	-	IPR015421,Pyridoxal phosphate-dependent transferase, major domain;IPR015422,Pyridoxal phosphate-dependent transferase domain 1;IPR015424,Pyridoxal phosphate-dependent transferase;IPR004839,Aminotransferase, class I/classII	-	GO:0030170,molecular_function,pyridoxal phosphate binding;GO:0003677,molecular_function,DNA binding;GO:0003824,molecular_function,catalytic activity;GO:0016740,molecular_function,transferase activity;GO:0009058,biological_process,biosynthetic process;GO:0008483,molecular_function,transaminase activity	-
D7M10_RS09180	9.70977	9.70401	9.13099	11.9817	12.3117	13.7659	-0.530073	3.18679	8.14848	0.0118876	0.454823	A0A176V1K3,Uncharacterized protein	-	-	-	-	GO:0016021,cellular_component,integral component of membrane;GO:0016020,cellular_component,membrane	-
mnmC	4.16205	3.38917	3.60229	1.74109	3.27167	2.13056	0.535487	2.63523	5.03762	0.0400234	0.556147	A0A176V163,tRNA 5-methylaminomethyl-2-thiouridine biosynthesis bifunctional protein MnmC	-	PF05430,S-adenosyl-L-methionine-dependent methyltransferase;PF01266,AD dependent oxidoreductase;PF13450,NAD(P)-binding Rossmann-like domain	IPR008471,MnmC-like methyltransferase;IPR006076,FAD dependent oxidoreductase;IPR029063,S-adenosyl-L-methionine-dependent methyltransferase;IPR017610,tRNA U-34 5-methylaminomethyl-2-thiouridine biosynthesis protein MnmC, C-terminal;IPR023032,tRNA 5-methylaminomethyl-2-thiouridine biosynthesis bifunctional protein MnmC;IPR036188,FAD/NAD(P)-binding domain superfamily	-	GO:0016645,molecular_function,oxidoreductase activity, acting on the CH-NH group of donors;GO:0005737,cellular_component,cytoplasm;GO:0003824,molecular_function,catalytic activity;GO:0030488,biological_process,tRNA methylation;GO:0016740,molecular_function,transferase activity;GO:0050660,molecular_function,flavin adenine dinucleotide binding;GO:0002097,biological_process,tRNA wobble base modifica…	-
D7M10_RS09315	112.647	123.814	126.512	137.772	161.067	137.11	-0.378394	6.11149	6.47065	0.0222459	0.519928	A0A176V0D1,Uncharacterized protein	-	PF09832,Uncharacterized protein conserved in bacteria (DUF2059)	IPR018637,Domain of unknown function DUF2059	-	-	-
D7M10_RS09320	256.545	243.629	281.177	324.083	371.975	342.819	-0.52712	6.51771	13.5672	0.00215468	0.382196	A0A075PFC1,BolA family transcriptional regulator	WP_038447352.1,BolA family transcriptional regulator	PF01722,BolA-like protein	IPR002634,BolA protein;IPR036065,BolA-like superfamily	-	-	-
D7M10_RS09525	613.683	543.268	483.252	387.583	353.521	277.202	0.561273	6.21365	9.91062	0.00651307	0.437209	A0A1X7DLA7,Uncharacterized protein	WP_003172675.1,DUF2897 domain-containing protein	-	IPR021550,Protein of unknown function DUF2897	-	GO:0016021,cellular_component,integral component of membrane;GO:0016020,cellular_component,membrane	-
D7M10_RS09575	479.628	599.912	622.482	530.388	870.903	732.667	-0.427487	7.48097	6.20123	0.0247428	0.519928	A0A176V5B7,Uncharacterized protein	-	-	-	-	-	-
D7M10_RS09595	108.846	73.3557	59.3953	54.3489	59.5457	52.5069	0.417622	6.64712	4.57364	0.049826	0.582424	A0A176V5N7,Chemotaxis protein	-	PF00015,Methyl-accepting chemotaxis protein (MCP) signalling domain;PF00672,HAMP domain	IPR003660,HAMP domain;IPR004089,Methyl-accepting chemotaxis protein (MCP) signalling domain	-	GO:0016021,cellular_component,integral component of membrane;GO:0004871,molecular_function,signal transducer activity;GO:0007165,biological_process,signal transduction;GO:0016020,cellular_component,membrane	-
D7M10_RS09650	32.751	39.815	36.7234	52.4229	50.1045	41.0749	-0.513349	4.86956	8.52674	0.0104006	0.44487	A0A176V5C4,ABC transporter	-	PF00005,ABC transporter	IPR017871,ABC transporter, conserved site;IPR003593,AAA+ ATPase domain;IPR003439,ABC transporter-like;IPR027417,P-loop containing nucleoside triphosphate hydrolase	-	GO:0000166,molecular_function,nucleotide binding;GO:0016887,molecular_function,ATPase activity;GO:0005524,molecular_function,ATP binding	-
oprI	311.135	336.767	355.013	216.976	242.721	238.181	0.409026	6.15318	7.9957	0.0125561	0.461437	A0A0E1EE16,Uncharacterized protein	-	-	-	-	-	-
D7M10_RS09900	5.99984	6.19562	5.73528	2.70295	3.56343	3.05767	0.831207	2.07318	11.7936	0.00360742	0.416657	A0A176V5Y6,Pseudouridine synthase	-	PF00849,RNA pseudouridylate synthase	IPR006145,Pseudouridine synthase, RsuA/RluB/C/D/E/F;IPR006224,Pseudouridine synthase, RluC/RluD, conserved site;IPR020103,Pseudouridine synthase, catalytic domain superfamily	-	GO:0003723,molecular_function,RNA binding;GO:0009451,biological_process,RNA modification;GO:0001522,biological_process,pseudouridine synthesis;GO:0009982,molecular_function,pseudouridine synthase activity	-
D7M10_RS10210	1.65358	2.5667	1.32875	0.914843	0.861995	0.34928	1.27047	0.516549	6.84763	0.0192239	0.50959	A0A176V0G5,Iron dicitrate transport regulator FecR	-	PF04773,ecR protein;PF16220,omain of unknown function (DUF4880)	IPR032623,FecR, N-terminal;IPR012373,Fe(2+)-dicitrate sensor, transmembrane component;IPR006860,FecR protein	-	-	-
D7M10_RS10255	108.557	119.521	123.173	147.333	139.813	146.493	-0.422726	6.1467	7.93368	0.0128398	0.465345	A0A176V2X2,Tyrosyl-trna synthetase	-	PF13778,omain of unknown function (DUF4174)	IPR025232,Domain of unknown function DUF4174	-	GO:0004812,molecular_function,aminoacyl-tRNA ligase activity	-
D7M10_RS10300	2.99992	2.75086	1.99927	1.44157	1.2734	1.54795	0.738963	2.04479	7.84681	0.0132494	0.472596	A0A1H5GAH8,Uncharacterized protein involved in exopolysaccharide biosynthesis	-	-	-	-	GO:0016021,cellular_component,integral component of membrane;GO:0016020,cellular_component,membrane	-
D7M10_RS10415	142.772	126.762	120.813	164.59	161.567	140.206	-0.378945	5.18311	5.45391	0.0335539	0.544863	A0A176V2Z0,Hexulose-6-phosphate isomerase	-	PF07927,HicA toxin of bacterial toxin-antitoxin,	IPR012933,HicA mRNA interferase family	-	GO:0016853,molecular_function,isomerase activity;GO:0003729,molecular_function,mRNA binding	-
D7M10_RS10480	3.54848	3.25642	2.61723	1.08118	1.52808	1.85754	0.961417	1.9912	12.8464	0.002645	0.388815	A0A075P1B9,Cyclic peptide transporter	WP_038440408.1,cyclic peptide export ABC transporter	PF00005,ABC transporter;PF00664,ABC transporter transmembrane region	IPR005898,Cyclic peptide transporter;IPR003439,ABC transporter-like;IPR027417,P-loop containing nucleoside triphosphate hydrolase;IPR011527,ABC transporter type 1, transmembrane domain;IPR036640,ABC transporter type 1, transmembrane domain superfamily;IPR003593,AAA+ ATPase domain	-	GO:0042626,molecular_function,ATPase activity, coupled to transmembrane movement of substances;GO:0055085,biological_process,transmembrane transport;GO:0015197,-,-;GO:0015833,biological_process,peptide transport;GO:0016887,molecular_function,ATPase activity;GO:0016020,cellular_component,membrane;GO:0000166,molecular_function,nucleotide binding;GO:0005524,molecular_function,ATP binding;GO:0016021,…	K06160,ko02010,ABC transporters
D7M10_RS10490	1.00065	0.636513	0.622414	1.12198	1.5417	1.2717	-0.918078	0.539397	5.2192	0.0370378	0.553061	A0A075P4F0,Class V aminotransferase	WP_038440412.1,aminotransferase class V-fold PLP-dependent enzyme	PF00266,Aminotransferase class-V	IPR015424,Pyridoxal phosphate-dependent transferase;IPR006311,Twin-arginine translocation pathway, signal sequence;IPR015421,Pyridoxal phosphate-dependent transferase, major domain;IPR015422,Pyridoxal phosphate-dependent transferase domain 1;IPR000192,Aminotransferase class V domain;IPR020578,Aminotransferase class-V, pyridoxal-phosphate binding site	-	GO:0008483,molecular_function,transaminase activity;GO:0003824,molecular_function,catalytic activity;GO:0016740,molecular_function,transferase activity	-
D7M10_RS10615	3.72171	2.90542	3.78809	0.586824	1.84308	1.30693	1.35959	0.322686	8.27765	0.011354	0.444949	A0A176V5G5,Uncharacterized protein	-	PF04657,Putative inner membrane exporter, YdcZ	IPR006750,Putative inner membrane exporter, YdcZ	-	GO:0016021,cellular_component,integral component of membrane;GO:0016020,cellular_component,membrane	-
D7M10_RS10795	4.13926	5.18619	6.04657	9.66907	6.07368	9.6904	-0.841449	1.41915	6.86511	0.0190956	0.50959	A0A1V2ITG4,Cupin	WP_057439047.1,cupin domain-containing protein	-	IPR014710,RmlC-like jelly roll fold;IPR013096,Cupin 2, conserved barrel;IPR011051,RmlC-like cupin domain superfamily	-	-	-
D7M10_RS11220	21.1015	37.9703	34.4636	34.6878	35.8214	55.6319	-0.532996	3.81365	4.90251	0.044301	0.567266	A0A176V1U2,Uncharacterized protein	-	-	-	-	-	-
D7M10_RS11325	32.7018	24.0189	30.4754	14.9108	18.0409	26.7598	0.433891	4.60781	5.0444	0.0399069	0.556147	A0A1V2IYX3,Alpha/beta hydrolase	-	-	IPR000073,Alpha/beta hydrolase fold-1;IPR029058,Alpha/Beta hydrolase fold	-	GO:0016787,molecular_function,hydrolase activity;GO:0016021,cellular_component,integral component of membrane;GO:0016020,cellular_component,membrane	-
D7M10_RS11540	20.8135	14.9677	11.3166	10.2848	9.10336	11.2445	0.495852	3.63874	5.06414	0.0395703	0.556147	A0A1H1GU19,Lactate dehydrogenase	-	-	IPR036291,NAD(P)-binding domain superfamily;IPR029752,D-isomer specific 2-hydroxyacid dehydrogenase, NAD-binding domain conserved site 1;IPR006140,D-isomer specific 2-hydroxyacid dehydrogenase, NAD-binding domain;IPR006139,D-isomer specific 2-hydroxyacid dehydrogenase, catalytic domain	-	GO:0051287,molecular_function,NAD binding;GO:0016616,molecular_function,oxidoreductase activity, acting on the CH-OH group of donors, NAD or NADP as acceptor;GO:0016491,molecular_function,oxidoreductase activity;GO:0008152,biological_process,metabolic process;GO:0055114,biological_process,oxidation-reduction process	-
D7M10_RS11625	0.32142	0	0.545255	1.57672	1.29698	1.39745	-2.37058	-0.288154	11.9148	0.00347842	0.416657	A0A176V5R4,Structural protein MipA	-	PF06629,MltA-interacting protein MipA	IPR010583,MltA-interacting MipA	-	-	-
D7M10_RS11655	6.99179	5.37557	8.62606	4.50997	3.84723	3.98582	0.64075	1.64878	4.93943	0.041754	0.564242	A0A176V5P6,NosL protein	-	PF05573,NosL	IPR008719,Nitrous oxide reductase accessory protein NosL	-	-	-
D7M10_RS12290	47.6933	45.1542	46.5787	58.0414	46.3603	61.1357	-0.370261	4.85696	4.88841	0.0426874	0.564242	A0A176V164,Isochorismatase	-	PF00857,Isochorismatase family	IPR000868,Isochorismatase-like;IPR036380,Isochorismatase-like superfamily	-	GO:0003824,molecular_function,catalytic activity;GO:0008152,biological_process,metabolic process	-
D7M10_RS12360	14.2929	13.5724	12.7613	7.7494	9.85156	8.2269	0.540661	3.65356	9.699	0.00698238	0.437209	A0A176V466,Diguanylate cyclase	-	PF00990,iguanylate cyclase, GGDEF domain	IPR000160,GGDEF domain;IPR029787,Nucleotide cyclase	-	GO:0016021,cellular_component,integral component of membrane;GO:0016020,cellular_component,membrane	-
D7M10_RS12480	21.939	26.8938	27.6822	35.8314	34.7192	33.1089	-0.553687	3.83789	9.65486	0.00708507	0.437209	A0A176V2Y3,Acetyltransferase	-	PF13673,Acetyltransferase (GNAT) domain	IPR016181,Acyl-CoA N-acyltransferase;IPR000182,GNAT domain	-	GO:0008080,molecular_function,N-acetyltransferase activity;GO:0016740,molecular_function,transferase activity	-
mgtA	3.75049	3.22611	3.34022	3.71244	4.9529	5.36222	-0.553884	3.48146	9.33781	0.00787553	0.437209	A0A1V2JUR5,Magnesium-translocating P-type ATPase	-	-	IPR023214,HAD superfamily;IPR036412,HAD-like superfamily;IPR023299,P-type ATPase, cytoplasmic domain N;IPR018303,P-type ATPase, phosphorylation site;IPR001757,P-type ATPase;IPR023298,P-type ATPase, transmembrane domain superfamily;IPR006415,P-type ATPase, subfamily IIIB;IPR006068,Cation-transporting P-type ATPase, C-terminal;IPR008250,P-type ATPase, A domain superfamily;IPR004014,Cation-transport…	-	GO:1903830,biological_process,magnesium ion transmembrane transport;GO:0099132,biological_process,ATP hydrolysis coupled cation transmembrane transport;GO:0015444,molecular_function,magnesium-importing ATPase activity;GO:0015693,biological_process,magnesium ion transport;GO:0016020,cellular_component,membrane;GO:0000166,molecular_function,nucleotide binding;GO:0016021,cellular_component,integral …	-
D7M10_RS12740	351.598	338.715	166.606	144.533	128.834	123.764	0.990235	5.48961	14.1843	0.00309493	0.416657	J0YE70,Uncharacterized protein	WP_003212603.1,hypothetical protein	-	-	-	-	-
modC	6.52126	5.72476	12.2622	10.5715	20.3194	12.3764	-0.922718	3.62578	9.93229	0.00883386	0.437209	A0A176V4J5,Molybdenum import ATP-binding protein ModC	-	PF03459,TOBE domain;PF00005,ABC transporter	IPR008995,Molybdate/tungstate binding, C-terminal;IPR015852,ABC transporter, molybdenum import, ModC;IPR003439,ABC transporter-like;IPR027417,P-loop containing nucleoside triphosphate hydrolase;IPR011868,Molybdate ABC transporter, ATP-binding protein;IPR003593,AAA+ ATPase domain;IPR017871,ABC transporter, conserved site;IPR005116,Transport-associated OB, type 1	-	GO:0042888,molecular_function,molybdenum ion transmembrane transporter activity;GO:0015412,molecular_function,ATPase-coupled molybdate transmembrane transporter activity;GO:0016787,molecular_function,hydrolase activity;GO:0015689,biological_process,molybdate ion transport;GO:0000041,biological_process,transition metal ion transport;GO:0030001,biological_process,metal ion transport;GO:0016887,mole…	-
modB	5.23334	2.59397	4.54459	4.84625	10.2845	8.5012	-1.04364	2.07107	11.8971	0.00349693	0.416657	A0A176V342,Molybdenum ABC transporter permease subunit	-	PF00528,Binding-protein-dependent transport system inner membrane component	IPR035906,MetI-like superfamily;IPR011867,Molybdate ABC transporter, permease protein;IPR000515,ABC transporter type 1, transmembrane domain MetI-like	-	GO:0015689,biological_process,molybdate ion transport;GO:0055085,biological_process,transmembrane transport;GO:0005886,cellular_component,plasma membrane;GO:0016020,cellular_component,membrane;GO:0015098,molecular_function,molybdate ion transmembrane transporter activity;GO:0016021,cellular_component,integral component of membrane	-
modA	7.88824	6.1581	12.7125	12.6748	17.8581	21.9344	-1.07848	3.33692	18.4914	0.000684808	0.28457	A0A176V366,Molybdate ABC transporter substrate-binding protein	-	PF13531,Bacterial extracellular solute-binding protein	IPR005950,Molybdate ABC transporter, substrate-binding protein	-	GO:0015689,biological_process,molybdate ion transport;GO:0030288,cellular_component,outer membrane-bounded periplasmic space;GO:0046872,molecular_function,metal ion binding	-
D7M10_RS12790	4.93991	2.9718	4.93341	4.18766	6.8393	7.4345	-0.635083	2.50689	6.15042	0.0252492	0.519928	A0A176V413,2-nitropropane dioxygenase	-	PF03060,Nitronate monooxygenase	IPR004136,Nitronate monooxygenase;IPR013785,Aldolase-type TIM barrel	-	GO:0055114,biological_process,oxidation-reduction process;GO:0018580,molecular_function,nitronate monooxygenase activity;GO:0003824,molecular_function,catalytic activity;GO:0051213,molecular_function,dioxygenase activity	-
D7M10_RS12805	189.593	197.735	180.766	219.902	254.568	207.083	-0.377548	5.98974	6.18514	0.0249018	0.519928	A0A1H1H6A8,Uncharacterized protein	WP_003173824.1,DUF1883 domain-containing protein	-	IPR036488,Atu1913-like superfamily;IPR015073,Domain of unknown function DUF1883	-	-	-
gloA	48.4421	42.7242	44.2597	65.6163	54.205	51.2127	-0.464545	4.75629	7.19803	0.0168317	0.49876	A0A176V3Z3,Lactoylglutathione lyase	-	PF00903,lyoxalase/Bleomycin resistance protein/Dioxygenase superfamily	IPR004360,Glyoxalase/fosfomycin resistance/dioxygenase domain;IPR037523,Vicinal oxygen chelate (VOC) domain;IPR018146,Glyoxalase I, conserved site;IPR004361,Glyoxalase I;IPR029068,Glyoxalase/Bleomycin resistance protein/Dihydroxybiphenyl dioxygenase	-	GO:0004462,molecular_function,lactoylglutathione lyase activity;GO:0046872,molecular_function,metal ion binding;GO:0016829,molecular_function,lyase activity	-
D7M10_RS12960	2.72513	2.3638	1.5941	0.296336	0.206828	1.6028	1.50965	0.587752	7.07789	0.0182676	0.505119	A0A176V4F3,LysR family transcriptional regulator	-	PF00126,Bacterial regulatory helix-turn-helix protein, lysR family;PF03466,LysR substrate binding domain	IPR000847,Transcription regulator HTH, LysR;IPR005119,LysR, substrate-binding;IPR036390,Winged helix DNA-binding domain superfamily;IPR036388,Winged helix-like DNA-binding domain superfamily	-	GO:0006355,biological_process,regulation of transcription, DNA-templated;GO:0003700,molecular_function,DNA binding transcription factor activity;GO:0003677,molecular_function,DNA binding;GO:0006351,biological_process,transcription, DNA-templated	-
D7M10_RS13015	4.72263	3.70002	3.70421	1.65477	2.96187	2.80224	0.598835	2.47751	6.14649	0.0252888	0.519928	A0A176V3H3,Sulfite reductase	-	PF03460,Nitrite/Sulfite reductase ferredoxin-like half domain;PF01077,Nitrite and sulphite reductase 4Fe-4S domain	IPR005117,Nitrite/Sulfite reductase ferredoxin-like domain;IPR006066,Nitrite/sulphite reductase iron-sulphur/sirohaem-binding site;IPR036136,Nitrite/Sulfite reductase ferredoxin-like domain superfamily;IPR006067,Nitrite/sulphite reductase 4Fe-4S domain	-	GO:0051536,molecular_function,iron-sulfur cluster binding;GO:0046872,molecular_function,metal ion binding;GO:0016491,molecular_function,oxidoreductase activity;GO:0051539,molecular_function,4 iron, 4 sulfur cluster binding;GO:0055114,biological_process,oxidation-reduction process;GO:0020037,molecular_function,heme binding	-
D7M10_RS13205	22.9482	18.0538	27.6126	40.3912	39.0563	29.7177	-0.794139	3.26743	13.4833	0.00220604	0.382196	A0A176V2Q4,Uncharacterized protein	-	-	-	-	-	-
D7M10_RS13220	11.1334	13.7029	13.6546	20.5596	15.8949	15.3971	-0.551154	3.12341	6.39763	0.0228926	0.519928	A0A176V2S6,TetR family transcriptional regulator	-	PF00440,Bacterial regulatory proteins, tetR family	IPR001647,DNA-binding HTH domain, TetR-type;IPR036271,Tetracyclin repressor-like, C-terminal domain superfamily;IPR009057,Homeobox-like domain superfamily	-	GO:0006355,biological_process,regulation of transcription, DNA-templated;GO:0003677,molecular_function,DNA binding;GO:0006351,biological_process,transcription, DNA-templated	-
D7M10_RS13470	9.42832	7.445	7.66616	4.71617	4.57969	6.52391	0.512998	3.15314	6.25844	0.0241866	0.519928	A0A257BKJ1,Damage-inducible protein CinA	-	-	IPR004680,Citrate transporter-like domain;IPR014738,Citrate transporter	-	GO:0055085,biological_process,transmembrane transport;GO:0015746,biological_process,citrate transport;GO:0016021,cellular_component,integral component of membrane;GO:0016020,cellular_component,membrane;GO:0015137,molecular_function,citrate transmembrane transporter activity	-
D7M10_RS13500	8.86467	8.62269	8.17093	11.796	13.6465	7.96875	-0.49941	4.04799	6.11891	0.0255692	0.519928	A0A1H2BE45,Methyl-accepting chemotaxis protein	-	-	IPR024478,Chemotaxis methyl-accepting receptor HlyB-like, 4HB MCP domain;IPR004089,Methyl-accepting chemotaxis protein (MCP) signalling domain	-	GO:0004871,molecular_function,signal transducer activity;GO:0016021,cellular_component,integral component of membrane;GO:0007165,biological_process,signal transduction;GO:0016020,cellular_component,membrane	-
D7M10_RS13710	358.691	303.313	220.403	171.86	199.422	198.029	0.519244	6.03784	8.59133	0.0101686	0.444444	A0A176V2H5,Uncharacterized protein	-	PF07865,Protein of unknown function (DUF1652)	IPR012448,Protein of unknown function DUF1652	-	-	-
D7M10_RS13725	8.9321	9.2543	13.6792	15.9094	14.1986	13.1938	-0.558987	2.15481	4.70291	0.046293	0.56761	A0A176V494,Cupin	-	PF05899,Protein of unknown function (DUF861)	IPR008579,Domain of unknown function DUF861, cupin-3;IPR014710,RmlC-like jelly roll fold;IPR011051,RmlC-like cupin domain superfamily	-	-	-
D7M10_RS13745	1.93203	2.14511	3.01529	2.43708	5.10289	3.10153	-0.678406	1.75825	4.88903	0.042676	0.564242	A0A1S1UZI1,Aminopeptidase	WP_029299975.1,S58 family peptidase	-	IPR005321,Peptidase S58, DmpA;IPR016117,ArgJ-like domain superfamily	-	GO:0006508,biological_process,proteolysis;GO:0004177,molecular_function,aminopeptidase activity	-
D7M10_RS13765	4.93865	2.00283	2.9921	0.876465	1.90577	2.44536	0.800531	1.79568	4.72727	0.0472166	0.56989	W2DCA8,Putative HlyD family secretion protein	WP_032861144.1,HlyD family type I secretion periplasmic adaptor subunit	PF00529,HlyD membrane-fusion protein of T1SS	IPR006143,RND efflux pump, membrane fusion protein;IPR010129,Type I secretion membrane fusion protein, HlyD family;IPR003997,RTX secretion protein D, Gram-negative bacteria	-	GO:0009306,biological_process,protein secretion;GO:0055085,biological_process,transmembrane transport;GO:0015031,biological_process,protein transport;GO:0016020,cellular_component,membrane;GO:0005215,molecular_function,transporter activity;GO:0016021,cellular_component,integral component of membrane	-
D7M10_RS13775	4.61263	4.70562	2.75592	1.82969	2.13903	2.82335	0.718929	3.2193	8.96379	0.00894085	0.437209	A0A1H5HZI3,Subtilase-type serine protease	-	-	IPR000209,Peptidase S8/S53 domain;IPR023828,Peptidase S8, subtilisin, Ser-active site;IPR034061,Autotransporter serine protease peptidase domain;IPR015500,Peptidase S8, subtilisin-related;IPR013425,Autotransporter-associated beta strand repeat;IPR005546,Autotransporter beta-domain;IPR006315,Outer membrane autotransporter barrel;IPR022398,Peptidase S8, subtilisin, His-active site;IPR036852,Peptida…	-	GO:0006508,biological_process,proteolysis;GO:0019867,cellular_component,outer membrane;GO:0004252,molecular_function,serine-type endopeptidase activity;GO:0008233,molecular_function,peptidase activity	-
D7M10_RS13965	7.29076	7.8474	10.6979	11.8874	13.3237	8.2494	-0.4942	4.99412	5.72807	0.0306805	0.538296	A0A176V895,Hybrid sensor histidine kinase/response regulator	-	PF01627,Hpt domain;PF00072,Response regulator receiver domain;PF00512,His Kinase A (phospho-acceptor) domain;PF02518,Histidine kinase-, DNA gyrase B-, and HSP90-like ATPase	IPR005467,Histidine kinase domain;IPR036641,HPT domain superfamily;IPR001789,Signal transduction response regulator, receiver domain;IPR003661,Signal transduction histidine kinase, dimerisation/phosphoacceptor domain;IPR036890,Histidine kinase/HSP90-like ATPase superfamily;IPR004358,Signal transduction histidine kinase-related protein, C-terminal;IPR011006,CheY-like superfamily;IPR003594,Histidin…	-	GO:0016301,molecular_function,kinase activity;GO:0016021,cellular_component,integral component of membrane;GO:0023014,biological_process,signal transduction by protein phosphorylation;GO:0000160,biological_process,phosphorelay signal transduction system;GO:0005622,cellular_component,intracellular;GO:0004871,molecular_function,signal transducer activity;GO:0016772,molecular_function,transferase ac…	-
D7M10_RS13980	10.2235	12.8093	11.4657	6.68681	7.00059	7.29421	0.605034	2.82077	8.27353	0.0113706	0.444949	A0A176VAS2,Pilus assembly protein	-	PF02753,Pili assembly chaperone PapD, C-terminal domain;PF00345,Pili and flagellar-assembly chaperone, PapD N-terminal domain	IPR008962,PapD-like superfamily;IPR016147,Pili assembly chaperone, N-terminal;IPR036316,Pili assembly chaperone, C-terminal domain superfamily;IPR016148,Pili assembly chaperone, C-terminal;IPR013783,Immunoglobulin-like fold;IPR001829,Pili assembly chaperone, bacterial	-	GO:0030288,cellular_component,outer membrane-bounded periplasmic space;GO:0071555,biological_process,cell wall organization;GO:0043711,biological_process,pilus organization;GO:0061077,biological_process,chaperone-mediated protein folding	-
arnE	17.5562	14.3824	13.2365	7.4331	8.85527	7.58405	0.800957	2.05572	10.374	0.00560579	0.437209	A0A176V9Z3,Probable 4-amino-4-deoxy-L-arabinose-phosphoundecaprenol flippase subunit ArnE	-	PF00892,amA-like transporter family	IPR000620,EamA domain;IPR022883,4-amino-4-deoxy-L-arabinose-phosphoundecaprenol flippase, subunit ArnE	-	GO:0006629,biological_process,lipid metabolic process;GO:0022857,molecular_function,transmembrane transporter activity;GO:0055085,biological_process,transmembrane transport;GO:0009103,biological_process,lipopolysaccharide biosynthetic process;GO:0005886,cellular_component,plasma membrane;GO:0016020,cellular_component,membrane;GO:0009245,biological_process,lipid A biosynthetic process;GO:0005887,c…	-
glgX	2.85227	1.44322	2.01607	3.08151	2.74655	2.62327	-0.554982	2.43862	4.58254	0.048823	0.581441	A0A1H5I300,Glycogen operon protein	WP_029291626.1,glycogen debranching enzyme GlgX	-	IPR004193,Glycoside hydrolase, family 13, N-terminal;IPR011837,Glycogen debranching enzyme, GlgX type;IPR013780,Glycosyl hydrolase, all-beta;IPR017853,Glycoside hydrolase superfamily;IPR013783,Immunoglobulin-like fold;IPR014756,Immunoglobulin E-set;IPR006047,Glycosyl hydrolase, family 13, catalytic domain	-	GO:0016798,molecular_function,hydrolase activity, acting on glycosyl bonds;GO:0005980,biological_process,glycogen catabolic process;GO:0016787,molecular_function,hydrolase activity;GO:0004133,molecular_function,glycogen debranching enzyme activity;GO:0003824,molecular_function,catalytic activity;GO:0005975,biological_process,carbohydrate metabolic process;GO:0004553,molecular_function,hydrolase a…	-
D7M10_RS14130	10.1336	8.78998	7.83966	4.21404	4.53434	7.15062	0.633335	2.4756	6.6457	0.0207793	0.519928	A0A1V2JVN6,PIG-L domain-containing protein	WP_076961145.1,PIG-L family deacetylase	-	IPR024078,Putative deacetylase LmbE-like domain superfamily;IPR003737,N-acetylglucosaminyl phosphatidylinositol deacetylase-related	-	-	-
D7M10_RS14230	16.5776	20.0664	15.0938	18.8043	23.3972	20.5795	-0.386929	4.12934	4.85984	0.043221	0.566002	A0A176V851,AraC family transcriptional regulator	-	PF12833,Helix-turn-helix domain	IPR020449,Transcription regulator HTH, AraC- type;IPR009057,Homeobox-like domain superfamily;IPR018062,HTH domain AraC-type, conserved site;IPR018060,DNA binding HTH domain, AraC-type	-	GO:0043565,molecular_function,sequence-specific DNA binding;GO:0006355,biological_process,regulation of transcription, DNA-templated;GO:0003700,molecular_function,DNA binding transcription factor activity;GO:0003677,molecular_function,DNA binding;GO:0006351,biological_process,transcription, DNA-templated	-
D7M10_RS14455	632.326	828.181	712.273	802.775	842.52	986.329	-0.386108	7.76445	5.99076	0.0269199	0.524453	A0A176V836,Peptidase	-	PF13670,Peptidase propeptide and YPEB domain	IPR025711,PepSY domain	-	-	-
D7M10_RS14465	1.65302	0.79658	0.778936	2.70295	2.2234	2.21135	-1.27541	-0.0867205	5.97387	0.0271041	0.525927	A0A176VB92,Uncharacterized protein	-	-	-	-	-	-
zwf	51.0378	47.4944	48.8728	29.8219	27.9118	32.364	0.59082	6.87784	16.2621	0.00104942	0.346222	A0A1S1UW59,Glucose-6-phosphate 1-dehydrogenase	WP_070995263.1,glucose-6-phosphate dehydrogenase	-	IPR019796,Glucose-6-phosphate dehydrogenase, active site;IPR036291,NAD(P)-binding domain superfamily;IPR022675,Glucose-6-phosphate dehydrogenase, C-terminal;IPR022674,Glucose-6-phosphate dehydrogenase, NAD-binding;IPR001282,Glucose-6-phosphate dehydrogenase	-	GO:0005975,biological_process,carbohydrate metabolic process;GO:0006006,biological_process,glucose metabolic process;GO:0004345,molecular_function,glucose-6-phosphate dehydrogenase activity;GO:0050661,molecular_function,NADP binding;GO:0016491,molecular_function,oxidoreductase activity;GO:0055114,biological_process,oxidation-reduction process;GO:0006098,biological_process,pentose-phosphate shunt	-
D7M10_RS14560	13.4484	10.7621	10.0086	13.6806	16.9961	13.2319	-0.476564	3.69006	6.67452	0.0205487	0.519928	A0A176V971,Serine/threonine protein phosphatase	-	PF00149,Calcineurin-like phosphoesterase	IPR029052,Metallo-dependent phosphatase-like;IPR004843,Calcineurin-like phosphoesterase domain, ApaH type	-	GO:0016787,molecular_function,hydrolase activity	-
D7M10_RS14685	45.0126	56.7199	50.4332	52.751	62.7573	67.896	-0.376484	4.97521	5.34595	0.0351069	0.544863	A0A176V976,ACP phosphodiesterase	-	PF03358,NADPH-dependent FMN reductase	IPR029039,Flavoprotein-like superfamily;IPR005025,NADPH-dependent FMN reductase-like	-	GO:0055114,biological_process,oxidation-reduction process;GO:0016491,molecular_function,oxidoreductase activity	-
D7M10_RS14740	8.11454	6.31466	6.96139	7.16502	10.0017	8.6998	-0.386933	3.86321	5.02588	0.0402258	0.556147	W2DCM1,ABC transporter substrate-binding protein	WP_032861218.1,ABC transporter substrate-binding protein	PF00496,Bacterial extracellular solute-binding proteins, family 5 Middle	IPR030678,Peptide/nickel binding protein, MppA-type;IPR000914,Solute-binding protein family 5 domain	-	GO:0055085,biological_process,transmembrane transport;GO:0043190,cellular_component,ATP-binding cassette (ABC) transporter complex	-
D7M10_RS14745	14.8577	17.0902	15.655	16.0545	22.6475	17.8237	-0.354649	5.00558	4.68369	0.0466866	0.56761	A0A1V2JWC2,Uncharacterized protein	WP_076961108.1,ABC transporter substrate-binding protein	-	IPR030678,Peptide/nickel binding protein, MppA-type;IPR000914,Solute-binding protein family 5 domain	-	GO:0055085,biological_process,transmembrane transport;GO:0043190,cellular_component,ATP-binding cassette (ABC) transporter complex	-
D7M10_RS14810	43.2356	36.802	31.1886	22.9364	19.5659	12.1624	0.89803	2.57469	11.1245	0.00442546	0.437209	A0A1V2JWD0,Uncharacterized protein	WP_076961118.1,DUF3079 domain-containing protein	-	IPR021430,Protein of unknown function DUF3079	-	-	-
D7M10_RS14845	15.8493	13.7479	17.1661	7.56126	10.8678	11.2537	0.544739	3.16523	7.65168	0.0142256	0.483131	A0A1V2JAA6,Anaerobic ribonucleoside-triphosphate reductase activating protein	WP_076963216.1,anaerobic ribonucleoside-triphosphate reductase activating protein	-	IPR007197,Radical SAM;IPR012840,Anaerobic ribonucleoside-triphosphate reductase activating protein;IPR013785,Aldolase-type TIM barrel	-	GO:0051536,molecular_function,iron-sulfur cluster binding;GO:0003824,molecular_function,catalytic activity	-
D7M10_RS14855	92.8232	69.6496	65.0525	47.9611	65.389	46.4314	0.395297	7.14964	5.15379	0.0380825	0.553061	A0A1V2J8H3,Ribonucleoside triphosphate reductase	WP_076963217.1,ribonucleoside triphosphate reductase	-	IPR012833,Ribonucleoside-triphosphate reductase, anaerobic;IPR005144,ATP-cone domain	-	GO:0006260,biological_process,DNA replication;GO:0016491,molecular_function,oxidoreductase activity;GO:0055114,biological_process,oxidation-reduction process;GO:0000166,molecular_function,nucleotide binding;GO:0005524,molecular_function,ATP binding;GO:0008998,molecular_function,ribonucleoside-triphosphate reductase activity	-
D7M10_RS14900	2.27888	1.91859	2.2172	0.775015	1.03267	1.27773	0.93464	1.12182	8.03935	0.0123608	0.461437	A0A1V2J8G9,MFS transporter	-	-	IPR036259,MFS transporter superfamily;IPR020846,Major facilitator superfamily domain;IPR011701,Major facilitator superfamily	-	GO:0055085,biological_process,transmembrane transport;GO:0016021,cellular_component,integral component of membrane;GO:0016020,cellular_component,membrane	-
D7M10_RS14925	6.10557	5.62028	5.70717	2.48862	3.1539	4.62566	0.647039	1.72565	5.31223	0.035609	0.546643	A0A176V948,DnrE protein	-	PF00027,Cyclic nucleotide-binding domain;PF13545,Crp-like helix-turn-helix domain	IPR014710,RmlC-like jelly roll fold;IPR012318,Crp-type HTH domain;IPR000595,Cyclic nucleotide-binding domain;IPR036388,Winged helix-like DNA-binding domain superfamily;IPR018490,Cyclic nucleotide-binding-like;IPR036390,Winged helix DNA-binding domain superfamily	-	GO:0006355,biological_process,regulation of transcription, DNA-templated;GO:0003677,molecular_function,DNA binding;GO:0006351,biological_process,transcription, DNA-templated	-
D7M10_RS14975	3746.82	3366.39	3291.6	2303.27	2558.99	2387.62	0.404656	9.84684	8.91138	0.00910288	0.437209	A0A176VAJ5,Cytochrome C biogenesis protein CcsA	-	PF00034,Cytochrome c	IPR002324,Cytochrome c, class ID;IPR009056,Cytochrome c-like domain;IPR036909,Cytochrome c-like domain superfamily	-	GO:0009055,molecular_function,electron transfer activity;GO:0020037,molecular_function,heme binding;GO:0022900,biological_process,electron transport chain;GO:0046872,molecular_function,metal ion binding;GO:0005506,molecular_function,iron ion binding	-
D7M10_RS14980	26.8707	25.5161	23.2715	15.1635	18.6766	17.595	0.443107	2.69974	4.542	0.0497112	0.582424	A0A176VAP9,Uncharacterized protein	-	PF13442,Cytochrome C oxidase, cbb3-type, subunit III	IPR009056,Cytochrome c-like domain;IPR036909,Cytochrome c-like domain superfamily	-	GO:0009055,molecular_function,electron transfer activity;GO:0020037,molecular_function,heme binding;GO:0022900,biological_process,electron transport chain;GO:0046872,molecular_function,metal ion binding	-
D7M10_RS14985	26.1871	20.5815	24.7275	14.2959	12.7376	12.5564	0.726533	4.44049	18.4649	0.000611536	0.28457	A0A1S1V1K2,Protein nirF	WP_029291242.1,protein nirF	-	IPR003143,Cytochrome cd1-nitrite reductase, C-terminal domain superfamily;IPR011048,Cytochrome cd1-nitrite reductase-like, haem d1 domain superfamily	-	-	-
D7M10_RS15020	9.52512	7.05309	10.1975	5.67785	5.94429	6.87623	0.41286	3.47554	4.80227	0.0443195	0.567266	A0A1V2J962,Cytochrome C oxidase Cbb3	WP_076963282.1,cytochrome C oxidase Cbb3	-	IPR003143,Cytochrome cd1-nitrite reductase, C-terminal domain superfamily;IPR011048,Cytochrome cd1-nitrite reductase-like, haem d1 domain superfamily;IPR009056,Cytochrome c-like domain;IPR036909,Cytochrome c-like domain superfamily	-	GO:0009055,molecular_function,electron transfer activity;GO:0020037,molecular_function,heme binding;GO:0022900,biological_process,electron transport chain;GO:0046872,molecular_function,metal ion binding	-
D7M10_RS15025	4.17512	3.57053	4.489	2.90525	2.20029	2.655	0.530145	2.31399	4.91132	0.0422653	0.564242	W2DCS7,Uncharacterized protein	WP_032861309.1,membrane protein	PF03349,Outer membrane protein transport protein (OMPP1/FadL/TodX)	IPR005017,Outer membrane protein transport protein (OMPP1/FadL/TodX)	-	-	-
D7M10_RS15160	31.3276	28.4446	22.3663	35.4183	33.3599	32.3363	-0.420837	4.54116	5.71633	0.0300998	0.538296	A0A176V8Y8,Uncharacterized protein	-	PF13505,Outer membrane protein beta-barrel domain	IPR027385,Outer membrane protein beta-barrel;IPR036709,Autotransporter beta-domain superfamily	-	-	-
D7M10_RS15170	145.964	144.179	114.625	77.4511	78.7797	84.4363	0.634463	4.70791	14.7477	0.00155858	0.374618	A0A176VC52,Uncharacterized protein	-	-	-	-	-	-
D7M10_RS15295	1.87377	2.05101	1.13523	0.703448	0.294583	1.29809	1.00514	1.32943	5.46593	0.0346526	0.544863	A0A075P3F2,AMP-binding protein	WP_038441599.1,acyl-CoA synthetase	PF00501,AMP-binding enzyme;PF13193,AMP-binding enzyme C-terminal domain	IPR000873,AMP-dependent synthetase/ligase;IPR025110,AMP-binding enzyme, C-terminal domain;IPR020845,AMP-binding, conserved site	-	GO:0003824,molecular_function,catalytic activity;GO:0008152,biological_process,metabolic process	-
D7M10_RS15330	4.29325	1.97154	2.14207	0.796404	1.25066	0.760152	1.44286	0.504185	9.30726	0.00795688	0.437209	A0A1V2J4D7,Uncharacterized protein	WP_076963698.1,hypothetical protein	-	-	-	-	-
D7M10_RS15385	1.69402	1.06866	0.740201	0.269804	0.39545	0.669559	1.24831	0.583894	7.13333	0.0172464	0.49876	A0A1S1V1V1,Lipoprotein UxpA	WP_070994185.1,lipoprotein UxpA	-	IPR006179,5'-Nucleotidase/apyrase;IPR029052,Metallo-dependent phosphatase-like;IPR006311,Twin-arginine translocation pathway, signal sequence;IPR036907,5'-Nucleotidase, C-terminal domain superfamily	-	GO:0009166,biological_process,nucleotide catabolic process;GO:0016787,molecular_function,hydrolase activity	-
D7M10_RS15490	14.0617	10.3747	9.59649	5.94648	6.58126	7.94613	0.611191	2.29618	6.29704	0.0238195	0.519928	A0A176V8V5,Uncharacterized protein	-	PF08020,Protein of unknown function (DUF1706)	IPR034660,DinB/YfiT-like putative metalloenzymes;IPR012550,Protein of unknown function DUF1706	-	-	-
D7M10_RS15555	24.8789	19.8247	16.7478	11.6231	12.1142	10.7474	0.713021	4.77715	16.1837	0.00107057	0.346222	A0A1S1US70,Formyl transferase	WP_070996120.1,formyl transferase	-	IPR037022,Formyl transferase, C-terminal domain superfamily;IPR011034,Formyl transferase-like, C-terminal domain superfamily;IPR002376,Formyl transferase, N-terminal;IPR018376,Enoyl-CoA hydratase/isomerase, conserved site;IPR001753,Enoyl-CoA hydratase/isomerase;IPR029045,ClpP/crotonase-like domain superfamily;IPR005793,Formyl transferase, C-terminal;IPR036477,Formyl transferase, N-terminal domain…	-	GO:0016742,molecular_function,hydroxymethyl-, formyl- and related transferase activity;GO:0003824,molecular_function,catalytic activity;GO:0016740,molecular_function,transferase activity;GO:0008152,biological_process,metabolic process;GO:0009058,biological_process,biosynthetic process	-
D7M10_RS15895	8.10795	10.5762	9.29201	9.69393	14.5762	14.1585	-0.558325	3.94033	9.04164	0.00870616	0.437209	A0A1V2J052,DUF1338 domain-containing protein	WP_076964596.1,DUF1338 domain-containing protein	-	IPR009770,Domain of unknown function DUF1338	-	-	-
proP	4.62948	6.07245	8.33228	8.01173	12.1155	8.04355	-0.669241	3.58565	8.65076	0.010029	0.444444	A0A176V3J2,Proline/betaine transporter	-	PF08946,Osmosensory transporter coiled coil;PF00083,Sugar (and other) transporter	IPR036292,Proline/betaine transporter ProP, C-terminal;IPR005828,Major facilitator, sugar transporter-like;IPR020846,Major facilitator superfamily domain;IPR004736,MFS transporter, metabolite:H symporter;IPR036259,MFS transporter superfamily;IPR005829,Sugar transporter, conserved site;IPR015041,Osmosensory transporter coiled coil	-	GO:0055085,biological_process,transmembrane transport;GO:0022857,molecular_function,transmembrane transporter activity;GO:0005215,molecular_function,transporter activity;GO:0016021,cellular_component,integral component of membrane;GO:0016020,cellular_component,membrane	-
D7M10_RS16065	8.31911	10.1025	7.40906	10.4938	13.7328	14.1895	-0.676992	1.22296	4.65762	0.0472265	0.56989	A0A176V5I3,Uncharacterized protein	-	-	-	-	GO:0016021,cellular_component,integral component of membrane;GO:0016020,cellular_component,membrane	-
D7M10_RS16150	4.06491	2.571	4.88444	5.34115	6.80334	4.33332	-0.633944	2.26887	5.4277	0.0339236	0.544863	A0A176V4Q1,Uncharacterized protein	-	PF02885,lycosyl transferase family, helical bundle domain	IPR035902,Nucleoside phosphorylase/phosphoribosyltransferase catalytic domain superfamily;IPR000053,Thymidine/pyrimidine-nucleoside phosphorylase;IPR036320,Glycosyl transferase family 3, N-terminal domain superfamily;IPR017459,Glycosyl transferase family 3, N-terminal domain	-	GO:0006206,biological_process,pyrimidine nucleobase metabolic process;GO:0004645,molecular_function,phosphorylase activity	-
infA	149.174	115.951	105.496	89.6045	92.53	78.5282	0.38565	4.52948	4.76884	0.0449724	0.56761	A0A1E1FZT3,Translation initiation factor IF-1	WP_002553999.1,translation initiation factor IF-1	-	IPR006196,RNA-binding domain, S1, IF1 type;IPR004368,Translation initiation factor IF-1;IPR022967,RNA-binding domain, S1;IPR012340,Nucleic acid-binding, OB-fold	-	GO:0006413,biological_process,translational initiation;GO:0005737,cellular_component,cytoplasm;GO:0019843,molecular_function,rRNA binding;GO:0043022,molecular_function,ribosome binding;GO:0003723,molecular_function,RNA binding;GO:0003743,molecular_function,translation initiation factor activity;GO:0006412,biological_process,translation	-
D7M10_RS16260	45.5832	55.9634	51.948	66.345	73.1885	70.0094	-0.561288	5.4717	12.9753	0.00254868	0.388815	A0A176V623,Secretin	-	PF03958,Bacterial type II/III secretion system short domain;PF00263,Bacterial type II and III secretion system protein	IPR004846,Type II/III secretion system;IPR005644,NolW-like;IPR038591,NolW-like superfamily	-	GO:0009279,cellular_component,cell outer membrane;GO:0009306,biological_process,protein secretion	-
aceA	19.006	20.7601	13.6783	20.6512	27.1838	29.4063	-0.635432	4.8655	11.5568	0.00387537	0.436502	C3JY74,Isocitrate lyase	WP_003219577.1,isocitrate lyase	PF00463,Isocitrate lyase family	IPR015813,Pyruvate/Phosphoenolpyruvate kinase-like domain superfamily;IPR018523,Isocitrate lyase/phosphorylmutase, conserved site;IPR006254,Isocitrate lyase	COG2224,Isocitrate lyase;ENOG4107RET,-	GO:0019752,biological_process,carboxylic acid metabolic process;GO:0004451,molecular_function,isocitrate lyase activity;GO:0003824,molecular_function,catalytic activity;GO:0008152,biological_process,metabolic process;GO:0016829,molecular_function,lyase activity	K01637,ko01200,Carbon metabolism;K01637,ko00630,Glyoxylate and dicarboxylate metabolism
nuoC	59.0419	60.4914	63.8288	74.7058	83.286	72.8315	-0.448759	6.95466	9.62889	0.0071463	0.437209	A0A0A1YVP1,NADH-quinone oxidoreductase subunit C/D	WP_033896875.1,NADH-quinone oxidoreductase subunit NuoC/D	PF00329,Respiratory-chain NADH dehydrogenase, 30 Kd subunit;PF00346,Respiratory-chain NADH dehydrogenase, 49 Kd subunit	IPR001268,NADH:ubiquinone oxidoreductase, 30kDa subunit;IPR037232,NADH:ubiquinone oxidoreductase, 30kDa subunit superfamily;IPR023062,NADH dehydrogenase, subunit CD;IPR001135,NADH-quinone oxidoreductase, subunit D;IPR038290,NADH-quinone oxidoreductase, subunit D superfamily;IPR022885,NAD(P)H-quinone oxidoreductase subunit D/H;IPR029014,[NiFe]-hydrogenase, large subunit;IPR014029,NADH:ubiquinone o…	-	GO:0051287,molecular_function,NAD binding;GO:0008152,biological_process,metabolic process;GO:0005737,cellular_component,cytoplasm;GO:0030964,cellular_component,NADH dehydrogenase complex;GO:0048038,molecular_function,quinone binding;GO:0003824,molecular_function,catalytic activity;GO:0008137,molecular_function,NADH dehydrogenase (ubiquinone) activity;GO:0016491,molecular_function,oxidoreductase a…	-
nuoE	98.6566	102.573	111.14	122.333	146.825	123.432	-0.444043	5.88042	8.93644	0.00902499	0.437209	A0A176V3X1,NADH-quinone oxidoreductase subunit E	-	PF01257,Thioredoxin-like [2Fe-2S] ferredoxin	IPR002023,NADH-quinone oxidoreductase subunit E-like;IPR036249,Thioredoxin-like superfamily	-	GO:0055114,biological_process,oxidation-reduction process;GO:0016491,molecular_function,oxidoreductase activity;GO:0051536,molecular_function,iron-sulfur cluster binding;GO:0051537,molecular_function,2 iron, 2 sulfur cluster binding;GO:0046872,molecular_function,metal ion binding	-
D7M10_RS16480	12.2264	11.9508	11.4539	7.96061	6.0247	8.23907	0.557574	3.18823	7.53726	0.0148363	0.483131	A0A176V6G2,LysR family transcriptional regulator	-	PF00126,Bacterial regulatory helix-turn-helix protein, lysR family;PF03466,LysR substrate binding domain	IPR037402,HTH-type transcriptional regulator YidZ, PBP2 domain;IPR000847,Transcription regulator HTH, LysR;IPR036390,Winged helix DNA-binding domain superfamily;IPR036388,Winged helix-like DNA-binding domain superfamily;IPR005119,LysR, substrate-binding	-	GO:0006355,biological_process,regulation of transcription, DNA-templated;GO:0003700,molecular_function,DNA binding transcription factor activity;GO:0003677,molecular_function,DNA binding;GO:0006351,biological_process,transcription, DNA-templated	-
D7M10_RS16485	57.4143	103.448	118.882	149.328	170.505	96.997	-0.691357	5.56501	5.69983	0.0381696	0.553061	A0A176V460,MerR family transcriptional regulator	-	PF13411,MerR HTH family regulatory protein	IPR000551,MerR-type HTH domain;IPR009061,Putative DNA-binding domain superfamily	-	GO:0006355,biological_process,regulation of transcription, DNA-templated;GO:0003677,molecular_function,DNA binding	-
D7M10_RS16560	2.27189	1.77359	1.54161	2.50755	3.50029	3.19122	-0.832905	0.986288	5.9281	0.0276103	0.528652	A0A176V6F1,Anti-sigma factor	-	-	-	-	-	-
D7M10_RS16615	5.90657	5.3399	6.91512	7.95779	10.62	5.4254	-0.518366	3.86092	5.45987	0.0339615	0.544863	A0A176V4A8,NADPH-dependent 2,4-dienoyl-CoA reductase	-	PF13450,NAD(P)-binding Rossmann-like domain;PF00890,AD binding domain;PF03486,HI0933-like protein;PF07992,Pyridine nucleotide-disulphide oxidoreductase;PF00724,NADH:flavin oxidoreductase / NADH oxidase family;PF12831,AD dependent oxidoreductase;PF01134,lucose inhibited division protein A	IPR023753,FAD/NAD(P)-binding domain;IPR001155,NADH:flavin oxidoreductase/NADH oxidase, N-terminal;IPR036188,FAD/NAD(P)-binding domain superfamily;IPR013785,Aldolase-type TIM barrel	-	GO:0010181,molecular_function,FMN binding;GO:0055114,biological_process,oxidation-reduction process;GO:0016491,molecular_function,oxidoreductase activity;GO:0003824,molecular_function,catalytic activity	-
pbpG	43.9886	34.1733	31.3132	26.7399	19.7074	27.4576	0.440039	4.82185	5.34797	0.0350771	0.544863	A0A176V6R8,D-alanyl-D-alanine endopeptidase	-	PF00768,-alanyl-D-alanine carboxypeptidase	IPR001967,Peptidase S11, D-alanyl-D-alanine carboxypeptidase A, N-terminal;IPR012338,Beta-lactamase/transpeptidase-like;IPR018044,Peptidase S11, D-alanyl-D-alanine carboxypeptidase A	-	GO:0006508,biological_process,proteolysis;GO:0009002,molecular_function,serine-type D-Ala-D-Ala carboxypeptidase activity	-
D7M10_RS16780	1.84611	1.7729	2.1251	2.07919	3.48281	2.64606	-0.617637	1.64829	4.94147	0.0417172	0.564242	A0A1B5CQU5,Glutamyl-tRNA	WP_065880006.1,amidase	PF01425,Amidase	IPR023631,Amidase signature domain;IPR036928,Amidase signature (AS) superfamily	-	GO:0016740,molecular_function,transferase activity	-
D7M10_RS16955	15.4797	12.7243	19.523	8.09335	7.58122	14.1489	0.560614	3.76475	5.88179	0.0289337	0.532262	A0A1H5LXD9,Ornithine cyclodeaminase	WP_029296538.1,ornithine cyclodeaminase	-	IPR023401,Ornithine cyclodeaminase, N-terminal;IPR036291,NAD(P)-binding domain superfamily;IPR003462,Ornithine cyclodeaminase/mu-crystallin	-	-	-
D7M10_RS17045	4.63559	5.99736	6.16441	8.17641	8.171	8.7502	-0.691702	3.93937	15.2369	0.00136844	0.374618	A0A176V3X8,Uncharacterized protein	-	PF14903,WG containing repeat	IPR032774,WG containing repeat	-	GO:0016021,cellular_component,integral component of membrane;GO:0016020,cellular_component,membrane	-
D7M10_RS17050	16.1194	11.2121	13.2855	32.6097	27.6132	20.9028	-1.13068	3.5357	26.0657	0.000122194	0.118553	A0A075P7S5,Cro/Cl family transcriptional regulator	WP_038441866.1,XRE family transcriptional regulator	PF07883,Cupin domain;PF13560,Helix-turn-helix domain	IPR014710,RmlC-like jelly roll fold;IPR001387,Cro/C1-type helix-turn-helix domain;IPR013096,Cupin 2, conserved barrel;IPR010982,Lambda repressor-like, DNA-binding domain superfamily;IPR011051,RmlC-like cupin domain superfamily	-	GO:0043565,molecular_function,sequence-specific DNA binding;GO:0003677,molecular_function,DNA binding	-
D7M10_RS17055	2.64581	2.6775	1.87014	3.37718	3.60498	4.61396	-0.802343	2.12852	9.90054	0.00653459	0.437209	A0A1H5LWA9,Glutamine synthetase	-	-	IPR027303,Glutamine synthetase, glycine-rich site;IPR014746,Glutamine synthetase/guanido kinase, catalytic domain;IPR008146,Glutamine synthetase, catalytic domain	-	GO:0004356,molecular_function,glutamate-ammonia ligase activity;GO:0003824,molecular_function,catalytic activity;GO:0006807,biological_process,nitrogen compound metabolic process	-
D7M10_RS17095	253.536	510.767	349.836	446.256	642.078	705.09	-0.779689	7.33294	10.1173	0.00843278	0.437209	A0A1V2JFL4,Uncharacterized protein	WP_029296579.1,hypothetical protein	-	-	-	-	-
D7M10_RS17100	7.79951	8.96616	9.4052	10.4705	11.3755	12.4453	-0.500886	3.21428	7.11349	0.0173759	0.49876	A0A176V2V2,LysR family transcriptional regulator	-	PF00126,Bacterial regulatory helix-turn-helix protein, lysR family;PF03466,LysR substrate binding domain	IPR000847,Transcription regulator HTH, LysR;IPR005119,LysR, substrate-binding;IPR036390,Winged helix DNA-binding domain superfamily;IPR036388,Winged helix-like DNA-binding domain superfamily	-	GO:0006355,biological_process,regulation of transcription, DNA-templated;GO:0003700,molecular_function,DNA binding transcription factor activity;GO:0003677,molecular_function,DNA binding;GO:0006351,biological_process,transcription, DNA-templated	-
D7M10_RS17105	54.6276	84.7657	92.567	144.068	129.186	81.4831	-0.739015	6.12023	7.90347	0.0173577	0.49876	C3K785,Probable succinyl-CoA:3-ketoacid-coenzyme A transferase subunit A	WP_010211319.1,CoA transferase subunit A	PF01144,Coenzyme A transferase	IPR037171,NagB/RpiA transferase-like;IPR012792,3-oxoacid CoA-transferase, subunit A;IPR004165,Coenzyme A transferase family I	COG1788,Acyl CoA:acetate/3-ketoacid CoA transferase, alpha subunit;ENOG4107QP7,-	GO:0008260,molecular_function,3-oxoacid CoA-transferase activity;GO:0008410,molecular_function,CoA-transferase activity;GO:0016740,molecular_function,transferase activity;GO:0008152,biological_process,metabolic process	K01028,ko00072,Synthesis and degradation of ketone bodies;K01028,ko00280,Valine, leucine and isoleucine degradation;K01028,ko00650,Butanoate metabolism
D7M10_RS17110	26.6136	35.5753	40.3489	72.9795	67.6318	59.5959	-1.08512	5.0857	32.9236	3.66e-05	0.0887471	A0A176V339,Succinyl-CoA--3-ketoacid-CoA transferase	-	PF01144,Coenzyme A transferase	IPR012791,3-oxoacid CoA-transferase, subunit B;IPR037171,NagB/RpiA transferase-like;IPR004164,Coenzyme A transferase active site;IPR004165,Coenzyme A transferase family I	-	GO:0008410,molecular_function,CoA-transferase activity;GO:0016740,molecular_function,transferase activity;GO:0008152,biological_process,metabolic process	-
D7M10_RS17150	8.46132	9.33156	6.76676	12.7062	15.0317	12.4916	-0.823174	2.95608	15.0154	0.00145107	0.374618	A0A1H5LWW7,Uncharacterized protein	WP_029296600.1,hypothetical protein	-	-	-	GO:0016021,cellular_component,integral component of membrane;GO:0016020,cellular_component,membrane	-
codB	2.20663	1.62404	1.3612	1.82752	2.79633	3.55576	-0.770031	1.56785	6.15988	0.0251539	0.519928	W2DMW2,Cytosine permease	WP_032857473.1,cytosine permease	PF02133,Permease for cytosine/purines, uracil, thiamine, allantoin	IPR030191,Cytosine permease;IPR038271,Purine-cytosine permease superfamily;IPR001248,Purine-cytosine permease	-	GO:0015856,biological_process,cytosine transport;GO:0022857,molecular_function,transmembrane transporter activity;GO:0055085,biological_process,transmembrane transport;GO:0016021,cellular_component,integral component of membrane;GO:0016020,cellular_component,membrane;GO:0015209,molecular_function,cytosine transmembrane transporter activity	-
D7M10_RS17610	77.0871	76.68	78.7056	91.061	101.002	93.7778	-0.414075	6.44897	8.49597	0.0105133	0.44487	A0A176V5Q4,LacI family transcriptional regulator	-	PF00532,Periplasmic binding proteins and sugar binding domain of LacI family;PF00356,Bacterial regulatory proteins, lacI family	IPR000843,LacI-type HTH domain;IPR001761,Periplasmic binding protein/LacI sugar binding domain;IPR010982,Lambda repressor-like, DNA-binding domain superfamily;IPR028082,Periplasmic binding protein-like I	-	GO:0006355,biological_process,regulation of transcription, DNA-templated;GO:0003677,molecular_function,DNA binding;GO:0006351,biological_process,transcription, DNA-templated	-
D7M10_RS17720	5.61381	3.74575	2.93023	2.72358	0.950461	1.51644	1.0879	0.395996	4.78487	0.0446579	0.56761	A0A176V5L8,5-carboxymethyl-2-hydroxymuconate isomerase	-	PF02962,5-carboxymethyl-2-hydroxymuconate isomerase	IPR004220,5-carboxymethyl-2-hydroxymuconate isomerase;IPR014347,Tautomerase/MIF superfamily	-	GO:0016853,molecular_function,isomerase activity;GO:0019439,biological_process,aromatic compound catabolic process;GO:0008704,molecular_function,5-carboxymethyl-2-hydroxymuconate delta-isomerase activity	-
hpaH	0.844327	0.915473	0.716156	1.55319	2.55525	1.16481	-1.18222	0.236174	6.29843	0.0238064	0.519928	A0A1V2JQ15,2-oxo-hepta-3-ene-1,7-dioic acid hydratase	WP_057441657.1,2-oxo-hepta-3-ene-1,7-dioic acid hydratase	-	IPR011234,Fumarylacetoacetase-like, C-terminal;IPR036663,Fumarylacetoacetase-like, C-terminal domain superfamily;IPR012690,2-oxo-hepta-4-ene-1,7-dioic acid hydratase	-	GO:0019439,biological_process,aromatic compound catabolic process;GO:0003824,molecular_function,catalytic activity;GO:0008152,biological_process,metabolic process;GO:0018817,molecular_function,2-oxo-hept-3-ene-1,7-dioate hydratase activity	-
D7M10_RS17925	59.827	49.9615	48.5641	38.0214	29.0524	37.8387	0.467974	4.44595	6.82698	0.0193766	0.510847	A0A176V867,Uncharacterized protein	-	PF07566,omain of Unknown Function (DUF1543)	IPR011440,Domain of unknown function DUF1543	-	-	-
D7M10_RS18210	87.3026	129.043	118.341	127.506	179.882	158.268	-0.578902	5.39083	10.2847	0.0057689	0.437209	A0A1S1UX20,Uncharacterized protein	WP_029294244.1,hypothetical protein	-	-	-	-	-
D7M10_RS18465	829.692	856.26	508.774	549.851	435.579	393.901	0.5446	8.06387	5.80972	0.0327041	0.544863	A0A176VBJ3,Heat-shock protein	-	PF00011,Hsp20/alpha crystallin family	IPR037913,Small heat shock protein IbpA/IbpB, ACD domain;IPR031107,Small heat shock protein HSP20;IPR008978,HSP20-like chaperone;IPR002068,Alpha crystallin/Hsp20 domain	-	-	-
D7M10_RS18485	31.742	27.9423	28.6562	14.5358	25.075	21.4419	0.427284	3.75449	5.22777	0.0369035	0.553061	A0A176V9Y4,TetR family transcriptional regulator	-	PF00440,Bacterial regulatory proteins, tetR family	IPR023772,DNA-binding HTH domain, TetR-type, conserved site;IPR001647,DNA-binding HTH domain, TetR-type;IPR036271,Tetracyclin repressor-like, C-terminal domain superfamily;IPR009057,Homeobox-like domain superfamily	-	GO:0006355,biological_process,regulation of transcription, DNA-templated;GO:0003677,molecular_function,DNA binding;GO:0006351,biological_process,transcription, DNA-templated	-
D7M10_RS18545	9.04349	10.348	7.83387	10.7198	19.0577	13.5138	-0.768897	2.41232	9.48941	0.00748564	0.437209	A0A176VBC9,Sensory protein TspO	-	PF03073,TspO/MBR family	IPR038330,TspO/MBR-related superfamily;IPR004307,TspO/MBR-related protein	-	GO:0016021,cellular_component,integral component of membrane;GO:0016020,cellular_component,membrane	-
chrA	13.967	8.46233	10.0013	5.75466	6.56538	9.01368	0.483579	3.44653	5.00119	0.0406555	0.55904	A0A176VBI3,Chromate transporter	-	PF02417,Chromate transporter	IPR014047,Chromate transporter, long chain;IPR003370,Chromate transporter	-	GO:0015109,molecular_function,chromate transmembrane transporter activity;GO:0016021,cellular_component,integral component of membrane;GO:0015703,biological_process,chromate transport;GO:0016020,cellular_component,membrane	-
D7M10_RS18785	12.2387	10.0262	7.6126	9.86315	18.7065	14.1895	-0.622773	2.94083	6.52629	0.0217672	0.519928	A0A1S1UZM2,Haloacid dehalogenase	WP_029293966.1,HAD family phosphatase	-	IPR006439,HAD hydrolase, subfamily IA;IPR023214,HAD superfamily;IPR036412,HAD-like superfamily;IPR023198,Phosphoglycolate phosphatase-like, domain 2	-	GO:0016787,molecular_function,hydrolase activity;GO:0008152,biological_process,metabolic process	-
D7M10_RS18820	11.3997	10.9291	9.96	7.92864	7.64041	6.53577	0.426259	3.18919	4.68635	0.0466318	0.56761	A0A1V2JU23,Uncharacterized protein	WP_076961298.1,hypothetical protein	-	IPR005123,Oxoglutarate/iron-dependent dioxygenase	-	GO:0055114,biological_process,oxidation-reduction process;GO:0016491,molecular_function,oxidoreductase activity;GO:0046872,molecular_function,metal ion binding	-
lolD	18.7326	17.0021	23.4651	23.3425	47.374	20.9109	-0.733961	4.11619	7.58803	0.0177426	0.505119	A0A0Q8Y475,Lipoprotein-releasing system ATP-binding protein LolD	WP_003189678.1,lipoprotein-releasing system ATP-binding protein LolD	PF00005,ABC transporter	IPR015854,ABC transporter, lipoprotein release, LolD;IPR003439,ABC transporter-like;IPR027417,P-loop containing nucleoside triphosphate hydrolase;IPR011924,Lipoprotein releasing system, ATP-binding protein;IPR003593,AAA+ ATPase domain;IPR017871,ABC transporter, conserved site	-	GO:0016787,molecular_function,hydrolase activity;GO:0044873,biological_process,lipoprotein localization to membrane;GO:0042954,molecular_function,lipoprotein transporter activity;GO:0016887,molecular_function,ATPase activity;GO:0016020,cellular_component,membrane;GO:0042953,biological_process,lipoprotein transport;GO:0005886,cellular_component,plasma membrane;GO:0000166,molecular_function,nucleot…	-
D7M10_RS19305	174.364	224.228	176.746	114.79	121.358	156.264	0.444287	5.2558	6.44051	0.0225102	0.519928	A0A1S1V1X6,TonB box-like protein	WP_029300088.1,DUF1653 domain-containing protein	-	IPR037135,DUF1653-like domain superfamily;IPR023387,DUF1653-like domain	-	-	-
fadA	31.4598	35.6128	34.3344	39.6685	45.5003	58.9299	-0.614204	5.59962	14.0669	0.00187535	0.382196	I4KRX9,3-ketoacyl-CoA thiolase	WP_005786153.1,acetyl-CoA C-acyltransferase FadA	PF00108,Thiolase, N-terminal domain;PF02803,Thiolase, C-terminal domain	IPR016039,Thiolase-like;IPR020610,Thiolase, active site;IPR020615,Thiolase, acyl-enzyme intermediate active site;IPR012805,Acetyl-CoA C-acyltransferase FadA;IPR020613,Thiolase, conserved site;IPR020617,Thiolase, C-terminal;IPR002155,Thiolase;IPR020616,Thiolase, N-terminal	-	GO:0016747,molecular_function,transferase activity, transferring acyl groups other than amino-acyl groups;GO:0006629,biological_process,lipid metabolic process;GO:0006631,biological_process,fatty acid metabolic process;GO:0016746,molecular_function,transferase activity, transferring acyl groups;GO:0005737,cellular_component,cytoplasm;GO:0003824,molecular_function,catalytic activity;GO:0016740,mol…	-
fadB	47.642	43.8266	57.465	88.4082	91.7308	50.8524	-0.762279	7.10753	12.0791	0.00416686	0.437209	A0A176V9N4,Fatty acid oxidation complex subunit alpha	-	PF02737,3-hydroxyacyl-CoA dehydrogenase, NAD binding domain;PF00725,3-hydroxyacyl-CoA dehydrogenase, C-terminal domain;PF00378,noyl-CoA hydratase/isomerase	IPR036291,NAD(P)-binding domain superfamily;IPR012799,Fatty oxidation complex, alpha subunit FadB;IPR006108,3-hydroxyacyl-CoA dehydrogenase, C-terminal;IPR006180,3-hydroxyacyl-CoA dehydrogenase, conserved site;IPR018376,Enoyl-CoA hydratase/isomerase, conserved site;IPR001753,Enoyl-CoA hydratase/isomerase;IPR029045,ClpP/crotonase-like domain superfamily;IPR006176,3-hydroxyacyl-CoA dehydrogenase, N…	-	GO:0006631,biological_process,fatty acid metabolic process;GO:0006629,biological_process,lipid metabolic process;GO:0003824,molecular_function,catalytic activity;GO:0004300,molecular_function,enoyl-CoA hydratase activity;GO:0006635,biological_process,fatty acid beta-oxidation;GO:0009062,biological_process,fatty acid catabolic process;GO:0008692,molecular_function,3-hydroxybutyryl-CoA epimerase ac…	-
D7M10_RS19500	563.718	1037.02	930.157	993.858	1075.79	1131.73	-0.44691	8.82421	4.89447	0.0448114	0.56761	A0A176V9J7,Uncharacterized protein	-	-	-	-	-	-
D7M10_RS19535	525.9	488.739	477.914	346.264	356.452	352.101	0.382597	7.16292	7.22579	0.0166573	0.49876	A0A176VCN5,Nucleoid-associated protein A2T76_03045	-	PF02575,YbaB/EbfC DNA-binding family	IPR004401,Nucleoid-associated protein YbaB/EbfC family;IPR036894,Nucleoid-associated protein YbaB-like domain superfamily	-	GO:0005737,cellular_component,cytoplasm;GO:0003677,molecular_function,DNA binding;GO:0043590,cellular_component,bacterial nucleoid;GO:0009295,cellular_component,nucleoid	-
D7M10_RS19765	19.9324	17.7012	12.8812	11.0748	12.7435	9.3327	0.490454	3.65228	5.5941	0.0316547	0.543066	A0A176VCK9,Multidrug transporter	-	PF00892,amA-like transporter family	IPR000620,EamA domain	-	GO:0016021,cellular_component,integral component of membrane;GO:0016020,cellular_component,membrane	-
D7M10_RS19920	73.9099	87.8981	138.21	128.625	182.299	117.094	-0.62648	6.39727	7.60381	0.0167689	0.49876	W2D2Q0,Enoyl-CoA hydratase	WP_032863624.1,enoyl-CoA hydratase	PF00378,noyl-CoA hydratase/isomerase	IPR001753,Enoyl-CoA hydratase/isomerase;IPR029045,ClpP/crotonase-like domain superfamily	-	GO:0003824,molecular_function,catalytic activity;GO:0004300,molecular_function,enoyl-CoA hydratase activity;GO:0008152,biological_process,metabolic process;GO:0016829,molecular_function,lyase activity	-
D7M10_RS19940	10.0085	8.78444	13.0861	13.0573	16.3692	11.0341	-0.462226	4.70546	6.02503	0.0265508	0.519928	A0A176V9E7,3-hydroxyacyl-CoA dehydrogenase	-	PF02737,3-hydroxyacyl-CoA dehydrogenase, NAD binding domain;PF00725,3-hydroxyacyl-CoA dehydrogenase, C-terminal domain;PF00378,noyl-CoA hydratase/isomerase	IPR036291,NAD(P)-binding domain superfamily;IPR006108,3-hydroxyacyl-CoA dehydrogenase, C-terminal;IPR001753,Enoyl-CoA hydratase/isomerase;IPR029045,ClpP/crotonase-like domain superfamily;IPR006176,3-hydroxyacyl-CoA dehydrogenase, NAD binding;IPR008927,6-phosphogluconate dehydrogenase-like, C-terminal domain superfamily	-	GO:0006631,biological_process,fatty acid metabolic process;GO:0006629,biological_process,lipid metabolic process;GO:0003824,molecular_function,catalytic activity;GO:0006635,biological_process,fatty acid beta-oxidation;GO:0016491,molecular_function,oxidoreductase activity;GO:0008152,biological_process,metabolic process;GO:0055114,biological_process,oxidation-reduction process;GO:0003857,molecular_…	-
D7M10_RS19985	331.101	335.981	380.473	439.34	530.268	340.548	-0.441413	6.65699	6.45873	0.02235	0.519928	A0A1V2JUL6,Uncharacterized protein	WP_076961156.1,YkgJ family cysteine cluster protein	-	IPR005358,Putative zinc- or iron-chelating domain containing protein	-	-	-
D7M10_RS20005	21.1543	21.8544	21.1687	27.2339	29.035	27.4251	-0.49788	3.16669	7.19213	0.016869	0.49876	A0A1H2N6L5,Uncharacterized protein	-	-	IPR025511,Domain of unknown function DUF4398	-	-	-
D7M10_RS20040	11.715	14.8307	15.5764	5.32521	11.6148	8.15367	0.651131	3.1874	7.51602	0.014953	0.483579	A0A1H5K2P0,DNA-binding transcriptional regulator, IclR family	WP_029299664.1,IclR family transcriptional regulator	-	IPR014757,Transcription regulator IclR, C-terminal;IPR005471,Transcription regulator IclR, N-terminal;IPR036390,Winged helix DNA-binding domain superfamily;IPR029016,GAF-like domain superfamily;IPR036388,Winged helix-like DNA-binding domain superfamily	-	GO:0006355,biological_process,regulation of transcription, DNA-templated;GO:0003677,molecular_function,DNA binding;GO:0006351,biological_process,transcription, DNA-templated	-
D7M10_RS20070	35.1691	29.0781	58.7722	76.6121	67.1961	44.5956	-0.749298	4.90292	7.1074	0.0225537	0.519928	A0A176VAT1,Proteophosphoglycan	-	PF06938,Protein of unknown function (DUF1285)	IPR010707,Protein of unknown function DUF1285;IPR023361,DUF1285, beta-roll domain superfamily	-	-	-
D7M10_RS20075	30.9454	30.972	38.7185	42.5379	38.9866	37.6514	-0.366307	4.48982	4.69656	0.0464226	0.56761	A0A176VAY8,Uncharacterized protein	-	PF16105,omain of unknown function (DUF4823)	IPR032248,Protein of unknown function DUF4823	-	-	-
flgD	119.632	151.632	223.295	216.535	240.346	210.051	-0.549521	7.15753	7.72517	0.014529	0.483131	A0A075P5Q1,Basal-body rod modification protein FlgD	WP_038442530.1,flagellar hook assembly protein FlgD	PF03963,lagellar hook capping protein - N-terminal region;PF13860,lgD Ig-like domain;PF13861,lgD Tudor-like domain	IPR025965,FlgD Ig-like domain;IPR025963,FlgD Tudor-like domain;IPR005648,Flagellar hook capping protein	-	GO:0044781,biological_process,bacterial-type flagellum organization	K02389,ko02040,Flagellar assembly
flgC	71.2858	90.6788	127.251	141.43	138.602	130.39	-0.62507	5.71065	10.3408	0.0057887	0.437209	A0A1S1UZS4,Flagellar basal-body rod protein FlgC	WP_029294486.1,flagellar basal body rod protein FlgC	-	IPR006299,Flagellar basal-body rod protein FlgC;IPR010930,Flagellar basal-body/hook protein, C-terminal domain;IPR001444,Flagellar basal body rod protein, N-terminal;IPR019776,Flagellar basal body rod protein, conserved site	-	GO:0009288,cellular_component,bacterial-type flagellum;GO:0030694,cellular_component,bacterial-type flagellum basal body, rod;GO:0009425,cellular_component,bacterial-type flagellum basal body;GO:0071973,biological_process,bacterial-type flagellum-dependent cell motility	-
flgB	72.3762	95.613	137.597	157.407	127.486	131.67	-0.57276	5.637	6.79541	0.0215073	0.519928	A0A176V4C3,Flagellar basal body rod protein FlgB	-	PF00460,lagella basal body rod protein	IPR001444,Flagellar basal body rod protein, N-terminal;IPR006300,Flagellar basal-body rod protein FlgB;IPR019776,Flagellar basal body rod protein, conserved site	-	GO:0009288,cellular_component,bacterial-type flagellum;GO:0030694,cellular_component,bacterial-type flagellum basal body, rod;GO:0009425,cellular_component,bacterial-type flagellum basal body;GO:0071973,biological_process,bacterial-type flagellum-dependent cell motility	-
flgA	201.988	269.015	292.223	303.504	313.229	289.243	-0.364084	7.74301	4.84887	0.0434278	0.566002	A0A176V2P0,Flagellar biosynthesis protein FlgA	-	PF13144,Chaperone for flagella basal body P-ring formation	IPR013974,SAF domain;IPR017585,Flagella basal body P-ring formation protein FlgA, C-terminal	-	-	-
D7M10_RS20425	18.4494	17.01	18.7577	14.2561	12.5048	12.0749	0.356842	4.43621	4.60866	0.0482605	0.578054	A0A176V3H4,mRNA 3'-end processing factor	-	PF00753,Metallo-beta-lactamase superfamily;PF10996,Beta-Casp domain;PF07521,Zn-dependent metallo-hydrolase RNA specificity domain	IPR036866,Ribonuclease Z/Hydroxyacylglutathione hydrolase-like;IPR022712,Beta-Casp domain;IPR001279,Metallo-beta-lactamase;IPR011108,Zn-dependent metallo-hydrolase, RNA specificity domain	-	-	-
D7M10_RS20430	42.1266	39.6731	38.6667	34.6351	24.008	22.3409	0.440759	4.25492	4.69684	0.046417	0.56761	A0A176V4B3,GNAT family acetyltransferase	-	PF00583,Acetyltransferase (GNAT) family	IPR016181,Acyl-CoA N-acyltransferase;IPR000182,GNAT domain	-	GO:0008080,molecular_function,N-acetyltransferase activity;GO:0016740,molecular_function,transferase activity	-
D7M10_RS20450	147.113	123.496	142.205	91.4396	81.1231	106.778	0.442512	6.94471	8.08815	0.0121465	0.460335	A0A0D9AEW7,Alcohol dehydrogenase	WP_045058574.1,NAD(P)-dependent alcohol dehydrogenase	PF00107,Zinc-binding dehydrogenase;PF08240,Alcohol dehydrogenase GroES-like domain;PF13602,Zinc-binding dehydrogenase	IPR020843,Polyketide synthase, enoylreductase domain;IPR036291,NAD(P)-binding domain superfamily;IPR013149,Alcohol dehydrogenase, C-terminal;IPR002328,Alcohol dehydrogenase, zinc-type, conserved site;IPR013154,Alcohol dehydrogenase, N-terminal;IPR011032,GroES-like superfamily	-	GO:0055114,biological_process,oxidation-reduction process;GO:0016491,molecular_function,oxidoreductase activity;GO:0008270,molecular_function,zinc ion binding;GO:0046872,molecular_function,metal ion binding	-
D7M10_RS20560	15.3967	13.7304	8.58402	4.00069	7.61532	7.72395	0.859156	3.23313	10.8882	0.00513426	0.437209	A0A176V547,AraC family transcriptional regulator	-	PF12833,Helix-turn-helix domain	IPR029062,Class I glutamine amidotransferase-like;IPR009057,Homeobox-like domain superfamily;IPR020449,Transcription regulator HTH, AraC- type;IPR018062,HTH domain AraC-type, conserved site;IPR018060,DNA binding HTH domain, AraC-type	-	GO:0043565,molecular_function,sequence-specific DNA binding;GO:0006355,biological_process,regulation of transcription, DNA-templated;GO:0003700,molecular_function,DNA binding transcription factor activity;GO:0003677,molecular_function,DNA binding;GO:0006351,biological_process,transcription, DNA-templated	-
D7M10_RS20570	5.41303	5.48889	5.30264	2.3241	3.69168	3.97765	0.58956	2.32404	6.10756	0.0256856	0.519928	A0A1H5K757,Uncharacterized protein	-	-	IPR007036,Succinylglutamate desuccinylase/aspartoacylase	-	GO:0016787,molecular_function,hydrolase activity;GO:0008152,biological_process,metabolic process;GO:0046872,molecular_function,metal ion binding;GO:0016788,molecular_function,hydrolase activity, acting on ester bonds	-
D7M10_RS20695	8.97352	9.78655	9.70332	5.73686	5.65956	5.79164	0.610998	3.63461	12.3906	0.00302042	0.416657	A0A176V3B8,Phosphate transporter	-	PF01384,Phosphate transporter family	IPR001204,Phosphate transporter	-	GO:0055085,biological_process,transmembrane transport;GO:0006817,biological_process,phosphate ion transport;GO:0005315,molecular_function,inorganic phosphate transmembrane transporter activity;GO:0016021,cellular_component,integral component of membrane;GO:0016020,cellular_component,membrane	-
arcD	22.1348	16.5197	18.9259	13.8043	11.869	12.1028	0.480146	5.50097	8.28831	0.0113112	0.444949	A0A176V7B0,Arginine-ornithine antiporter	-	PF13520,Amino acid permease	IPR004754,Amino acid antiporter;IPR002293,Amino acid/polyamine transporter I;IPR022461,Arginine/ornithine antiporter	-	GO:0022857,molecular_function,transmembrane transporter activity;GO:0043858,molecular_function,arginine:ornithine antiporter activity;GO:0055085,biological_process,transmembrane transport;GO:0006527,biological_process,arginine catabolic process;GO:1903826,biological_process,arginine transmembrane transport;GO:0006865,biological_process,amino acid transport;GO:0016020,cellular_component,membrane;G…	-
D7M10_RS21105	455.832	401.882	419.946	271.032	255.967	337.968	0.445499	7.00956	8.471	0.0106058	0.44487	A0A176V6Q0,Acetyl-CoA carboxylase	-	PF16703,omain of unknown function (DUF5064)	IPR032024,Protein of unknown function DUF5064	-	-	-
D7M10_RS21115	2.28456	1.68283	1.73783	0.895784	1.27703	1.36438	0.575032	2.87169	6.9729	0.0183263	0.505119	A0A1V2IZM1,Uncharacterized protein	WP_076964714.1,hypothetical protein	-	-	-	-	-
nadA	18.9902	14.5262	18.2823	9.0966	13.6679	10.2904	0.535318	3.90725	8.73223	0.00968277	0.444444	A0A1H5KGA9,Quinolinate synthase A	WP_029300280.1,quinolinate synthase NadA	-	IPR003473,Quinolinate synthetase A;IPR036094,Quinolinate synthetase A superfamily;IPR023513,Quinolinate synthase A, type 1	-	GO:0016765,molecular_function,transferase activity, transferring alkyl or aryl (other than methyl) groups;GO:0005737,cellular_component,cytoplasm;GO:0009435,biological_process,NAD biosynthetic process;GO:0051536,molecular_function,iron-sulfur cluster binding;GO:0016740,molecular_function,transferase activity;GO:0046872,molecular_function,metal ion binding;GO:0019363,biological_process,pyridine nu…	-
tolB	80.1518	93.8293	100.965	98.3885	103.589	120.029	-0.340873	7.0004	4.96535	0.0412887	0.564202	A0A176V790,Protein TolB	-	PF04052,TolB amino-terminal domain;PF07676,WD40-like Beta Propeller Repeat	IPR014167,Tol-Pal system beta propeller repeat-containing protein, TolB;IPR011659,WD40-like Beta Propeller;IPR036752,TolB, N-terminal domain superfamily;IPR007195,TolB, N-terminal;IPR011042,Six-bladed beta-propeller, TolB-like	-	GO:0042597,cellular_component,periplasmic space;GO:0015031,biological_process,protein transport;GO:0017038,biological_process,protein import	-
D7M10_RS21290	53.3489	84.1687	130.287	115.861	147.219	125.938	-0.650597	6.53891	6.15674	0.0310682	0.54213	A0A176V5W4,Mechanosensitive ion channel protein MscS	-	PF00924,Mechanosensitive ion channel	IPR010920,LSM domain superfamily;IPR011066,Mechanosensitive ion channel MscS, C-terminal;IPR023408,Mechanosensitive ion channel MscS domain superfamily;IPR011014,Mechanosensitive ion channel MscS, transmembrane-2;IPR006686,Mechanosensitive ion channel MscS, conserved site;IPR006685,Mechanosensitive ion channel MscS	-	GO:0055085,biological_process,transmembrane transport;GO:0016021,cellular_component,integral component of membrane;GO:0016020,cellular_component,membrane	-
D7M10_RS21395	119.033	117.357	117.557	72.8444	74.9656	80.6437	0.515252	5.12451	11.8771	0.00351793	0.416657	A0A176V7E0,Pilus assembly protein PilZ	-	PF07238,PilZ domain	IPR009875,PilZ domain	-	GO:0035438,molecular_function,cyclic-di-GMP binding	-
D7M10_RS21410	4.29932	4.80879	7.86912	5.2329	12.451	9.08129	-0.747911	2.48424	6.30817	0.0244431	0.519928	A0A176V6X7,Enoyl-CoA hydratase	-	PF00378,noyl-CoA hydratase/isomerase	IPR014748,Enoyl-CoA hydratase, C-terminal;IPR001753,Enoyl-CoA hydratase/isomerase;IPR029045,ClpP/crotonase-like domain superfamily	-	GO:0003824,molecular_function,catalytic activity;GO:0008152,biological_process,metabolic process	-
D7M10_RS21455	12.2264	11.8716	13.5434	7.19332	7.93252	8.87989	0.533812	3.27442	8.52483	0.0104076	0.44487	A0A176V6W7,AraC family transcriptional regulator	-	PF12833,Helix-turn-helix domain;PF06719,AraC-type transcriptional regulator N-terminus	IPR009057,Homeobox-like domain superfamily;IPR009594,Transcription regulator HTH, AraC, N-terminal;IPR018060,DNA binding HTH domain, AraC-type	-	GO:0043565,molecular_function,sequence-specific DNA binding;GO:0006355,biological_process,regulation of transcription, DNA-templated;GO:0003700,molecular_function,DNA binding transcription factor activity;GO:0003677,molecular_function,DNA binding;GO:0006351,biological_process,transcription, DNA-templated	-
edd	23.7334	25.9447	24.7397	13.963	14.3627	15.937	0.635152	5.17167	17.1881	0.000832278	0.310568	A0A1S1V0T5,Phosphogluconate dehydratase	WP_029295417.1,phosphogluconate dehydratase	-	IPR000581,Dihydroxy-acid/6-phosphogluconate dehydratase;IPR037237,IlvD/EDD, N-terminal domain;IPR020558,Dihydroxy-acid/6-phosphogluconate dehydratase, conserved site;IPR004786,6-phosphogluconate dehydratase	-	GO:0003824,molecular_function,catalytic activity;GO:0004456,molecular_function,phosphogluconate dehydratase activity;GO:0009255,biological_process,Entner-Doudoroff pathway through 6-phosphogluconate;GO:0008152,biological_process,metabolic process;GO:0016829,molecular_function,lyase activity	-
gap	145.998	133.031	112.989	79.5831	83.4108	88.3658	0.525639	6.73895	11.841	0.00355626	0.416657	A0A176V720,Glyceraldehyde-3-phosphate dehydrogenase	-	PF02800,lyceraldehyde 3-phosphate dehydrogenase, C-terminal domain;PF00044,lyceraldehyde 3-phosphate dehydrogenase, NAD binding domain	IPR036291,NAD(P)-binding domain superfamily;IPR020828,Glyceraldehyde 3-phosphate dehydrogenase, NAD(P) binding domain;IPR020829,Glyceraldehyde 3-phosphate dehydrogenase, catalytic domain;IPR020831,Glyceraldehyde/Erythrose phosphate dehydrogenase family;IPR006424,Glyceraldehyde-3-phosphate dehydrogenase, type I;IPR020830,Glyceraldehyde 3-phosphate dehydrogenase, active site	-	GO:0051287,molecular_function,NAD binding;GO:0006006,biological_process,glucose metabolic process;GO:0050661,molecular_function,NADP binding;GO:0016491,molecular_function,oxidoreductase activity;GO:0016620,molecular_function,oxidoreductase activity, acting on the aldehyde or oxo group of donors, NAD or NADP as acceptor;GO:0055114,biological_process,oxidation-reduction process	-
D7M10_RS21510	13.0912	27.2875	21.8041	24.9369	28.0279	33.5135	-0.576925	5.74255	5.98248	0.0304345	0.538296	A0A176V9I0,Chemotaxis protein	-	PF00015,Methyl-accepting chemotaxis protein (MCP) signalling domain;PF02743,Cache domain;PF00672,HAMP domain	IPR033479,Double Cache domain 1;IPR003660,HAMP domain;IPR004089,Methyl-accepting chemotaxis protein (MCP) signalling domain	-	GO:0016021,cellular_component,integral component of membrane;GO:0004871,molecular_function,signal transducer activity;GO:0007165,biological_process,signal transduction;GO:0016020,cellular_component,membrane	-
D7M10_RS21590	264.564	230.477	205.985	138.451	173.246	126.702	0.561832	5.8101	11.4866	0.0039592	0.436502	W2DAW1,10 kDa chaperonin	WP_017846112.1,co-chaperone GroES	PF00166,Chaperonin 10 Kd subunit	IPR018369,Chaperonin GroES, conserved site;IPR037124,GroES chaperonin superfamily;IPR011032,GroES-like superfamily;IPR020818,GroES chaperonin family	-	GO:0005737,cellular_component,cytoplasm;GO:0006457,biological_process,protein folding;GO:0005524,molecular_function,ATP binding	-
fxsA	129.506	112.181	102	49.367	85.7477	67.6456	0.657481	5.42895	13.5202	0.00218329	0.382196	A0A176V828,Exclusion suppressor FxsA	-	PF04186,xsA cytoplasmic membrane protein	IPR007313,FxsA cytoplasmic membrane protein	-	GO:0016021,cellular_component,integral component of membrane;GO:0016020,cellular_component,membrane	-
D7M10_RS21665	4.72903	4.56639	6.01673	2.29793	4.36965	3.04381	0.553163	3.00726	5.88762	0.0280672	0.528723	A0A1S1UZ81,Probable potassium transport system protein kup	WP_029295342.1,potassium transporter Kup	-	IPR023051,Potassium uptake protein, low affinity, Kup;IPR003855,Potassium transporter	-	GO:0015079,molecular_function,potassium ion transmembrane transporter activity;GO:0006811,biological_process,ion transport;GO:0071805,biological_process,potassium ion transmembrane transport;GO:0005886,cellular_component,plasma membrane;GO:0016020,cellular_component,membrane;GO:0006813,biological_process,potassium ion transport;GO:0016021,cellular_component,integral component of membrane	-
D7M10_RS21675	42.3374	45.1625	41.5644	33.52	25.9727	27.656	0.442297	4.09738	5.92184	0.0276804	0.528652	A0A176V7K5,Acetyltransferase	-	PF13673,Acetyltransferase (GNAT) domain	IPR016181,Acyl-CoA N-acyltransferase;IPR000182,GNAT domain	-	GO:0008080,molecular_function,N-acetyltransferase activity;GO:0016740,molecular_function,transferase activity	-
D7M10_RS21700	663.278	426.935	447.526	300.98	385.015	352.763	0.45035	8.62257	7.20954	0.0167592	0.49876	W2DME5,LysR family transcriptional regulator	-	PF00126,Bacterial regulatory helix-turn-helix protein, lysR family;PF03466,LysR substrate binding domain	IPR000847,Transcription regulator HTH, LysR;IPR005119,LysR, substrate-binding;IPR036390,Winged helix DNA-binding domain superfamily;IPR036388,Winged helix-like DNA-binding domain superfamily	-	GO:0006355,biological_process,regulation of transcription, DNA-templated;GO:0003700,molecular_function,DNA binding transcription factor activity;GO:0003677,molecular_function,DNA binding;GO:0006351,biological_process,transcription, DNA-templated	-
D7M10_RS21755	15.2756	10.5565	14.8076	8.11686	10.5298	9.60002	0.407336	3.5464	4.73913	0.0455619	0.56761	A0A176V6Q6,Phage tail protein	-	PF05954,Phage late control gene D protein (GPD)	-	-	-	-
D7M10_RS21805	6.77246	4.37708	5.06857	1.11671	2.19208	2.79793	1.28431	1.34479	13.7066	0.00207223	0.382196	A0A176V6Q2,Phage tail protein	-	PF09684,Phage tail protein (Tail_P2_I)	IPR006521,Tail protein I	-	-	-
D7M10_RS21820	35.6335	23.6928	23.6384	14.5747	21.5147	20.4496	0.439561	3.83376	4.92307	0.0420507	0.564242	A0A176V834,Baseplate assembly protein	-	PF04717,Type VI secretion system, phage-baseplate injector	IPR013046,Phage baseplate assembly protein V/Gp45;IPR006531,Gp5 N-terminal;IPR037026,Vgr protein, OB-fold domain superfamily	-	-	-
D7M10_RS21890	271.721	284.361	367.341	195.941	210.749	253.085	0.370715	5.58899	5.12516	0.0385505	0.553061	A0A176V8H1,Uncharacterized protein	-	-	-	-	-	-
D7M10_RS22040	71.5015	84.1339	77.5339	84.9862	95.1195	120.215	-0.472896	5.9668	8.71484	0.00974128	0.444444	A0A176VCN9,2,3-diketo-5-methylthio-1-phosphopentane phosphatase	-	PF12710,haloacid dehalogenase-like hydrolase	IPR006384,Pyridoxal phosphate phosphatase-related;IPR023214,HAD superfamily;IPR036412,HAD-like superfamily	-	GO:0016311,biological_process,dephosphorylation;GO:0016791,molecular_function,phosphatase activity	-
D7M10_RS22180	1.14487	0.525743	1.42805	0.353957	0.22234	0.405415	1.5019	0.0506274	7.33143	0.0160124	0.49876	A0A176VAW0,Uncharacterized protein	-	-	-	-	-	-
D7M10_RS22225	3.02551	3.32622	4.44614	3.21731	5.92354	5.224	-0.511001	3.35713	5.3836	0.0345561	0.544863	A0A1S1UTD3,Glucose dehydrogenase	WP_070995718.1,glucose/quinate/shikimate family membrane-bound PQQ-dependent dehydrogenase	-	IPR011047,Quinoprotein alcohol dehydrogenase-like superfamily;IPR017511,PQQ-dependent membrane bound dehydrogenase;IPR018391,Pyrrolo-quinoline quinone beta-propeller repeat;IPR002372,Pyrrolo-quinoline quinone repeat	-	GO:0055114,biological_process,oxidation-reduction process;GO:0048038,molecular_function,quinone binding;GO:0016020,cellular_component,membrane;GO:0016021,cellular_component,integral component of membrane;GO:0016614,molecular_function,oxidoreductase activity, acting on CH-OH group of donors	-
pdxJ	11.2912	17.5106	17.7999	22.659	21.463	18.7668	-0.546143	3.79079	6.85613	0.0191614	0.50959	A0A176VAV7,Pyridoxine 5'-phosphate synthase	-	PF03740,Pyridoxal phosphate biosynthesis protein PdxJ	IPR036130,Pyridoxine 5'-phosphate synthase;IPR013785,Aldolase-type TIM barrel;IPR004569,Pyridoxal phosphate (active vitamin B6) biosynthesis PdxJ	-	GO:0033856,molecular_function,pyridoxine 5'-phosphate synthase activity;GO:0016769,molecular_function,transferase activity, transferring nitrogenous groups;GO:0005737,cellular_component,cytoplasm;GO:0003824,molecular_function,catalytic activity;GO:0016740,molecular_function,transferase activity;GO:0008615,biological_process,pyridoxine biosynthetic process	-
rnc	13.2816	11.3073	15.0206	15.7711	20.3006	14.5597	-0.469107	3.39785	5.88298	0.0281201	0.528723	W2DI71,Ribonuclease 3	WP_029297476.1,ribonuclease III	PF14622,Ribonuclease-III-like;PF00035,ouble-stranded RNA binding motif	IPR036389,Ribonuclease III, endonuclease domain superfamily;IPR000999,Ribonuclease III domain;IPR014720,Double-stranded RNA-binding domain;IPR011907,Ribonuclease III	-	GO:0016787,molecular_function,hydrolase activity;GO:0006396,biological_process,RNA processing;GO:0005737,cellular_component,cytoplasm;GO:0019843,molecular_function,rRNA binding;GO:0008033,biological_process,tRNA processing;GO:0046872,molecular_function,metal ion binding;GO:0016075,biological_process,rRNA catabolic process;GO:0003723,molecular_function,RNA binding;GO:0004525,molecular_function,rib…	-
D7M10_RS22420	29.8278	36.4674	39.6946	40.5442	54.6148	35.3448	-0.41068	4.71455	4.83348	0.0437199	0.567073	A0A176VBS5,GntR family transcriptional regulator	-	PF07729,CD domain;PF00392,Bacterial regulatory proteins, gntR family	IPR000524,Transcription regulator HTH, GntR;IPR011711,GntR, C-terminal;IPR036390,Winged helix DNA-binding domain superfamily;IPR008920,Transcription regulator FadR/GntR, C-terminal;IPR036388,Winged helix-like DNA-binding domain superfamily	-	GO:0006355,biological_process,regulation of transcription, DNA-templated;GO:0003700,molecular_function,DNA binding transcription factor activity;GO:0003677,molecular_function,DNA binding;GO:0006351,biological_process,transcription, DNA-templated	-
D7M10_RS22450	15.1111	14.564	12.4886	16.2917	19.6147	20.0856	-0.521127	3.449	8.39222	0.0109036	0.444949	A0A176VCC1,Carboxylesterase	-	PF02230,Phospholipase/Carboxylesterase;PF03959,Serine hydrolase (FSH1)	IPR003140,Phospholipase/carboxylesterase/thioesterase;IPR029058,Alpha/Beta hydrolase fold	-	GO:0016787,molecular_function,hydrolase activity	-
moaD	308.69	263.218	199.038	158.94	175.237	161.515	0.520996	5.67546	8.95562	0.00896589	0.437209	A0A176VBR7,Molybdopterin synthase sulfur carrier subunit	-	PF02597,ThiS family	IPR012675,Beta-grasp domain superfamily;IPR016155,Molybdopterin synthase/thiamin biosynthesis sulphur carrier, beta-grasp;IPR003749,Sulfur carrier ThiS/MoaD-like;IPR010034,Molybdopterin converting factor, subunit 1	-	GO:0000166,molecular_function,nucleotide binding;GO:0006777,biological_process,Mo-molybdopterin cofactor biosynthetic process	-
moaC	349.445	287.739	217.743	164.469	169.626	176.201	0.627515	6.74265	12.8994	0.00260492	0.388815	A0A176VDY3,Cyclic pyranopterin monophosphate synthase	-	PF01967,MoaC family	IPR002820,Molybdopterin cofactor biosynthesis C (MoaC) domain;IPR036522,Molybdopterin cofactor biosynthesis C (MoaC) domain superfamily;IPR023045,Molybdenum cofactor biosynthesis C	-	GO:0061799,molecular_function,cyclic pyranopterin monophosphate synthase activity;GO:0006777,biological_process,Mo-molybdopterin cofactor biosynthetic process;GO:0016829,molecular_function,lyase activity	-
D7M10_RS22555	0.427481	0.494401	0.543882	0.599142	1.41133	1.00077	-1.11809	0.0474365	5.19123	0.0374804	0.553061	A0A1S1UUX7,Alginate O-acetyltransferase	WP_029297893.1,alginate O-acetyltransferase	-	IPR034657,Alginate O-acetyltranferase AlgJ;IPR031811,AlgX/AlgJ, SGNH hydrolase-like domain	-	GO:0042121,biological_process,alginic acid biosynthetic process;GO:0016740,molecular_function,transferase activity	-
D7M10_RS22585	3.87057	2.32434	2.60957	1.56486	1.63829	1.19491	0.870433	1.03077	5.86117	0.0283705	0.531371	A0A176VCF5,LysR family transcriptional regulator	-	PF00126,Bacterial regulatory helix-turn-helix protein, lysR family;PF03466,LysR substrate binding domain	IPR000847,Transcription regulator HTH, LysR;IPR005119,LysR, substrate-binding;IPR036390,Winged helix DNA-binding domain superfamily;IPR036388,Winged helix-like DNA-binding domain superfamily	-	GO:0006355,biological_process,regulation of transcription, DNA-templated;GO:0003700,molecular_function,DNA binding transcription factor activity;GO:0003677,molecular_function,DNA binding;GO:0006351,biological_process,transcription, DNA-templated	-
D7M10_RS22600	0.886985	0.25646	0.752338	1.55396	1.95225	1.48322	-1.51129	0.169031	9.2028	0.0082424	0.437209	A0A1S1UXA7,Efflux transporter periplasmic adaptor subunit	WP_070995625.1,HlyD family secretion protein	-	IPR006143,RND efflux pump, membrane fusion protein;IPR032317,RND efflux pump, membrane fusion protein, barrel-sandwich domain	-	GO:0055085,biological_process,transmembrane transport;GO:0005215,molecular_function,transporter activity;GO:0016020,cellular_component,membrane	-
D7M10_RS22715	75.0242	63.0571	80.5315	38.072	57.6999	61.5167	0.368249	5.93478	4.85301	0.0433496	0.566002	A0A176VC80,D-alanine--D-alanine ligase	-	PF07478,-ala D-ala ligase C-terminus;PF01820,-ala D-ala ligase N-terminus	IPR011095,D-alanine--D-alanine ligase, C-terminal;IPR013815,ATP-grasp fold, subdomain 1;IPR005905,D-alanine--D-alanine ligase;IPR016185,Pre-ATP-grasp domain superfamily;IPR011127,D-alanine--D-alanine ligase, N-terminal domain;IPR011761,ATP-grasp fold;IPR000291,D-alanine--D-alanine ligase/VANA/B/C, conserved site	-	GO:0005737,cellular_component,cytoplasm;GO:0071555,biological_process,cell wall organization;GO:0009252,biological_process,peptidoglycan biosynthetic process;GO:0046872,molecular_function,metal ion binding;GO:0008716,molecular_function,D-alanine-D-alanine ligase activity;GO:0016874,molecular_function,ligase activity;GO:0008360,biological_process,regulation of cell shape;GO:0000166,molecular_funct…	-
murD	42.396	35.2993	34.8915	15.6939	32.1675	27.2413	0.484792	5.38469	6.03854	0.0265805	0.519928	A0A1V2J695,UDP-N-acetylmuramoylalanine--D-glutamate ligase	WP_076963501.1,UDP-N-acetylmuramoyl-L-alanine--D-glutamate ligase	-	IPR004101,Mur ligase, C-terminal;IPR036615,Mur ligase, C-terminal domain superfamily;IPR005762,UDP-N-acetylmuramoylalanine-D-glutamate ligase;IPR013221,Mur ligase, central;IPR036565,Mur-like, catalytic domain superfamily	-	GO:0008764,molecular_function,UDP-N-acetylmuramoylalanine-D-glutamate ligase activity;GO:0009058,biological_process,biosynthetic process;GO:0005737,cellular_component,cytoplasm;GO:0071555,biological_process,cell wall organization;GO:0009252,biological_process,peptidoglycan biosynthetic process;GO:0007049,biological_process,cell cycle;GO:0016874,molecular_function,ligase activity;GO:0051301,biolog…	-
mraY	45.444	34.0495	37.8809	21.3316	29.9204	32.7813	0.372243	5.17672	4.82096	0.0439592	0.567266	A0A176VAN4,Phospho-N-acetylmuramoyl-pentapeptide-transferase	-	PF00953,lycosyl transferase family 4;PF10555,Phospho-N-acetylmuramoyl-pentapeptide-transferase signature 1	IPR018480,Phospho-N-acetylmuramoyl-pentapeptide transferase, conserved site;IPR000715,Glycosyl transferase, family 4;IPR003524,Phospho-N-acetylmuramoyl-pentapeptide transferase	-	GO:0051992,molecular_function,UDP-N-acetylmuramoyl-L-alanyl-D-glutamyl-meso-2,6-diaminopimelyl-D-alanyl-D-alanine:undecaprenyl-phosphate transferase activity;GO:0071555,biological_process,cell wall organization;GO:0009252,biological_process,peptidoglycan biosynthetic process;GO:0016740,molecular_function,transferase activity;GO:0007049,biological_process,cell cycle;GO:0005886,cellular_component,p…	-
D7M10_RS22805	249.999	262.154	306.408	284.916	384.193	289.824	-0.340794	7.82238	4.84396	0.0435207	0.566002	A0A1S1V1P4,Cell envelope biogenesis protein OmpA	WP_029297808.1,OmpA family lipoprotein	-	IPR006664,Outer membrane protein, bacterial;IPR036737,OmpA-like domain superfamily;IPR006690,Outer membrane protein, OmpA-like, conserved site;IPR006665,OmpA-like domain	-	GO:0009279,cellular_component,cell outer membrane;GO:0016021,cellular_component,integral component of membrane;GO:0016020,cellular_component,membrane	-
D7M10_RS22920	68.0197	85.1844	75.4284	75.8295	88.5518	126.003	-0.447983	7.34678	6.33225	0.0234903	0.519928	A0A1H5KUW4,Uncharacterized protein	-	-	IPR010727,Protein of unknown function DUF1302	-	-	-
D7M10_RS22955	8.79449	15.2912	12.2308	14.6163	15.869	16.1768	-0.467858	4.90587	5.67259	0.0306459	0.538296	A0A176VAS8,Chemotaxis protein	-	PF00015,Methyl-accepting chemotaxis protein (MCP) signalling domain;PF02743,Cache domain;PF00672,HAMP domain	IPR033479,Double Cache domain 1;IPR003660,HAMP domain;IPR004089,Methyl-accepting chemotaxis protein (MCP) signalling domain	-	GO:0016021,cellular_component,integral component of membrane;GO:0004871,molecular_function,signal transducer activity;GO:0007165,biological_process,signal transduction;GO:0016020,cellular_component,membrane	-
D7M10_RS23050	67.8839	76.0575	53.6804	37.5372	39.6877	44.697	0.584536	3.68882	9.41562	0.0076726	0.437209	A0A1V2J5Y8,BolA family transcriptional regulator	WP_010567702.1,BolA family transcriptional regulator	-	IPR002634,BolA protein;IPR036065,BolA-like superfamily	-	-	-
raiA	2743.09	3002.61	3550.7	2158.22	2228.68	2364.92	0.344445	9.66895	5.66533	0.0307376	0.538296	A0A176VAQ7,Uncharacterized protein	WP_032860085.1,ribosomal subunit interface protein	PF02482,Sigma 54 modulation protein / S30EA ribosomal protein	IPR036567,Ribosome hibernation promotion factor-like;IPR003489,Ribosome hibernation promoting factor/RaiA	-	GO:0044238,biological_process,primary metabolic process	-
D7M10_RS23165	63.7225	72.617	85.486	88.0011	100.181	79.1024	-0.385442	5.42279	5.29346	0.0358921	0.547524	A0A1S1V2Q6,Uncharacterized protein	WP_029291815.1,DUF615 domain-containing protein	-	IPR006839,Ribosome-associated, YjgA;IPR023153,PSPTO4464-like domain superfamily	-	-	-
D7M10_RS23235	20.9928	26.2598	35.4246	27.8741	61.0393	35.0304	-0.678999	3.73944	6.70807	0.0227629	0.519928	A0A1V2J1P6,4-carboxymuconolactone decarboxylase	WP_076964022.1,4-carboxymuconolactone decarboxylase	-	IPR029032,AhpD-like;IPR003779,Carboxymuconolactone decarboxylase-like	-	GO:0098869,biological_process,cellular oxidant detoxification;GO:0055114,biological_process,oxidation-reduction process;GO:0051920,molecular_function,peroxiredoxin activity	-
D7M10_RS23540	9.22729	8.73622	9.66811	3.93051	7.43346	7.20065	0.471027	3.44699	5.18209	0.0376264	0.553061	A0A176VAC2,Pilus assembly protein	-	PF04932,O-Antigen ligase	IPR007016,O-antigen ligase-related	-	GO:0016021,cellular_component,integral component of membrane;GO:0016020,cellular_component,membrane	-
yacG	1582.29	1244.41	1433.48	919.518	818.931	866.395	0.584059	7.85572	14.848	0.00151728	0.374618	A0A176VDG8,DNA gyrase inhibitor YacG	WP_032861907.1,DNA gyrase inhibitor YacG	PF03884,NA gyrase inhibitor YacG	IPR005584,DNA gyrase inhibitor YacG;IPR013088,Zinc finger, NHR/GATA-type	-	GO:0006355,biological_process,regulation of transcription, DNA-templated;GO:2000372,biological_process,negative regulation of DNA topoisomerase (ATP-hydrolyzing) activity;GO:0008657,molecular_function,DNA topoisomerase (ATP-hydrolyzing) inhibitor activity;GO:0008270,molecular_function,zinc ion binding;GO:0046872,molecular_function,metal ion binding	-
D7M10_RS23570	2748.36	2263.32	2484.09	1488.27	1399.45	1447.33	0.666927	8.721	21.4577	0.000311066	0.213586	A0A176VCW9,Uncharacterized protein	-	-	-	-	-	-
clpB	336.012	292.723	336.495	224.784	257.831	195.002	0.390064	9.44691	6.85885	0.0191414	0.50959	A0A1V2J7U3,Chaperone protein ClpB	WP_076963590.1,ATP-dependent chaperone ClpB	-	IPR001270,ClpA/B family;IPR027417,P-loop containing nucleoside triphosphate hydrolase;IPR036628,Clp, N-terminal domain superfamily;IPR028299,ClpA/B, conserved site 2;IPR019489,Clp ATPase, C-terminal;IPR017730,Chaperonin ClpB;IPR003593,AAA+ ATPase domain;IPR003959,ATPase, AAA-type, core;IPR004176,Clp, N-terminal;IPR018368,ClpA/B, conserved site 1	-	GO:0042026,biological_process,protein refolding;GO:0005737,cellular_component,cytoplasm;GO:0009408,biological_process,response to heat;GO:0016485,biological_process,protein processing;GO:0019538,biological_process,protein metabolic process;GO:0000166,molecular_function,nucleotide binding;GO:0005524,molecular_function,ATP binding	-
D7M10_RS23650	20.4162	18.8161	20.3835	12.0718	14.5106	8.10829	0.664786	2.68139	7.66051	0.0141797	0.483131	A0A176VAC4,Pilus assembly protein	-	PF16732,Type IV minor pilin ComP, DNA uptake sequence receptor;PF07963,Prokaryotic N-terminal methylation motif	IPR012902,Prokaryotic N-terminal methylation site;IPR031982,Type IV minor pilin ComP	-	-	-
D7M10_RS23790	55.3815	39.9977	46.5712	23.736	24.065	34.341	0.66927	3.74219	12.126	0.00326601	0.416657	A0A176VBY0,Uncharacterized protein	-	-	-	-	-	-
D7M10_RS23935	1.79019	2.36806	1.36659	2.86974	3.05366	3.09834	-0.816157	2.25152	9.99608	0.00633383	0.437209	A0A176VA95,4-hydroxyphenylpyruvate dioxygenase	-	PF00903,lyoxalase/Bleomycin resistance protein/Dioxygenase superfamily;PF01261,Xylose isomerase-like TIM barrel;PF14696,Hydroxyphenylpyruvate dioxygenase, HPPD, N-terminal	IPR036237,Xylose isomerase-like superfamily;IPR004360,Glyoxalase/fosfomycin resistance/dioxygenase domain;IPR037523,Vicinal oxygen chelate (VOC) domain;IPR013022,Xylose isomerase-like, TIM barrel domain;IPR029068,Glyoxalase/Bleomycin resistance protein/Dihydroxybiphenyl dioxygenase	-	GO:0055114,biological_process,oxidation-reduction process;GO:0051213,molecular_function,dioxygenase activity	-
D7M10_RS24015	43.7203	44.142	56.3229	26.438	39.1897	30.6588	0.473216	4.85071	7.63144	0.0143315	0.483131	A0A176VB94,ABC transporter substrate-binding protein	-	PF09849,Uncharacterized protein conserved in bacteria (DUF2076)	IPR018648,Protein of unknown function DUF2076	-	-	-
D7M10_RS24055	78.3898	63.4396	41.8133	36.5284	40.0212	41.7577	0.516182	3.41587	5.34901	0.0350618	0.544863	W2DBB8,Uncharacterized protein	-	PF10981,Protein of unknown function (DUF2788)	IPR021249,Protein of unknown function DUF2788	-	GO:0016021,cellular_component,integral component of membrane;GO:0016020,cellular_component,membrane	-
D7M10_RS24075	22.5922	18.3855	20.4381	12.6457	15.7608	15.806	0.360527	5.37733	5.70313	0.0302634	0.538296	A0A176VB83,Hybrid sensor histidine kinase/response regulator	-	PF00072,Response regulator receiver domain;PF07696,7TMR-DISM extracellular 2;PF07695,7TM diverse intracellular signalling;PF00512,His Kinase A (phospho-acceptor) domain;PF02518,Histidine kinase-, DNA gyrase B-, and HSP90-like ATPase	IPR005467,Histidine kinase domain;IPR011623,7TM-DISM receptor, extracellular domain, type 1;IPR001789,Signal transduction response regulator, receiver domain;IPR003661,Signal transduction histidine kinase, dimerisation/phosphoacceptor domain;IPR036890,Histidine kinase/HSP90-like ATPase superfamily;IPR004358,Signal transduction histidine kinase-related protein, C-terminal;IPR011006,CheY-like super…	-	GO:0016301,molecular_function,kinase activity;GO:0007165,biological_process,signal transduction;GO:0023014,biological_process,signal transduction by protein phosphorylation;GO:0000160,biological_process,phosphorelay signal transduction system;GO:0005622,cellular_component,intracellular;GO:0016021,cellular_component,integral component of membrane;GO:0000155,molecular_function,phosphorelay sensor k…	-
D7M10_RS24140	51.8417	53.903	49.9161	69.2277	59.9323	60.2313	-0.405763	5.86789	6.52015	0.0218194	0.519928	A0A1V2J385,PhoH family protein	WP_029292238.1,PhoH family protein	-	IPR003714,PhoH-like protein;IPR027417,P-loop containing nucleoside triphosphate hydrolase	-	GO:0005524,molecular_function,ATP binding	-
D7M10_RS24305	184.117	138.609	169.957	74.7478	117.238	147.465	0.433457	6.46067	5.19197	0.0376684	0.553061	A0A1V2IW82,Nucleoside-diphosphate sugar epimerase	WP_076964942.1,oxidoreductase	-	IPR036291,NAD(P)-binding domain superfamily;IPR016040,NAD(P)-binding domain	-	-	-
ppa	54.32	63.4277	87.2408	90.8866	87.3695	100.778	-0.5627	5.42696	9.62745	0.00714971	0.437209	A0A1H1MWB2,Inorganic pyrophosphatase	WP_003176323.1,inorganic diphosphatase	-	IPR008162,Inorganic pyrophosphatase;IPR036649,Inorganic pyrophosphatase superfamily	-	GO:0016787,molecular_function,hydrolase activity;GO:0005737,cellular_component,cytoplasm;GO:0004427,molecular_function,inorganic diphosphatase activity;GO:0046872,molecular_function,metal ion binding;GO:0006796,biological_process,phosphate-containing compound metabolic process;GO:0000287,molecular_function,magnesium ion binding	-
clsB	1.9919	1.90057	2.14006	0.977121	0.657625	1.06588	1.02887	1.02942	8.63526	0.0100142	0.444444	A0A1H4U3H5,Cardiolipin synthase B	WP_070995293.1,cardiolipin synthase ClsB	-	IPR001736,Phospholipase D/Transphosphatidylase;IPR030872,Cardiolipin synthase B;IPR025202,Phospholipase D-like domain	-	GO:0006629,biological_process,lipid metabolic process;GO:0008654,biological_process,phospholipid biosynthetic process;GO:0016780,molecular_function,phosphotransferase activity, for other substituted phosphate groups;GO:0003824,molecular_function,catalytic activity;GO:0016740,molecular_function,transferase activity;GO:0032049,biological_process,cardiolipin biosynthetic process;GO:0008808,molecular…	-
secY	356.914	387.293	408.338	484.242	481.318	438.113	-0.404555	9.1552	7.75172	0.0137152	0.478901	A0A075PJ40,Protein translocase subunit SecY	WP_038443739.1,preprotein translocase subunit SecY	PF00344,SecY translocase	IPR026593,Protein translocase subunit SecY;IPR030659,SecY conserved site;IPR023201,SecY domain superfamily;IPR002208,SecY/SEC61-alpha family	ENOG4105CGG,-;COG0201,Preprotein translocase subunit SecY	GO:0006605,biological_process,protein targeting;GO:0015031,biological_process,protein transport;GO:0065002,biological_process,intracellular protein transmembrane transport;GO:0005622,cellular_component,intracellular;GO:0043952,biological_process,protein transport by the Sec complex;GO:0016020,cellular_component,membrane;GO:0005886,cellular_component,plasma membrane;GO:0016021,cellular_component,i…	K03076,ko03070,Bacterial secretion system;K03076,ko03060,Protein export;K03076,ko02024,Quorum sensing
rplO	380.491	393.227	488.862	589.557	550.703	482.832	-0.487516	7.73182	9.00853	0.00880511	0.437209	A0A0W0M165,50S ribosomal protein L15	WP_003176407.1,50S ribosomal protein L15	PF00828,Ribosomal proteins 50S-L15, 50S-L18e, 60S-L27A	IPR005749,Ribosomal protein L15, bacterial-type;IPR036227,Ribosomal L18e/L15P superfamily;IPR021131,Ribosomal protein L18e/L15P;IPR030878,Ribosomal protein L15	-	GO:0019843,molecular_function,rRNA binding;GO:0003735,molecular_function,structural constituent of ribosome;GO:0003723,molecular_function,RNA binding;GO:0005840,cellular_component,ribosome;GO:0015934,cellular_component,large ribosomal subunit;GO:0006412,biological_process,translation;GO:0030529,,	-
rpmD	129.919	128.911	145.574	236.851	158.276	149.591	-0.564614	4.83344	7.3872	0.0162232	0.49876	A0A1H1PZ40,50S ribosomal protein L30	WP_003176408.1,50S ribosomal protein L30	-	IPR016082,Ribosomal protein L30, ferredoxin-like fold domain;IPR005996,Ribosomal protein L30, bacterial-type;IPR036919,Ribosomal protein L30, ferredoxin-like fold domain superfamily	-	GO:0005840,cellular_component,ribosome;GO:0015934,cellular_component,large ribosomal subunit;GO:0030529,,;GO:0003735,molecular_function,structural constituent of ribosome;GO:0006412,biological_process,translation	-
rpsE	98.2352	93.1436	99.1255	144.033	109.785	100.261	-0.417091	5.76833	5.32115	0.0354754	0.546321	A0A1V3T1Y0,30S ribosomal protein S5	WP_003186035.1,30S ribosomal protein S5	-	IPR000851,Ribosomal protein S5;IPR013810,Ribosomal protein S5, N-terminal;IPR005712,Ribosomal protein S5, bacterial-type;IPR014721,Ribosomal protein S5 domain 2-type fold, subgroup;IPR020568,Ribosomal protein S5 domain 2-type fold;IPR005324,Ribosomal protein S5, C-terminal;IPR018192,Ribosomal protein S5, N-terminal, conserved site	-	GO:0019843,molecular_function,rRNA binding;GO:0003735,molecular_function,structural constituent of ribosome;GO:0003723,molecular_function,RNA binding;GO:0005840,cellular_component,ribosome;GO:0015935,cellular_component,small ribosomal subunit;GO:0006412,biological_process,translation;GO:0030529,,	-
rplB	227.103	232.945	261.984	290.729	304.598	290.498	-0.413239	7.797	8.46235	0.010638	0.44487	A0A0W0M149,50S ribosomal protein L2	WP_003176423.1,50S ribosomal protein L2	PF03947,Ribosomal Proteins L2, C-terminal domain;PF00181,Ribosomal Proteins L2, RNA binding domain	IPR022671,Ribosomal protein L2, conserved site;IPR008991,Translation protein SH3-like domain superfamily;IPR014726,Ribosomal protein L2, domain 3;IPR022666,Ribosomal Proteins L2, RNA binding domain;IPR005880,Ribosomal protein L2, bacterial/organellar-type;IPR002171,Ribosomal protein L2;IPR022669,Ribosomal protein L2, C-terminal;IPR014722,Ribosomal protein L2, domain 2;IPR012340,Nucleic acid-bindi…	-	GO:0019843,molecular_function,rRNA binding;GO:0016740,molecular_function,transferase activity;GO:0003735,molecular_function,structural constituent of ribosome;GO:0003723,molecular_function,RNA binding;GO:0005840,cellular_component,ribosome;GO:0005622,cellular_component,intracellular;GO:0015934,cellular_component,large ribosomal subunit;GO:0006412,biological_process,translation;GO:0030529,,	-
rplW	699.204	620.727	789.312	850.049	869.083	715.151	-0.330913	7.83535	4.56132	0.0492857	0.582424	A0A1I7KQ35,50S ribosomal protein L23	WP_002555488.1,50S ribosomal protein L23	-	IPR013025,Ribosomal protein L25/L23;IPR012678,Ribosomal protein L23/L15e core domain superfamily;IPR012677,Nucleotide-binding alpha-beta plait domain superfamily	-	GO:0019843,molecular_function,rRNA binding;GO:0003735,molecular_function,structural constituent of ribosome;GO:0003723,molecular_function,RNA binding;GO:0005840,cellular_component,ribosome;GO:0005622,cellular_component,intracellular;GO:0006412,biological_process,translation;GO:0030529,,	-
rplD	214.459	197.864	247.074	298.359	262.494	228.303	-0.387857	7.19798	5.416	0.0340901	0.544863	A0A176V6F6,50S ribosomal protein L4	-	PF00573,Ribosomal protein L4/L1 family	IPR023574,Ribosomal protein L4 domain superfamily;IPR002136,Ribosomal protein L4/L1e;IPR013005,50S ribosomal protein uL4	-	GO:0019843,molecular_function,rRNA binding;GO:0003735,molecular_function,structural constituent of ribosome;GO:0003723,molecular_function,RNA binding;GO:0005840,cellular_component,ribosome;GO:0006412,biological_process,translation;GO:0030529,,	-
rplA	240.666	223.773	263.076	312.959	280.417	285.87	-0.397882	7.55271	7.04197	0.0178521	0.505119	A0A1B5CUF7,50S ribosomal protein L1	WP_003176434.1,50S ribosomal protein L1	PF00687,Ribosomal protein L1p/L10e family	IPR005878,Ribosomal protein L1, bacterial-type;IPR023674,Ribosomal protein L1-like;IPR028364,Ribosomal protein L1/ribosomal biogenesis protein;IPR023673,Ribosomal protein L1, conserved site;IPR002143,Ribosomal protein L1;IPR016095,Ribosomal protein L1, 3-layer alpha/beta-sandwich	-	GO:0006417,biological_process,regulation of translation;GO:0000049,molecular_function,tRNA binding;GO:0003735,molecular_function,structural constituent of ribosome;GO:0003723,molecular_function,RNA binding;GO:0005840,cellular_component,ribosome;GO:0019843,molecular_function,rRNA binding;GO:0015934,cellular_component,large ribosomal subunit;GO:0006412,biological_process,translation;GO:0030529,,	-
D7M10_RS24940	24.5551	23.7932	26.364	29.6507	41.0474	24.2469	-0.459574	4.96018	6.14799	0.0252737	0.519928	A0A1H5MIX5,Anhydro-N-acetylmuramic acid kinase	-	-	IPR005338,Anhydro-N-acetylmuramic acid kinase	-	GO:0005975,biological_process,carbohydrate metabolic process;GO:0016301,molecular_function,kinase activity;GO:0097175,biological_process,1,6-anhydro-N-acetyl-beta-muramic acid catabolic process;GO:0006040,biological_process,amino sugar metabolic process;GO:0009254,biological_process,peptidoglycan turnover;GO:0005524,molecular_function,ATP binding;GO:0016740,molecular_function,transferase activity…	-
trpD	59.0752	56.7802	61.349	76.3698	89.5586	57.8121	-0.456161	6.14435	6.98007	0.0182765	0.505119	W2DJ36,Anthranilate phosphoribosyltransferase	WP_032858515.1,anthranilate phosphoribosyltransferase	PF00591,lycosyl transferase family, a/b domain;PF02885,lycosyl transferase family, helical bundle domain	IPR035902,Nucleoside phosphorylase/phosphoribosyltransferase catalytic domain superfamily;IPR000312,Glycosyl transferase, family 3;IPR036320,Glycosyl transferase family 3, N-terminal domain superfamily;IPR017459,Glycosyl transferase family 3, N-terminal domain;IPR005940,Anthranilate phosphoribosyl transferase	-	GO:0008652,biological_process,cellular amino acid biosynthetic process;GO:0016757,molecular_function,transferase activity, transferring glycosyl groups;GO:0004048,molecular_function,anthranilate phosphoribosyltransferase activity;GO:0016740,molecular_function,transferase activity;GO:0046872,molecular_function,metal ion binding;GO:0000162,biological_process,tryptophan biosynthetic process;GO:00002…	-
D7M10_RS25055	3.43079	4.29853	3.49199	1.84325	2.18145	2.83025	0.600288	1.81747	4.90002	0.0424729	0.564242	A0A1H5ML88,Spermidine/putrescine import ATP-binding protein PotA	WP_029296791.1,ABC transporter ATP-binding protein	-	IPR008995,Molybdate/tungstate binding, C-terminal;IPR003439,ABC transporter-like;IPR027417,P-loop containing nucleoside triphosphate hydrolase;IPR005893,Spermidine/putrescine ABC transporter, ATP-binding subunit;IPR003593,AAA+ ATPase domain;IPR017871,ABC transporter, conserved site;IPR013611,Transport-associated OB, type 2	-	GO:0022857,molecular_function,transmembrane transporter activity;GO:0016787,molecular_function,hydrolase activity;GO:1902047,biological_process,polyamine transmembrane transport;GO:0015846,biological_process,polyamine transport;GO:0015417,molecular_function,polyamine-transporting ATPase activity;GO:0055085,biological_process,transmembrane transport;GO:0043190,cellular_component,ATP-binding casset…	-
D7M10_RS25090	94.6968	51.1498	63.0647	50.0756	35.0413	42.9834	0.568802	5.84168	6.44472	0.0248932	0.519928	A0A176V0Q0,Aminoglycoside phosphotransferase	-	PF01636,Phosphotransferase enzyme family	IPR011009,Protein kinase-like domain superfamily;IPR002575,Aminoglycoside phosphotransferase	-	GO:0016740,molecular_function,transferase activity	-
D7M10_RS25265	20.6533	20.8524	28.2393	27.9775	27.5582	27.1347	-0.366309	5.50912	4.93605	0.041815	0.564242	W2DLD1,Acyl-CoA dehydrogenase	WP_032858580.1,acyl-CoA dehydrogenase	PF00441,Acyl-CoA dehydrogenase, C-terminal domain;PF12806,Acetyl-CoA dehydrogenase C-terminal like;PF02771,Acyl-CoA dehydrogenase, N-terminal domain;PF12418,Acyl-CoA dehydrogenase N terminal;PF02770,Acyl-CoA dehydrogenase, middle domain	IPR036250,Acyl-CoA dehydrogenase-like, C-terminal;IPR009100,Acyl-CoA dehydrogenase/oxidase, N-terminal and middle domain superfamily;IPR013786,Acyl-CoA dehydrogenase/oxidase, N-terminal;IPR037069,Acyl-CoA dehydrogenase/oxidase, N-terminal domain superfamily;IPR020953,Acyl-CoA dehydrogenase, N-terminal, bacteria;IPR009075,Acyl-CoA dehydrogenase/oxidase C-terminal;IPR006091,Acyl-CoA oxidase/dehydro…	-	GO:0055114,biological_process,oxidation-reduction process;GO:0016491,molecular_function,oxidoreductase activity;GO:0016627,molecular_function,oxidoreductase activity, acting on the CH-CH group of donors;GO:0050660,molecular_function,flavin adenine dinucleotide binding;GO:0008152,biological_process,metabolic process	-
D7M10_RS25280	79.3577	76.8644	129.122	168.418	240.334	97.3466	-0.948435	7.91292	7.75165	0.0251331	0.519928	W2DJ44,Acyl-CoA dehydrogenase	WP_029296902.1,acyl-CoA dehydrogenase	PF00441,Acyl-CoA dehydrogenase, C-terminal domain;PF12806,Acetyl-CoA dehydrogenase C-terminal like;PF02771,Acyl-CoA dehydrogenase, N-terminal domain;PF12418,Acyl-CoA dehydrogenase N terminal;PF02770,Acyl-CoA dehydrogenase, middle domain	IPR036250,Acyl-CoA dehydrogenase-like, C-terminal;IPR009100,Acyl-CoA dehydrogenase/oxidase, N-terminal and middle domain superfamily;IPR013786,Acyl-CoA dehydrogenase/oxidase, N-terminal;IPR037069,Acyl-CoA dehydrogenase/oxidase, N-terminal domain superfamily;IPR020953,Acyl-CoA dehydrogenase, N-terminal, bacteria;IPR009075,Acyl-CoA dehydrogenase/oxidase C-terminal;IPR006091,Acyl-CoA oxidase/dehydro…	-	GO:0055114,biological_process,oxidation-reduction process;GO:0016491,molecular_function,oxidoreductase activity;GO:0016627,molecular_function,oxidoreductase activity, acting on the CH-CH group of donors;GO:0050660,molecular_function,flavin adenine dinucleotide binding;GO:0008152,biological_process,metabolic process	-
bioF	3.45465	3.93304	3.66278	1.21048	2.29695	3.10508	0.635563	1.86108	4.5476	0.0495875	0.582424	A0A1S1V1D9,8-amino-7-oxononanoate synthase	WP_029296912.1,8-amino-7-oxononanoate synthase	-	IPR015422,Pyridoxal phosphate-dependent transferase domain 1;IPR015424,Pyridoxal phosphate-dependent transferase;IPR001917,Aminotransferase, class-II, pyridoxal-phosphate binding site;IPR004723,8-amino-7-oxononanoate synthase, Archaea/Proteobacteria type;IPR004839,Aminotransferase, class I/classII;IPR015421,Pyridoxal phosphate-dependent transferase, major domain;IPR022834,8-amino-7-oxononanoate s…	-	GO:0030170,molecular_function,pyridoxal phosphate binding;GO:0008152,biological_process,metabolic process;GO:0008710,molecular_function,8-amino-7-oxononanoate synthase activity;GO:0009102,biological_process,biotin biosynthetic process;GO:0003824,molecular_function,catalytic activity;GO:0016740,molecular_function,transferase activity;GO:0009058,biological_process,biosynthetic process	-
D7M10_RS25325	4.00341	2.71769	2.73131	1.55523	1.91554	1.7464	0.73266	1.34599	5.6121	0.03142	0.543066	A0A176V5Y1,Stress response kinase A	WP_032858595.1,serine/threonine protein kinase	PF01636,Phosphotransferase enzyme family	IPR032882,SrkA/RdoA protein kinase;IPR011009,Protein kinase-like domain superfamily;IPR002575,Aminoglycoside phosphotransferase	-	GO:0016301,molecular_function,kinase activity;GO:0005737,cellular_component,cytoplasm;GO:0016740,molecular_function,transferase activity;GO:0046872,molecular_function,metal ion binding;GO:0016310,biological_process,phosphorylation;GO:0004674,molecular_function,protein serine/threonine kinase activity;GO:0006950,biological_process,response to stress;GO:0006468,biological_process,protein phosphoryl…	-
D7M10_RS25420	341.621	492.456	556.108	605.686	739.98	479.215	-0.507873	8.08008	6.19991	0.026534	0.519928	A0A176V611,ATP-dependent zinc protease	-	PF05618,Putative ATP-dependant zinc protease	IPR021109,Aspartic peptidase domain superfamily	-	GO:0006508,biological_process,proteolysis;GO:0008233,molecular_function,peptidase activity	-
D7M10_RS25465	5.82007	4.65817	4.67424	2.95551	3.12514	4.45714	0.407396	3.70104	4.54789	0.0495809	0.582424	A0A1H4V8Y4,Sarcosine oxidase subunit alpha	-	-	IPR023753,FAD/NAD(P)-binding domain;IPR036188,FAD/NAD(P)-binding domain superfamily;IPR006222,Aminomethyltransferase, folate-binding domain;IPR013977,Glycine cleavage T-protein, C-terminal barrel domain;IPR000103,Pyridine nucleotide-disulphide oxidoreductase, class-II;IPR029043,Glycine cleavage T-protein/YgfZ, C-terminal;IPR027266,GTP-binding protein TrmE/Glycine cleavage system T protein, domain…	-	GO:0055114,biological_process,oxidation-reduction process;GO:0016491,molecular_function,oxidoreductase activity;GO:0008115,molecular_function,sarcosine oxidase activity;GO:0046653,biological_process,tetrahydrofolate metabolic process	-
dgcB	1.62004	1.32928	1.00273	0.368203	0.530037	1.0104	0.923016	1.0433	5.5353	0.0324358	0.544863	A0A176V638,	-	PF11982,omain of unknown function (DUF3483);PF02754,Cysteine-rich domain;PF13183,4Fe-4S dicluster domain	IPR004017,Cysteine-rich domain;IPR009051,Alpha-helical ferredoxin;IPR017896,4Fe-4S ferredoxin-type, iron-sulphur binding domain;IPR021872,Protein of unknown function DUF3483;IPR017900,4Fe-4S ferredoxin, iron-sulphur binding, conserved site	-	GO:0051536,molecular_function,iron-sulfur cluster binding;GO:0016021,cellular_component,integral component of membrane;GO:0016020,cellular_component,membrane	-
D7M10_RS25565	12.6866	15.5146	18.1698	19.8945	19.4548	20.0322	-0.469938	2.88256	4.89581	0.0425506	0.564242	A0A176V8C0,Uncharacterized protein	-	PF11215,Protein of unknown function (DUF3010)	IPR021378,Protein of unknown function DUF3010	-	-	-
D7M10_RS25690	241.452	264.032	366.065	378.645	392.084	341.488	-0.473286	7.23727	7.53668	0.0148395	0.483131	A0A176V637,Acyltransferase	-	PF13673,Acetyltransferase (GNAT) domain	IPR016181,Acyl-CoA N-acyltransferase;IPR000182,GNAT domain	-	GO:0008080,molecular_function,N-acetyltransferase activity;GO:0016746,molecular_function,transferase activity, transferring acyl groups;GO:0016740,molecular_function,transferase activity	-
D7M10_RS25915	7.91979	18.1557	12.7154	12.7849	30.1938	25.2573	-0.893144	2.45843	7.28914	0.0181432	0.505119	A0A1H4VJH3,Malonate decarboxylase acyl carrier protein	WP_029300430.1,malonate decarboxylase subunit delta	-	IPR023439,Malonate decarboxylase/citrate lyase acyl carrier protein;IPR009662,Malonate decarboxylase delta subunit	-	GO:0005737,cellular_component,cytoplasm;GO:0006633,biological_process,fatty acid biosynthetic process;GO:0000036,molecular_function,acyl carrier activity	-
mdcA	27.7772	39.3788	34.2424	49.5362	87.6267	38.9256	-0.898677	6.28648	11.3662	0.00653981	0.437209	A0A1V2J8Y0,Malonate decarboxylase subunit alpha	WP_076963175.1,malonate decarboxylase subunit alpha	-	IPR037171,NagB/RpiA transferase-like;IPR005777,Acetyl-S-ACP:malonate ACP transferase	-	-	-
D7M10_RS25930	9.03711	15.2705	16.4255	14.311	26.607	20.7249	-0.690177	3.64396	8.03326	0.0132304	0.472596	A0A176V5J2,Uncharacterized protein	-	-	-	-	GO:0016021,cellular_component,integral component of membrane;GO:0016020,cellular_component,membrane	-
gshB	96.5958	89.8061	97.9265	66.4772	58.7313	59.703	0.496353	6.21646	10.5566	0.00528854	0.437209	A0A1H4VK90,Glutathione synthetase	WP_029300457.1,glutathione synthase	-	IPR004215,Prokaryotic glutathione synthetase, N-terminal;IPR013815,ATP-grasp fold, subdomain 1;IPR006284,Glutathione synthetase, prokaryotic;IPR004218,Prokaryotic glutathione synthetase, ATP-binding;IPR016185,Pre-ATP-grasp domain superfamily;IPR011761,ATP-grasp fold	-	GO:0006750,biological_process,glutathione biosynthetic process;GO:0046872,molecular_function,metal ion binding;GO:0016874,molecular_function,ligase activity;GO:0005829,cellular_component,cytosol;GO:0004363,molecular_function,glutathione synthase activity;GO:0000166,molecular_function,nucleotide binding;GO:0005524,molecular_function,ATP binding	-
ruvX	25.7664	21.8459	27.1134	24.0303	35.1785	36.9316	-0.472041	3.65643	6.6288	0.0209159	0.519928	A0A1H5ASC4,Putative pre-16S rRNA nuclease	WP_005792259.1,Holliday junction resolvase RuvX	-	IPR005227,Putative pre-16S rRNA nuclease;IPR012337,Ribonuclease H-like superfamily;IPR037027,YqgF/RNase H-like domain superfamily;IPR006641,YqgF/RNase H-like domain	-	GO:0042254,biological_process,ribosome biogenesis;GO:0000967,biological_process,rRNA 5'-end processing;GO:0016787,molecular_function,hydrolase activity;GO:0005737,cellular_component,cytoplasm;GO:0016788,molecular_function,hydrolase activity, acting on ester bonds;GO:0006364,biological_process,rRNA processing;GO:0004518,molecular_function,nuclease activity;GO:0090305,biological_process,nucleic aci…	-
pyrR	51.0468	48.4886	58.0616	45.3903	78.2795	69.8561	-0.399323	4.89535	5.11227	0.0387633	0.553061	A0A176V732,Bifunctional pyr operon transcriptional regulator/uracil phosphoribosyltransferase	-	PF00156,Phosphoribosyl transferase domain	IPR029057,Phosphoribosyltransferase-like;IPR000836,Phosphoribosyltransferase domain	-	GO:0016757,molecular_function,transferase activity, transferring glycosyl groups;GO:0016740,molecular_function,transferase activity;GO:0009116,biological_process,nucleoside metabolic process	-
D7M10_RS26130	7.45539	6.26942	8.73725	7.59762	13.1525	9.1361	-0.51883	3.71568	6.64523	0.0207831	0.519928	A0A176V717,Peptidase M16	-	PF05193,Peptidase M16 inactive domain	IPR011249,Metalloenzyme, LuxS/M16 peptidase-like;IPR007863,Peptidase M16, C-terminal	-	GO:0003824,molecular_function,catalytic activity;GO:0046872,molecular_function,metal ion binding	-
D7M10_RS26260	3.02769	1.65868	2.8384	1.00504	1.40293	1.27905	0.903418	1.10641	6.65194	0.0207291	0.519928	A0A1H4VRK1,Iron	WP_029289373.1,putative 2-aminoethylphosphonate ABC transporter ATP-binding protein	-	IPR017666,2-aminoethylphosphonate ABC transport system, ATP-binding component PhnT2;IPR008995,Molybdate/tungstate binding, C-terminal;IPR003439,ABC transporter-like;IPR027417,P-loop containing nucleoside triphosphate hydrolase;IPR003593,AAA+ ATPase domain;IPR017871,ABC transporter, conserved site;IPR013611,Transport-associated OB, type 2	-	GO:0022857,molecular_function,transmembrane transporter activity;GO:0055085,biological_process,transmembrane transport;GO:0043190,cellular_component,ATP-binding cassette (ABC) transporter complex;GO:0016887,molecular_function,ATPase activity;GO:0000166,molecular_function,nucleotide binding;GO:0005524,molecular_function,ATP binding	-
D7M10_RS26400	7.46653	7.23849	5.81154	4.70917	4.15679	4.14228	0.535653	2.4745	5.34263	0.0351561	0.544863	A0A176V544,AraC family transcriptional regulator	-	PF12833,Helix-turn-helix domain;PF01965,J-1/PfpI family	IPR029062,Class I glutamine amidotransferase-like;IPR002818,DJ-1/PfpI;IPR009057,Homeobox-like domain superfamily;IPR018062,HTH domain AraC-type, conserved site;IPR018060,DNA binding HTH domain, AraC-type	-	GO:0006355,biological_process,regulation of transcription, DNA-templated;GO:0043565,molecular_function,sequence-specific DNA binding;GO:0003700,molecular_function,DNA binding transcription factor activity;GO:0003677,molecular_function,DNA binding;GO:0006351,biological_process,transcription, DNA-templated	-
D7M10_RS26555	425.075	622.394	667.681	649.064	830.755	726.61	-0.471783	7.70722	7.16496	0.0170422	0.49876	A0A176V3B3,Ribonucleotide reductase	-	PF09498,Protein of unknown function (DUF2388)	IPR012661,Conserved hypothetical protein CHP02448	-	-	-
D7M10_RS26630	27.3421	22.899	27.8298	16.4519	20.1292	17.595	0.410975	3.32622	5.10527	0.0388795	0.553093	A0A176V377,EVE domain-containing protein	-	PF01878,VE domain	IPR002740,EVE domain;IPR015947,PUA-like superfamily	-	-	-
D7M10_RS26635	307.709	275.444	189.471	178.487	151.481	164.81	0.521015	7.66688	7.7135	0.0141736	0.483131	A0A176V2Y7,Efflux transporter periplasmic adaptor subunit	-	PF13533,Biotin-lipoyl like;PF13437,HlyD family secretion protein	-	-	-	-
D7M10_RS26760	16.5763	16.2043	11.8282	7.60596	6.51508	12.6716	0.617952	2.96601	5.92259	0.027672	0.528652	A0A176V4W6,Uncharacterized protein	-	PF09335,SNARE associated Golgi protein	IPR032816,SNARE associated Golgi protein	-	GO:0016021,cellular_component,integral component of membrane;GO:0016020,cellular_component,membrane	-
D7M10_RS28690	1031.5	1401.61	1612.01	1341.75	1782.22	1875.43	-0.41113	7.73547	5.49556	0.0329763	0.544863	A0A075PD62,Uncharacterized protein	WP_038444439.1,hypothetical protein	PF01894,Uncharacterised protein family UPF0047	IPR001602,Uncharacterised protein family UPF0047;IPR035917,YjbQ-like superfamily	-	-	-
dadA	87.6573	74.1128	73.7426	56.4505	56.2305	60.5506	0.323948	6.46608	4.81526	0.0440687	0.567266	A0A1S1V335,D-amino acid dehydrogenase	WP_029289774.1,D-amino acid dehydrogenase small subunit	-	IPR006076,FAD dependent oxidoreductase;IPR036188,FAD/NAD(P)-binding domain superfamily;IPR023080,D-amino acid dehydrogenase DadA	-	GO:0019478,biological_process,D-amino acid catabolic process;GO:0055114,biological_process,oxidation-reduction process;GO:0016491,molecular_function,oxidoreductase activity;GO:0008718,molecular_function,D-amino-acid dehydrogenase activity	-
D7M10_RS27060	27.1037	19.9237	31.8955	13.1761	23.2554	14.815	0.512548	4.80138	6.13621	0.0259159	0.519928	A0A176V998,FAD-dependent oxidoreductase	-	PF13450,NAD(P)-binding Rossmann-like domain;PF00890,AD binding domain;PF01266,AD dependent oxidoreductase;PF01494,AD binding domain	IPR006076,FAD dependent oxidoreductase;IPR036188,FAD/NAD(P)-binding domain superfamily	-	GO:0055114,biological_process,oxidation-reduction process;GO:0016491,molecular_function,oxidoreductase activity	-
D7M10_RS27065	234.62	166.395	284.819	113.593	174.394	116.791	0.64529	5.39723	10.3753	0.00576596	0.437209	A0A176V8Q0,Uncharacterized protein	-	PF06568,omain of unknown function (DUF1127)	IPR009506,Protein of unknown function DUF1127	-	-	-
D7M10_RS27185	35.4558	26.608	25.6808	18.7398	17.7559	24.0822	0.414584	4.3986	5.24554	0.0366266	0.553061	A0A1V2J709,NAD	WP_076963443.1,NAD(P)-dependent oxidoreductase	-	IPR001509,NAD-dependent epimerase/dehydratase;IPR036291,NAD(P)-binding domain superfamily	-	GO:0050662,molecular_function,coenzyme binding;GO:0003824,molecular_function,catalytic activity	-
D7M10_RS27225	26.8251	30.0748	32.2721	19.2781	16.6683	17.7598	0.610394	4.4733	13.0071	0.00252552	0.388815	A0A176V973,Type VI secretion-associated lipoprotein TagQ	-	PF13441,YMGG-like Gly-zipper	IPR027367,YMGG-like Gly-zipper	-	-	-
D7M10_RS27265	4.73609	3.25227	3.29182	1.79777	2.75081	2.50791	0.559391	2.02941	4.57335	0.0490228	0.581441	A0A1H5AK54,Type VI secretion system protein ImpK	WP_032856783.1,type VI secretion system protein TssL	-	IPR017732,Type IV / VI secretion system, DotU;IPR036737,OmpA-like domain superfamily;IPR017733,Type VI secretion system peptidoglycan-associated domain;IPR038522,Type IV / VI secretion system, DotU superfamily;IPR006665,OmpA-like domain	-	GO:0016021,cellular_component,integral component of membrane;GO:0016020,cellular_component,membrane	-
D7M10_RS27380	432.356	475.359	535.519	303.695	339.069	385.651	0.376633	6.10698	6.15379	0.0252152	0.519928	W2DNZ8,Rubredoxin	WP_032856748.1,rubredoxin	PF00301,Rubredoxin	IPR024922,Rubredoxin;IPR024934,Rubredoxin-like domain;IPR018527,Rubredoxin, iron-binding site;IPR024935,Rubredoxin domain	-	GO:0055114,biological_process,oxidation-reduction process;GO:0009055,molecular_function,electron transfer activity;GO:0022900,biological_process,electron transport chain;GO:0046872,molecular_function,metal ion binding;GO:0005506,molecular_function,iron ion binding	-
D7M10_RS27420	55.8157	71.8048	60.298	70.2676	79.3754	78.7991	-0.391358	5.97524	6.19684	0.0247861	0.519928	A0A176V7V8,Two-component system response regulator	-	PF00072,Response regulator receiver domain	IPR001789,Signal transduction response regulator, receiver domain;IPR011006,CheY-like superfamily	-	GO:0000160,biological_process,phosphorelay signal transduction system;GO:0005622,cellular_component,intracellular	-
D7M10_RS27495	22.964	26.9638	23.9912	12.364	19.4162	15.6412	0.537061	4.20306	9.14773	0.00839761	0.437209	A0A176V9C5,LysR family transcriptional regulator	-	PF00126,Bacterial regulatory helix-turn-helix protein, lysR family;PF03466,LysR substrate binding domain	IPR000847,Transcription regulator HTH, LysR;IPR019793,Peroxidases heam-ligand binding site;IPR036390,Winged helix DNA-binding domain superfamily;IPR036388,Winged helix-like DNA-binding domain superfamily;IPR005119,LysR, substrate-binding	-	GO:0006355,biological_process,regulation of transcription, DNA-templated;GO:0003700,molecular_function,DNA binding transcription factor activity;GO:0003677,molecular_function,DNA binding;GO:0006351,biological_process,transcription, DNA-templated	-
D7M10_RS27645	11.9594	12.679	18.0337	22.1496	24.0247	17.9035	-0.701363	3.02508	9.85602	0.00663062	0.437209	A0A176V7X5,GNAT family acetyltransferase	-	PF00583,Acetyltransferase (GNAT) family	IPR032962,Acetyltransferase HPA2/HPA3;IPR016181,Acyl-CoA N-acyltransferase;IPR000182,GNAT domain	-	GO:0008080,molecular_function,N-acetyltransferase activity;GO:0016746,molecular_function,transferase activity, transferring acyl groups;GO:0016740,molecular_function,transferase activity	-
D7M10_RS27670	66.4577	84.2599	86.1041	127.56	163.684	121.152	-0.91164	7.27627	29.7039	6.29e-05	0.101757	A0A1H5AT69,Biotin carboxylase /acetyl-CoA carboxylase carboxyltransferase subunit alpha	-	-	IPR005479,Carbamoyl-phosphate synthetase large subunit-like, ATP-binding domain;IPR011054,Rudiment single hybrid motif;IPR005482,Biotin carboxylase, C-terminal;IPR011764,Biotin carboxylation domain;IPR016185,Pre-ATP-grasp domain superfamily;IPR005481,Biotin carboxylase-like, N-terminal domain;IPR011761,ATP-grasp fold	-	GO:0000166,molecular_function,nucleotide binding;GO:0016740,molecular_function,transferase activity;GO:0046872,molecular_function,metal ion binding;GO:0005524,molecular_function,ATP binding	-
D7M10_RS27690	2.44547	2.60681	2.39912	5.91551	8.33312	8.21809	-1.69651	3.87084	90.8767	7.99e-08	0.000387793	A0A1H5ATP2,PAS domain S-box-containing protein/diguanylate cyclase	-	-	IPR000014,PAS domain;IPR000700,PAS-associated, C-terminal;IPR029787,Nucleotide cyclase;IPR035919,EAL domain superfamily;IPR035965,PAS domain superfamily;IPR013655,PAS fold-3;IPR001633,EAL domain;IPR000160,GGDEF domain;IPR001610,PAC motif	-	GO:0023014,biological_process,signal transduction by protein phosphorylation;GO:0000160,biological_process,phosphorelay signal transduction system;GO:0016020,cellular_component,membrane;GO:0000155,molecular_function,phosphorelay sensor kinase activity;GO:0005622,cellular_component,intracellular;GO:0016021,cellular_component,integral component of membrane	-
D7M10_RS27730	159.727	173.907	231.974	211.406	252.454	239.344	-0.428235	6.43797	6.94184	0.0185443	0.505383	A0A1V2JAF9,Cell wall assembly protein	WP_029290059.1,SMI1/KNR4 family protein	-	IPR037883,Knr4/Smi1-like domain superfamily;IPR018958,Knr4/Smi1-like domain	-	-	-
D7M10_RS27750	33.0351	17.7923	23.8081	14.0718	14.7321	17.9806	0.547218	3.0093	5.56594	0.032026	0.54321	A0A176V7Z2,Uncharacterized protein	-	PF11743,Protein of unknown function (DUF3301)	IPR021732,Protein of unknown function DUF3301	-	-	-
D7M10_RS00580	2725.28	2420.33	2490.1	1988.98	1832.49	1613.18	0.365113	7.386	5.46758	0.033363	0.544863	A0A0N8S405,Uncharacterized protein	-	-	-	-	-	-
D7M10_RS00585	1834.43	1672.55	1698.96	1266.37	1270.5	1087.74	0.400296	6.80054	6.94416	0.0185279	0.505383	-	-	-	-	-	-	-
rrf	785.152	738.578	701.847	411.896	411.367	317.551	0.840882	8.59504	27.6673	9.06e-05	0.109854	A0A0Q0DKW7,Uncharacterized protein	-	-	-	-	-	-
D7M10_RS02445	519.858	626.903	561.726	404.976	372.458	324.891	0.511744	5.3502	8.8633	0.00925453	0.437517	A0A0Q0EV52,Uncharacterized protein	-	-	-	-	-	-
D7M10_RS02450	477.918	561.759	442.597	315.779	339.184	320.977	0.490103	5.15579	9.02659	0.00875098	0.437209	A0A0Q0EV52,Uncharacterized protein	-	-	-	-	-	-
D7M10_RS03220	501.415	344.123	443.994	289.601	272.872	258.728	0.524035	4.75785	9.24197	0.008134	0.437209	A0A0N8S405,Uncharacterized protein	-	-	-	-	-	-
D7M10_RS03225	255.681	175.294	214.027	161.963	133.931	135.547	0.450082	3.7801	5.44406	0.0336923	0.544863	-	-	-	-	-	-	-
D7M10_RS03740	3067.6	2963.84	2972.68	1985.16	2152.15	2035.37	0.427953	7.7569	9.57731	0.0072697	0.437209	A0A2C8EK21,Uncharacterized protein	-	-	-	-	-	-
D7M10_RS03745	304.155	410.079	350.521	271.067	235.276	236.615	0.4012	4.54526	4.88986	0.0426607	0.564242	E1W4Y6,Uncharacterized protein	-	-	-	ENOG410ZZ63,-;ENOG41087M5,-	-	-
D7M10_RS03960	1094.3	814.423	882.379	710.102	642.765	576.057	0.405158	5.91742	5.79162	0.0291861	0.532262	A0A0N8S405,Uncharacterized protein	-	-	-	-	-	-
D7M10_RS03965	621.897	460.025	508.551	373.22	356.329	319.264	0.474916	5.06136	7.93054	0.0128543	0.465345	-	-	-	-	-	-	-
D7M10_RS04405	818.001	652.622	591.144	466.204	405.904	471.092	0.494987	5.40853	8.42279	0.0107869	0.444949	F1BCI2,Uncharacterized protein	-	-	-	-	-	-
D7M10_RS05065	234.599	241.594	230.316	164.752	128.539	141.227	0.577087	4.02537	10.3405	0.00566641	0.437209	-	-	-	-	-	-	-
D7M10_RS08910	270.196	276.983	293.577	161.963	219.941	165.793	0.507446	4.14059	9.08785	0.0085702	0.437209	-	-	-	-	-	-	-
D7M10_RS10185	505.78	489.079	380.703	321.579	278.92	359.592	0.400361	4.8896	5.13401	0.038405	0.553061	-	-	-	-	-	-	-
D7M10_RS11675	36.694	29.8395	35.9869	21.6966	7.57158	11.505	1.18549	0.96345	8.25011	0.0114654	0.444949	-	-	-	-	-	-	-
D7M10_RS16690	116.117	124.933	99.4373	66.8979	61.4361	62.7326	0.715014	2.7841	10.841	0.00483446	0.437209	-	-	-	-	-	-	-
D7M10_RS16700	1683.7	1759.72	1660.13	1143.13	1151.31	1366.67	0.364958	6.78922	6.13047	0.0254513	0.519928	-	-	-	-	-	-	-
D7M10_RS16705	8584.67	8747.4	8333.06	5486.21	5975.29	6588.72	0.394896	9.12289	8.288	0.0113124	0.444949	A0A2C8EPQ4,Uncharacterized protein	-	-	-	-	-	-
D7M10_RS18345	289.829	249.489	287.895	155.226	133.404	247.671	0.50739	4.13289	6.11102	0.0256501	0.519928	A0A098FSP1,Uncharacterized protein	-	-	-	-	-	-
D7M10_RS18350	533.693	552.03	512.339	288.717	347.728	395.439	0.521753	5.05408	11.1151	0.00443831	0.437209	-	-	-	-	-	-	-
D7M10_RS18685	35.7284	53.266	61.5565	19.952	28.2606	33.6067	0.774507	1.64338	6.40884	0.022792	0.519928	-	-	-	-	-	-	-
ffs	423.4	493.223	437.036	254.718	246.454	268.577	0.698884	5.0988	19.1741	0.000518096	0.279254	A0A1Y6JMG4,Uncharacterized protein	-	-	-	-	-	-
D7M10_RS21640	19.8362	16.2502	15.8903	3.47522	8.48935	2.21135	1.75268	0.0348016	10.0336	0.00625683	0.437209	A0A098FPX3,Uncharacterized protein	-	-	-	-	-	-
D7M10_RS23605	1339.81	1335.53	1001	775.781	688.084	839.048	0.557364	6.23772	10.7195	0.00502279	0.437209	-	-	-	-	-	-	-
D7M10_RS23610	2016.68	2079.07	1497.43	1066.89	959.296	1261.58	0.65187	6.824	13.787	0.00202636	0.382196	-	-	-	-	-	-	-
D7M10_RS23615	3417.64	3840.97	2602.42	1683.01	1678.43	2111.62	0.739398	7.59027	17.8753	0.000703946	0.28457	-	-	-	-	-	-	-
D7M10_RS24870	976.978	984.702	940.521	681.033	595.631	728.267	0.414033	5.91691	7.20172	0.0168084	0.49876	-	-	-	-	-	-	-
D7M10_RS24875	1017.26	1078.08	984.77	721.973	651.482	759.222	0.411976	6.2036	7.27894	0.0163292	0.49876	A0A0Q0C506,Uncharacterized protein	-	-	-	-	-	-
D7M10_RS24905	701.17	550.093	611.776	414.298	416.536	353.991	0.529011	5.26692	10.5024	0.00538058	0.437209	-	-	-	-	-	-	-
D7M10_RS24910	1150.5	794.35	980.525	612.796	650.041	509.717	0.597469	5.90447	12.2919	0.00310943	0.416657	A0A0N8S405,Uncharacterized protein	-	-	-	-	-	-
3181201..3181401	55.3034	42.4779	51.5632	62.5712	72.4762	65.2294	-0.541749	3.57121	9.51007	0.00743425	0.437209	A0A173J2Z7,Uncharacterized protein	-	-	-	-	-	-
